# Supplementary material for: Midbrain signaling of identity prediction errors depends on orbitofrontal cortex networks
Source: Nat Commun. 2024 Feb 24;15:1704. doi: 10.1038/s41467-024-45880-1 (PMC10894191; doi:10.1038/s41467-024-45880-1)
Supplement: Supplementary file 4 — Source Data [file 41467_2024_45880_MOESM4_ESM.xlsx]

## Sheet: SubjectConds
Sub	Cond	Sex	Excluded
1	PA	F	0
2	PA	F	0
4	PA	F	0
5	AP	F	1
6	PA	F	0
7	AP	F	0
8	AP	F	0
9	PA	M	1
11	PA	M	0
12	AP	F	0
15	AP	M	0
16	AP	M	0
18	PA	F	0
19	PA	F	0
21	AP	M	0
23	PA	F	0
25	AP	M	0
26	PA	M	0
28	AP	M	0
30	PA	M	0
31	AP	F	0
33	AP	F	0
34	PA	F	0
35	PA	M	1
36	AP	F	0
37	PA	M	0
39	PA	M	0
40	AP	F	0
42	AP	M	1
43	AP	F	0
44	PA	F	0
47	PA	F	0
49	PA	F	0
51	AP	M	0
52	PA	F	0

## Sheet: OdorPredRes
Sub	Sess	TMS	Run	Trial	Cue	Odor	Rev	CorButton	ActualButton	RT	Resp	Acc
1	1	1	1	1	2	2	0	30	30	788	2	1
1	1	1	1	2	1	3	0	29	29	592	3	1
1	1	1	1	3	2	2	0	30	30	368	2	1
1	1	1	1	4	2	2	0	30	30	464	2	1
1	1	1	1	5	1	3	0	30	30	764	3	1
1	1	1	1	6	2	2	0	29	29	839	2	1
1	1	1	1	7	1	3	0	29	29	639	3	1
1	1	1	1	8	1	3	0	31	31	711	3	1
1	1	1	1	9	2	3	1	29	31	685	2	0
1	1	1	1	10	2	3	0	31	31	491	3	1
1	1	1	1	11	2	3	0	30	31	1081	2	0
1	1	1	1	12	1	3	0	31	31	584	3	1
1	1	1	1	13	2	3	0	29	29	734	3	1
1	1	1	1	14	1	1	1	29	31	831	3	0
1	1	1	1	15	1	1	0	30	30	495	1	1
1	1	1	1	16	1	1	0	30	30	723	1	1
1	1	1	1	17	2	1	1	30	31	581	3	0
1	1	1	1	18	2	1	0	30	30	548	1	1
1	1	1	1	19	1	1	0	31	31	642	1	1
1	1	1	1	20	1	1	0	30	30	673	1	1
1	1	1	1	21	2	1	0	30	30	694	1	1
1	1	1	1	22	2	1	0	31	31	630	1	1
1	1	1	1	23	1	1	0	29	29	1338	1	1
1	1	1	1	24	1	2	1	30	29	856	1	0
1	1	1	1	25	2	2	1	30	31	1111	1	0
1	1	1	1	26	1	2	0	29	30	614	1	0
1	1	1	1	27	2	2	0	30	30	564	2	1
1	1	1	1	28	2	2	0	30	30	505	2	1
1	1	1	1	29	1	2	0	29	29	830	2	1
1	1	1	1	30	2	2	0	30	30	527	2	1
1	1	1	1	31	1	2	0	30	30	533	2	1
1	1	1	1	32	1	1	1	30	29	653	2	0
1	1	1	1	33	2	2	0	30	30	523	2	1
1	1	1	1	34	1	1	0	30	30	709	1	1
1	1	1	1	35	2	2	0	30	30	620	2	1
1	1	1	1	36	2	1	1	30	31	795	2	0
1	1	1	1	37	2	1	0	30	30	768	1	1
1	1	1	1	38	1	1	0	30	30	642	1	1
1	1	1	1	39	1	1	0	30	30	498	1	1
1	1	1	1	40	1	1	0	31	31	586	1	1
1	1	1	1	41	2	1	0	30	30	1089	1	1
1	1	1	1	42	1	3	1	30	29	729	1	0
1	1	1	1	43	2	1	0	31	31	625	1	1
1	1	1	1	44	2	3	1	29	30	668	1	0
1	1	1	1	45	1	3	0	30	30	653	3	1
1	1	1	1	46	1	3	0	29	29	628	3	1
1	1	1	1	47	2	3	0	31	31	665	3	1
1	1	1	1	48	1	3	0	30	30	527	3	1
1	1	1	1	49	2	3	0	29	29	640	3	1
1	1	1	1	50	2	3	0	30	30	527	3	1
1	1	1	1	51	2	3	0	30	30	688	3	1
1	1	1	1	52	1	2	1	31	30	810	3	0
1	1	1	1	53	2	2	1	30	31	684	3	0
1	1	1	1	54	1	2	0	31	31	864	2	1
1	1	1	1	55	1	2	0	31	31	702	2	1
1	1	1	1	56	1	2	0	30	30	705	2	1
1	1	1	1	57	2	2	0	30	30	676	2	1
1	1	1	1	58	1	3	1	30	31	734	2	0
1	1	1	1	59	1	3	0	31	31	602	3	1
1	1	1	1	60	2	2	0	31	31	649	2	1
1	1	1	1	61	1	3	0	29	29	615	3	1
1	1	1	1	62	1	3	0	31	31	570	3	1
1	1	1	1	63	2	2	0	29	29	688	2	1
1	1	1	1	64	2	2	0	31	31	742	2	1
1	1	1	2	1	1	2	0	29	31	515	1	0
1	1	1	2	2	1	2	0	31	31	832	2	1
1	1	1	2	3	1	2	0	29	29	592	2	1
1	1	1	2	4	2	1	0	29	31	1226	2	0
1	1	1	2	5	2	1	0	31	31	714	1	1
1	1	1	2	6	1	2	0	31	31	611	2	1
1	1	1	2	7	2	1	0	31	31	542	1	1
1	1	1	2	8	2	1	0	29	29	761	1	1
1	1	1	2	9	1	2	0	31	31	911	2	1
1	1	1	2	10	2	1	0	31	31	659	1	1
1	1	1	2	11	2	3	1	29	31	688	1	0
1	1	1	2	12	1	1	1	29	31	929	2	0
1	1	1	2	13	1	1	0	31	31	666	1	1
1	1	1	2	14	1	1	0	29	29	1712	1	1
1	1	1	2	15	2	3	0	29	29	1469	3	1
1	1	1	2	16	2	3	0	30	30	698	3	1
1	1	1	2	17	1	1	0	29	29	702	1	1
1	1	1	2	18	2	3	0	29	29	564	3	1
1	1	1	2	19	1	3	1	30	29	680	1	0
1	1	1	2	20	2	1	1	31	29	679	3	0
1	1	1	2	21	2	1	0	29	29	752	1	1
1	1	1	2	22	2	1	0	29	29	713	1	1
1	1	1	2	23	1	3	0	29	29	566	3	1
1	1	1	2	24	1	3	0	29	29	675	3	1
1	1	1	2	25	1	3	0	29	29	632	3	1
1	1	1	2	26	2	1	0	30	30	654	1	1
1	1	1	2	27	1	1	1	29	31	780	3	0
1	1	1	2	28	2	1	0	29	29	743	1	1
1	1	1	2	29	2	1	0	31	31	577	1	1
1	1	1	2	30	1	1	0	31	31	708	1	1
1	1	1	2	31	1	1	0	31	31	578	1	1
1	1	1	2	32	2	2	1	30	29	598	1	0
1	1	1	2	33	1	1	0	30	30	574	1	1
1	1	1	2	34	1	2	1	30	31	561	1	0
1	1	1	2	35	2	2	0	30	30	670	2	1
1	1	1	2	36	2	2	0	29	29	743	2	1
1	1	1	2	37	1	2	0	30	31	759	1	0
1	1	1	2	38	2	2	0	30	30	521	2	1
1	1	1	2	39	1	2	0	31	31	850	2	1
1	1	1	2	40	2	3	1	31	30	525	2	0
1	1	1	2	41	2	3	0	31	31	784	3	1
1	1	1	2	42	2	3	0	30	30	626	3	1
1	1	1	2	43	1	2	0	29	29	653	2	1
1	1	1	2	44	2	3	0	30	30	643	3	1
1	1	1	2	45	1	2	0	29	31	1012	3	0
1	1	1	2	46	1	2	0	30	30	544	2	1
1	1	1	2	47	1	3	1	31	30	893	2	0
1	1	1	2	48	2	2	1	30	29	569	3	0
1	1	1	2	49	2	2	0	31	31	1125	2	1
1	1	1	2	50	1	3	0	31	31	540	3	1
1	1	1	2	51	1	3	0	30	30	597	3	1
1	1	1	2	52	2	2	0	30	30	1122	2	1
1	1	1	2	53	2	2	0	29	29	783	2	1
1	1	1	2	54	1	3	0	29	29	755	3	1
1	1	1	2	55	2	2	0	30	30	644	2	1
1	1	1	2	56	1	2	1	31	29	777	3	0
1	1	1	2	57	1	2	0	29	29	676	2	1
1	1	1	2	58	2	1	1	30	31	660	2	0
1	1	1	2	59	2	1	0	29	29	552	1	1
1	1	1	2	60	1	2	0	30	30	584	2	1
1	1	1	2	61	2	1	0	30	30	647	1	1
1	1	1	2	62	1	2	0	31	31	618	2	1
1	1	1	2	63	2	1	0	29	29	450	1	1
1	1	1	2	64	1	2	0	29	29	561	2	1
1	1	1	3	1	2	3	0	29	30	580	1	0
1	1	1	3	2	2	3	0	30	30	956	3	1
1	1	1	3	3	1	1	0	30	30	1122	1	1
1	1	1	3	4	1	1	0	29	29	574	1	1
1	1	1	3	5	1	1	0	31	31	800	1	1
1	1	1	3	6	2	3	0	29	29	621	3	1
1	1	1	3	7	2	3	0	30	30	685	3	1
1	1	1	3	8	1	1	0	30	30	686	1	1
1	1	1	3	9	2	3	0	30	30	909	3	1
1	1	1	3	10	1	2	1	31	30	570	1	0
1	1	1	3	11	2	3	0	31	31	658	3	1
1	1	1	3	12	1	2	0	29	29	721	2	1
1	1	1	3	13	1	2	0	29	29	558	2	1
1	1	1	3	14	2	1	1	31	29	878	3	0
1	1	1	3	15	1	2	0	30	30	613	2	1
1	1	1	3	16	2	1	0	31	31	767	1	1
1	1	1	3	17	2	1	0	31	31	805	1	1
1	1	1	3	18	2	1	0	30	30	660	1	1
1	1	1	3	19	1	1	1	29	30	654	2	0
1	1	1	3	20	2	1	0	30	30	460	1	1
1	1	1	3	21	2	3	1	30	29	1212	1	0
1	1	1	3	22	1	1	0	30	30	763	1	1
1	1	1	3	23	1	1	0	30	30	553	1	1
1	1	1	3	24	1	1	0	29	29	853	1	1
1	1	1	3	25	2	3	0	29	29	864	3	1
1	1	1	3	26	1	3	1	29	31	774	1	0
1	1	1	3	27	2	3	0	31	31	739	3	1
1	1	1	3	28	1	3	0	29	31	744	1	0
1	1	1	3	29	1	3	0	31	31	596	3	1
1	1	1	3	30	2	3	0	30	30	590	3	1
1	1	1	3	31	2	3	0	30	30	528	3	1
1	1	1	3	32	1	3	0	29	29	669	3	1
1	1	1	3	33	1	3	0	29	29	686	3	1
1	1	1	3	34	1	2	1	30	31	546	3	0
1	1	1	3	35	2	2	1	29	30	540	1	0
1	1	1	3	36	1	2	0	30	30	615	2	1
1	1	1	3	37	1	2	0	31	31	648	2	1
1	1	1	3	38	2	2	0	31	31	693	2	1
1	1	1	3	39	2	2	0	29	29	647	2	1
1	1	1	3	40	2	2	0	29	29	821	2	1
1	1	1	3	41	1	2	0	31	31	599	2	1
1	1	1	3	42	2	1	1	31	29	686	2	0
1	1	1	3	43	1	3	1	29	30	728	2	0
1	1	1	3	44	2	1	0	31	31	729	1	1
1	1	1	3	45	2	1	0	30	30	620	1	1
1	1	1	3	46	1	3	0	31	30	1148	2	0
1	1	1	3	47	2	1	0	30	30	589	1	1
1	1	1	3	48	1	3	0	30	30	768	3	1
1	1	1	3	49	1	3	0	31	31	568	3	1
1	1	1	3	50	2	2	1	29	31	728	1	0
1	1	1	3	51	1	3	0	31	31	576	3	1
1	1	1	3	52	1	3	0	29	29	787	3	1
1	1	1	3	53	2	2	0	30	30	568	2	1
1	1	1	3	54	2	2	0	29	29	753	2	1
1	1	1	3	55	1	1	1	30	29	901	3	0
1	1	1	3	56	2	2	0	29	29	608	2	1
1	1	1	3	57	1	1	0	31	31	969	1	1
1	1	1	3	58	2	3	1	31	30	576	2	0
1	1	1	3	59	1	1	0	30	30	502	1	1
1	1	1	3	60	2	3	0	31	31	709	3	1
1	1	1	3	61	1	1	0	29	29	595	1	1
1	1	1	3	62	2	3	0	31	31	695	3	1
1	1	1	3	63	2	3	0	30	30	559	3	1
1	1	1	3	64	1	1	0	31	31	867	1	1
1	2	2	1	1	1	3	0	30	29	2179	2	0
1	2	2	1	2	2	2	0	31	30	1135	3	0
1	2	2	1	3	1	3	0	30	30	690	3	1
1	2	2	1	4	2	2	0	31	31	439	2	1
1	2	2	1	5	1	3	0	30	30	499	3	1
1	2	2	1	6	2	2	0	31	31	678	2	1
1	2	2	1	7	2	2	0	30	30	753	2	1
1	2	2	1	8	1	3	0	30	30	737	3	1
1	2	2	1	9	2	2	0	31	31	865	2	1
1	2	2	1	10	1	2	1	29	30	603	3	0
1	2	2	1	11	2	2	0	31	31	1377	2	1
1	2	2	1	12	1	2	0	31	30	581	3	0
1	2	2	1	13	2	1	1	30	31	958	2	0
1	2	2	1	14	1	2	0	31	31	674	2	1
1	2	2	1	15	1	2	0	29	29	844	2	1
1	2	2	1	16	2	1	0	30	30	1181	1	1
1	2	2	1	17	2	1	0	29	29	828	1	1
1	2	2	1	18	1	2	0	29	29	1042	2	1
1	2	2	1	19	1	2	0	30	30	617	2	1
1	2	2	1	20	2	1	0	29	29	650	1	1
1	2	2	1	21	1	3	1	31	30	620	2	0
1	2	2	1	22	2	2	1	30	30	1146	2	1
1	2	2	1	23	1	3	0	30	30	651	3	1
1	2	2	1	24	2	2	0	31	31	831	2	1
1	2	2	1	25	1	3	0	29	29	798	3	1
1	2	2	1	26	1	3	0	29	29	644	3	1
1	2	2	1	27	2	2	0	30	31	1634	1	0
1	2	2	1	28	1	1	1	29	30	970	3	0
1	2	2	1	29	2	2	0	30	30	998	2	1
1	2	2	1	30	2	2	0	29	29	784	2	1
1	2	2	1	31	2	3	1	30	31	1001	2	0
1	2	2	1	32	1	1	0	29	29	671	1	1
1	2	2	1	33	2	3	0	30	30	598	3	1
1	2	2	1	34	1	1	0	29	29	783	1	1
1	2	2	1	35	1	1	0	30	30	619	1	1
1	2	2	1	36	2	3	0	30	30	800	3	1
1	2	2	1	37	2	3	0	30	30	512	3	1
1	2	2	1	38	2	3	0	29	29	628	3	1
1	2	2	1	39	1	2	1	30	29	877	1	0
1	2	2	1	40	1	2	0	31	31	657	2	1
1	2	2	1	41	2	1	1	30	31	620	3	0
1	2	2	1	42	1	2	0	30	30	726	2	1
1	2	2	1	43	1	2	0	31	31	542	2	1
1	2	2	1	44	2	1	0	31	31	631	1	1
1	2	2	1	45	1	1	1	29	30	614	2	0
1	2	2	1	46	2	1	0	30	30	600	1	1
1	2	2	1	47	2	1	0	30	29	979	2	0
1	2	2	1	48	1	1	0	31	31	598	1	1
1	2	2	1	49	2	3	1	30	29	934	1	0
1	2	2	1	50	2	3	0	29	29	605	3	1
1	2	2	1	51	2	3	0	30	30	1169	3	1
1	2	2	1	52	1	1	0	30	30	986	1	1
1	2	2	1	53	1	1	0	29	29	1070	1	1
1	2	2	1	54	2	3	0	30	30	998	3	1
1	2	2	1	55	1	1	0	29	29	836	1	1
1	2	2	1	56	1	3	1	30	31	531	1	0
1	2	2	1	57	2	2	1	31	29	712	1	0
1	2	2	1	58	1	3	0	31	31	579	3	1
1	2	2	1	59	2	2	0	31	31	780	2	1
1	2	2	1	60	1	3	0	30	30	613	3	1
1	2	2	1	61	1	3	0	31	31	588	3	1
1	2	2	1	62	2	2	0	30	30	593	2	1
1	2	2	1	63	2	2	0	31	31	942	2	1
1	2	2	1	64	1	3	0	31	31	1174	3	1
1	2	2	2	1	2	1	0	31	29	814	3	0
1	2	2	2	2	1	2	0	29	29	590	2	1
1	2	2	2	3	1	2	0	31	31	573	2	1
1	2	2	2	4	1	2	0	31	31	850	2	1
1	2	2	2	5	2	1	0	29	29	1185	1	1
1	2	2	2	6	2	1	0	31	31	855	1	1
1	2	2	2	7	2	1	0	31	31	816	1	1
1	2	2	2	8	1	2	0	31	31	725	2	1
1	2	2	2	9	1	1	1	31	29	655	2	0
1	2	2	2	10	2	1	0	30	30	904	1	1
1	2	2	2	11	2	1	0	29	29	822	1	1
1	2	2	2	12	1	1	0	29	30	681	2	0
1	2	2	2	13	2	2	1	29	30	574	1	0
1	2	2	2	14	2	2	0	29	31	1386	1	0
1	2	2	2	15	1	1	0	30	30	743	1	1
1	2	2	2	16	1	1	0	31	30	1458	2	0
1	2	2	2	17	1	3	1	31	29	1042	1	0
1	2	2	2	18	2	2	0	29	30	883	1	0
1	2	2	2	19	2	2	0	30	30	428	2	1
1	2	2	2	20	1	3	0	31	31	644	3	1
1	2	2	2	21	2	2	0	31	31	631	2	1
1	2	2	2	22	1	3	0	29	29	720	3	1
1	2	2	2	23	2	1	1	31	30	791	2	0
1	2	2	2	24	1	3	0	31	31	654	3	1
1	2	2	2	25	2	1	0	29	29	1246	1	1
1	2	2	2	26	1	2	1	29	30	1022	3	0
1	2	2	2	27	1	2	0	31	31	828	2	1
1	2	2	2	28	2	1	0	30	30	871	1	1
1	2	2	2	29	2	1	0	30	29	1895	2	0
1	2	2	2	30	1	2	0	31	29	761	1	0
1	2	2	2	31	1	2	0	29	31	747	1	0
1	2	2	2	32	2	1	0	31	31	524	1	1
1	2	2	2	33	1	2	0	31	30	603	1	0
1	2	2	2	34	2	3	1	29	30	1373	1	0
1	2	2	2	35	1	3	1	29	30	465	1	0
1	2	2	2	36	2	3	0	29	29	683	3	1
1	2	2	2	37	1	3	0	30	30	539	3	1
1	2	2	2	38	2	3	0	31	31	639	3	1
1	2	2	2	39	1	3	0	31	31	751	3	1
1	2	2	2	40	2	3	0	30	30	591	3	1
1	2	2	2	41	1	3	0	30	30	702	3	1
1	2	2	2	42	2	2	1	31	29	943	3	0
1	2	2	2	43	1	3	0	31	31	550	3	1
1	2	2	2	44	1	1	1	30	30	501	1	1
1	2	2	2	45	2	2	0	31	31	746	2	1
1	2	2	2	46	2	2	0	31	31	709	2	1
1	2	2	2	47	1	1	0	29	29	942	1	1
1	2	2	2	48	2	2	0	31	31	814	2	1
1	2	2	2	49	1	1	0	31	31	631	1	1
1	2	2	2	50	2	3	1	31	29	657	2	0
1	2	2	2	51	2	3	0	31	31	663	3	1
1	2	2	2	52	1	1	0	30	30	584	1	1
1	2	2	2	53	1	1	0	29	29	843	1	1
1	2	2	2	54	2	3	0	29	29	943	3	1
1	2	2	2	55	2	3	0	30	30	598	3	1
1	2	2	2	56	1	1	0	29	29	1368	1	1
1	2	2	2	57	1	2	1	30	29	760	1	0
1	2	2	2	58	2	1	1	31	30	491	3	0
1	2	2	2	59	1	2	0	29	29	753	2	1
1	2	2	2	60	1	2	0	29	29	703	2	1
1	2	2	2	61	2	1	0	31	30	955	2	0
1	2	2	2	62	1	2	0	30	30	862	2	1
1	2	2	2	63	2	1	0	31	31	634	1	1
1	2	2	2	64	2	1	0	30	30	661	1	1
1	2	2	3	1	2	3	0	29	30	504	1	0
1	2	2	3	2	1	1	0	30	31	367	2	0
1	2	2	3	3	2	3	0	29	29	757	3	1
1	2	2	3	4	1	1	0	30	30	535	1	1
1	2	2	3	5	2	3	0	29	29	637	3	1
1	2	2	3	6	1	1	0	30	30	727	1	1
1	2	2	3	7	1	1	0	30	30	547	1	1
1	2	2	3	8	2	3	0	29	29	702	3	1
1	2	2	3	9	1	2	1	30	29	714	1	0
1	2	2	3	10	1	2	0	29	29	876	2	1
1	2	2	3	11	2	3	0	30	30	866	3	1
1	2	2	3	12	1	2	0	29	29	671	2	1
1	2	2	3	13	1	2	0	31	31	800	2	1
1	2	2	3	14	2	3	0	30	30	610	3	1
1	2	2	3	15	2	1	1	31	29	764	3	0
1	2	2	3	16	2	1	0	29	29	589	1	1
1	2	2	3	17	1	3	1	31	30	487	2	0
1	2	2	3	18	1	3	0	31	31	840	3	1
1	2	2	3	19	1	3	0	30	30	1016	3	1
1	2	2	3	20	2	1	0	29	29	517	1	1
1	2	2	3	21	2	1	0	30	30	645	1	1
1	2	2	3	22	2	2	1	30	31	521	1	0
1	2	2	3	23	1	3	0	29	29	643	3	1
1	2	2	3	24	2	2	0	30	31	580	3	0
1	2	2	3	25	1	2	1	30	29	634	3	0
1	2	2	3	26	2	2	0	29	29	821	2	1
1	2	2	3	27	1	2	0	31	31	1283	2	1
1	2	2	3	28	2	2	0	31	31	729	2	1
1	2	2	3	29	1	2	0	31	31	879	2	1
1	2	2	3	30	1	2	0	30	30	655	2	1
1	2	2	3	31	2	1	1	31	29	1199	2	0
1	2	2	3	32	2	1	0	31	31	425	1	1
1	2	2	3	33	2	1	0	30	30	916	1	1
1	2	2	3	34	1	2	0	30	30	1038	2	1
1	2	2	3	35	1	1	1	30	29	584	2	0
1	2	2	3	36	1	1	0	31	31	653	1	1
1	2	2	3	37	2	1	0	29	29	608	1	1
1	2	2	3	38	2	1	0	30	30	479	1	1
1	2	2	3	39	1	1	0	31	31	510	1	1
1	2	2	3	40	2	3	1	30	31	755	1	0
1	2	2	3	41	1	1	0	29	30	548	2	0
1	2	2	3	42	1	3	1	30	31	461	1	0
1	2	2	3	43	2	3	0	30	30	637	3	1
1	2	2	3	44	2	3	0	29	29	1024	3	1
1	2	2	3	45	2	3	0	31	31	684	3	1
1	2	2	3	46	1	3	0	30	29	1095	1	0
1	2	2	3	47	2	3	0	29	29	581	3	1
1	2	2	3	48	1	3	0	30	30	703	3	1
1	2	2	3	49	1	3	0	31	31	763	3	1
1	2	2	3	50	2	2	1	29	30	1187	3	0
1	2	2	3	51	1	3	0	31	31	831	3	1
1	2	2	3	52	2	2	0	30	30	756	2	1
1	2	2	3	53	1	3	0	29	30	1178	1	0
1	2	2	3	54	1	1	1	31	31	1582	1	1
1	2	2	3	55	2	2	0	30	30	474	2	1
1	2	2	3	56	2	2	0	31	31	566	2	1
1	2	2	3	57	1	1	0	29	29	822	1	1
1	2	2	3	58	1	1	0	31	31	611	1	1
1	2	2	3	59	1	1	0	31	31	642	1	1
1	2	2	3	60	2	3	1	31	30	584	2	0
1	2	2	3	61	2	3	0	29	29	417	3	1
1	2	2	3	62	2	3	0	31	31	689	3	1
1	2	2	3	63	1	1	0	31	31	582	1	1
1	2	2	3	64	2	3	0	29	29	745	3	1
2	1	1	1	1	2	1	0	29	29	1538	1	1
2	1	1	1	2	2	1	0	30	30	977	1	1
2	1	1	1	3	1	3	0	30	29	898	1	0
2	1	1	1	4	1	3	0	29	29	894	3	1
2	1	1	1	5	1	3	0	30	30	1510	3	1
2	1	1	1	6	2	1	0	30	29	917	3	0
2	1	1	1	7	1	3	0	31	29	635	1	0
2	1	1	1	8	2	1	0	29	30	799	3	0
2	1	1	1	9	1	3	0	30	31	1245	1	0
2	1	1	1	10	2	1	0	31	30	1107	2	0
2	1	1	1	11	1	1	1	29	29	897	1	1
2	1	1	1	12	1	1	0	29	30	799	3	0
2	1	1	1	13	1	1	0	30	30	1094	1	1
2	1	1	1	14	2	2	1	30	31	1096	1	0
2	1	1	1	15	2	2	0	29	29	792	2	1
2	1	1	1	16	2	2	0	29	29	928	2	1
2	1	1	1	17	1	1	0	31	29	726	2	0
2	1	1	1	18	2	2	0	29	31	972	1	0
2	1	1	1	19	2	3	1	29	30	1198	2	0
2	1	1	1	20	2	3	0	31	31	1199	3	1
2	1	1	1	21	1	2	1	30	29	880	3	0
2	1	1	1	22	1	2	0	29	29	1022	2	1
2	1	1	1	23	1	2	0	29	29	665	2	1
2	1	1	1	24	2	3	0	29	30	1041	2	0
2	1	1	1	25	2	3	0	30	30	776	3	1
2	1	1	1	26	2	1	1	29	31	1072	3	0
2	1	1	1	27	1	2	0	29	31	2276	1	0
2	1	1	1	28	2	1	0	30	29	828	2	0
2	1	1	1	29	2	1	0	31	31	923	1	1
2	1	1	1	30	1	2	0	30	31	1619	1	0
2	1	1	1	31	1	3	1	30	29	730	2	0
2	1	1	1	32	1	3	0	29	29	783	3	1
2	1	1	1	33	2	1	0	31	30	1350	3	0
2	1	1	1	34	1	3	0	30	31	1536	1	0
2	1	1	1	35	2	1	0	31	30	735	3	0
2	1	1	1	36	2	3	1	30	31	1063	1	0
2	1	1	1	37	1	3	0	30	30	797	3	1
2	1	1	1	38	1	3	0	29	29	982	3	1
2	1	1	1	39	1	3	0	29	29	750	3	1
2	1	1	1	40	2	3	0	31	31	1254	3	1
2	1	1	1	41	2	3	0	29	29	756	3	1
2	1	1	1	42	1	2	1	31	29	689	3	0
2	1	1	1	43	1	2	0	31	31	1438	2	1
2	1	1	1	44	2	3	0	30	29	1260	2	0
2	1	1	1	45	2	2	1	31	30	713	3	0
2	1	1	1	46	1	2	0	31	31	1022	2	1
2	1	1	1	47	2	2	0	31	31	765	2	1
2	1	1	1	48	1	2	0	29	29	800	2	1
2	1	1	1	49	2	2	0	31	31	1092	2	1
2	1	1	1	50	2	2	0	29	29	636	2	1
2	1	1	1	51	1	1	1	29	31	995	2	0
2	1	1	1	52	1	1	0	31	31	1071	1	1
2	1	1	1	53	1	1	0	29	29	854	1	1
2	1	1	1	54	2	1	1	30	30	1146	1	1
2	1	1	1	55	1	1	0	31	31	977	1	1
2	1	1	1	56	2	1	0	31	31	826	1	1
2	1	1	1	57	1	3	1	31	30	998	1	0
2	1	1	1	58	2	1	0	29	31	1516	3	0
2	1	1	1	59	1	3	0	30	29	765	1	0
2	1	1	1	60	1	3	0	29	29	802	3	1
2	1	1	1	61	1	3	0	31	31	948	3	1
2	1	1	1	62	2	1	0	30	29	803	3	0
2	1	1	1	63	2	1	0	31	31	1073	1	1
2	1	1	1	64	2	1	0	30	30	1085	1	1
2	1	1	2	1	2	2	0	29	29	999	2	1
2	1	1	2	2	1	1	0	30	31	992	2	0
2	1	1	2	3	1	1	0	30	30	817	1	1
2	1	1	2	4	1	1	0	29	29	1127	1	1
2	1	1	2	5	2	2	0	30	31	1623	1	0
2	1	1	2	6	1	1	0	30	29	605	2	0
2	1	1	2	7	2	2	0	31	30	668	1	0
2	1	1	2	8	2	2	0	29	29	674	2	1
2	1	1	2	9	1	1	0	30	29	900	2	0
2	1	1	2	10	2	3	1	31	29	780	1	0
2	1	1	2	11	2	3	0	31	31	1432	3	1
2	1	1	2	12	2	3	0	29	29	956	3	1
2	1	1	2	13	1	2	1	29	31	931	3	0
2	1	1	2	14	2	3	0	31	30	641	2	0
2	1	1	2	15	1	2	0	29	31	1188	3	0
2	1	1	2	16	1	2	0	31	31	954	2	1
2	1	1	2	17	2	3	0	29	30	777	2	0
2	1	1	2	18	2	1	1	30	29	765	3	0
2	1	1	2	19	1	2	0	31	29	676	1	0
2	1	1	2	20	1	2	0	29	29	866	2	1
2	1	1	2	21	2	1	0	31	30	852	2	0
2	1	1	2	22	2	1	0	31	31	1091	1	1
2	1	1	2	23	1	2	0	31	30	874	1	0
2	1	1	2	24	1	3	1	30	29	687	2	0
2	1	1	2	25	2	1	0	29	30	943	3	0
2	1	1	2	26	1	3	0	30	31	1074	1	0
2	1	1	2	27	2	3	1	31	31	952	3	1
2	1	1	2	28	2	3	0	31	31	887	3	1
2	1	1	2	29	1	3	0	31	31	762	3	1
2	1	1	2	30	1	3	0	31	31	673	3	1
2	1	1	2	31	2	3	0	31	31	734	3	1
2	1	1	2	32	1	2	1	30	29	640	3	0
2	1	1	2	33	2	3	0	29	30	1054	2	0
2	1	1	2	34	2	2	1	31	30	807	3	0
2	1	1	2	35	2	2	0	29	29	694	2	1
2	1	1	2	36	1	2	0	30	30	578	2	1
2	1	1	2	37	1	2	0	31	31	1017	2	1
2	1	1	2	38	2	2	0	30	30	774	2	1
2	1	1	2	39	1	2	0	29	29	918	2	1
2	1	1	2	40	1	1	1	31	29	684	2	0
2	1	1	2	41	2	2	0	31	29	793	1	0
2	1	1	2	42	1	1	0	31	29	570	2	0
2	1	1	2	43	1	1	0	30	30	735	1	1
2	1	1	2	44	2	2	0	30	29	779	1	0
2	1	1	2	45	1	1	0	29	31	958	2	0
2	1	1	2	46	2	1	1	31	31	750	1	1
2	1	1	2	47	1	1	0	31	31	769	1	1
2	1	1	2	48	2	1	0	29	29	737	1	1
2	1	1	2	49	2	1	0	31	31	765	1	1
2	1	1	2	50	1	3	1	30	31	980	1	0
2	1	1	2	51	2	1	0	31	29	621	3	0
2	1	1	2	52	1	3	0	30	31	1614	1	0
2	1	1	2	53	2	2	1	31	29	673	3	0
2	1	1	2	54	1	3	0	29	31	1089	2	0
2	1	1	2	55	1	3	0	30	30	811	3	1
2	1	1	2	56	2	2	0	30	29	1025	3	0
2	1	1	2	57	2	2	0	30	30	789	2	1
2	1	1	2	58	2	2	0	29	29	791	2	1
2	1	1	2	59	1	1	1	29	31	1194	2	0
2	1	1	2	60	1	1	0	31	31	994	1	1
2	1	1	2	61	2	2	0	29	30	909	1	0
2	1	1	2	62	1	1	0	30	31	762	2	0
2	1	1	2	63	2	2	0	30	31	877	1	0
2	1	1	2	64	1	1	0	30	29	988	2	0
2	1	1	3	1	2	3	0	31	31	1905	3	1
2	1	1	3	2	1	2	0	29	31	1021	3	0
2	1	1	3	3	2	3	0	29	30	743	1	0
2	1	1	3	4	1	2	0	30	31	977	3	0
2	1	1	3	5	2	3	0	29	30	784	2	0
2	1	1	3	6	1	2	0	30	29	829	3	0
2	1	1	3	7	2	3	0	29	31	902	2	0
2	1	1	3	8	1	2	0	31	29	825	3	0
2	1	1	3	9	2	2	1	31	31	880	2	1
2	1	1	3	10	1	2	0	29	29	669	2	1
2	1	1	3	11	2	2	0	29	29	618	2	1
2	1	1	3	12	2	2	0	29	29	624	2	1
2	1	1	3	13	1	1	1	31	30	860	2	0
2	1	1	3	14	2	2	0	31	30	584	1	0
2	1	1	3	15	1	1	0	31	30	921	2	0
2	1	1	3	16	1	1	0	30	30	776	1	1
2	1	1	3	17	2	2	0	31	29	716	1	0
2	1	1	3	18	1	1	0	29	31	1114	2	0
2	1	1	3	19	2	1	1	29	29	731	1	1
2	1	1	3	20	1	1	0	29	29	665	1	1
2	1	1	3	21	1	1	0	29	29	795	1	1
2	1	1	3	22	2	1	0	29	29	530	1	1
2	1	1	3	23	2	1	0	30	30	914	1	1
2	1	1	3	24	1	3	1	29	31	979	1	0
2	1	1	3	25	1	3	0	31	31	1012	3	1
2	1	1	3	26	2	1	0	30	31	724	3	0
2	1	1	3	27	2	3	1	30	31	896	1	0
2	1	1	3	28	1	3	0	31	31	850	3	1
2	1	1	3	29	1	3	0	29	29	835	3	1
2	1	1	3	30	1	3	0	29	29	808	3	1
2	1	1	3	31	2	3	0	30	30	993	3	1
2	1	1	3	32	2	3	0	31	31	1074	3	1
2	1	1	3	33	2	3	0	31	31	763	3	1
2	1	1	3	34	1	2	1	31	29	669	3	0
2	1	1	3	35	2	3	0	31	29	740	2	0
2	1	1	3	36	1	2	0	30	31	816	3	0
2	1	1	3	37	2	1	1	30	31	996	2	0
2	1	1	3	38	2	1	0	29	29	979	1	1
2	1	1	3	39	1	2	0	31	30	773	1	0
2	1	1	3	40	1	2	0	29	29	743	2	1
2	1	1	3	41	1	3	1	30	31	989	2	0
2	1	1	3	42	2	1	0	29	31	757	3	0
2	1	1	3	43	2	1	0	29	29	671	1	1
2	1	1	3	44	1	3	0	29	30	727	1	0
2	1	1	3	45	2	2	1	30	31	814	3	0
2	1	1	3	46	2	2	0	30	30	794	2	1
2	1	1	3	47	1	3	0	30	29	715	2	0
2	1	1	3	48	1	3	0	31	31	835	3	1
2	1	1	3	49	2	2	0	30	29	775	3	0
2	1	1	3	50	1	1	1	31	30	1876	3	0
2	1	1	3	51	2	2	0	30	29	1188	1	0
2	1	1	3	52	2	3	1	31	29	849	2	0
2	1	1	3	53	1	1	0	29	31	820	3	0
2	1	1	3	54	1	1	0	30	30	717	1	1
2	1	1	3	55	1	1	0	30	30	996	1	1
2	1	1	3	56	2	3	0	31	29	711	1	0
2	1	1	3	57	2	3	0	30	30	646	3	1
2	1	1	3	58	1	2	1	30	30	713	2	1
2	1	1	3	59	1	2	0	30	30	689	2	1
2	1	1	3	60	2	3	0	29	30	518	2	0
2	1	1	3	61	2	3	0	30	30	564	3	1
2	1	1	3	62	1	2	0	30	29	605	3	0
2	1	1	3	63	2	3	0	30	31	916	2	0
2	1	1	3	64	1	2	0	30	29	1134	3	0
2	2	2	1	1	2	1	0	29	29	1533	1	1
2	2	2	1	2	1	2	0	29	29	1210	2	1
2	2	2	1	3	1	2	0	31	29	853	3	0
2	2	2	1	4	2	1	0	29	30	1373	3	0
2	2	2	1	5	2	1	0	30	30	1227	1	1
2	2	2	1	6	1	2	0	30	31	2305	1	0
2	2	2	1	7	1	2	0	31	31	880	2	1
2	2	2	1	8	2	1	0	31	30	1221	2	0
2	2	2	1	9	1	3	1	30	29	815	1	0
2	2	2	1	10	1	3	0	29	29	872	3	1
2	2	2	1	11	2	1	0	29	31	878	3	0
2	2	2	1	12	1	3	0	30	31	1189	1	0
2	2	2	1	13	2	1	0	29	31	993	3	0
2	2	2	1	14	2	2	1	30	31	944	1	0
2	2	2	1	15	2	2	0	30	30	892	2	1
2	2	2	1	16	1	3	0	30	29	764	2	0
2	2	2	1	17	2	2	0	31	30	791	3	0
2	2	2	1	18	1	1	1	31	29	747	2	0
2	2	2	1	19	2	2	0	29	31	740	1	0
2	2	2	1	20	2	3	1	30	31	879	2	0
2	2	2	1	21	1	1	0	31	29	550	3	0
2	2	2	1	22	2	3	0	29	31	724	1	0
2	2	2	1	23	1	1	0	30	31	799	3	0
2	2	2	1	24	1	1	0	31	31	1136	1	1
2	2	2	1	25	2	3	0	31	29	601	1	0
2	2	2	1	26	1	1	0	30	31	768	3	0
2	2	2	1	27	2	3	0	29	31	829	1	0
2	2	2	1	28	1	3	1	29	29	749	3	1
2	2	2	1	29	2	3	0	30	30	847	3	1
2	2	2	1	30	1	3	0	31	31	1258	3	1
2	2	2	1	31	1	3	0	30	30	845	3	1
2	2	2	1	32	2	1	1	29	30	974	3	0
2	2	2	1	33	1	3	0	29	31	1095	1	0
2	2	2	1	34	1	3	0	29	29	862	3	1
2	2	2	1	35	1	2	1	29	31	862	3	0
2	2	2	1	36	2	1	0	30	31	1099	2	0
2	2	2	1	37	2	1	0	30	30	1003	1	1
2	2	2	1	38	1	2	0	30	29	781	1	0
2	2	2	1	39	2	1	0	31	29	936	2	0
2	2	2	1	40	2	1	0	30	30	691	1	1
2	2	2	1	41	1	2	0	30	29	777	1	0
2	2	2	1	42	1	2	0	29	29	748	2	1
2	2	2	1	43	2	3	1	31	30	955	2	0
2	2	2	1	44	1	1	1	31	29	779	3	0
2	2	2	1	45	2	3	0	31	30	1821	2	0
2	2	2	1	46	2	3	0	31	31	892	3	1
2	2	2	1	47	1	1	0	29	30	751	3	0
2	2	2	1	48	2	3	0	30	31	941	1	0
2	2	2	1	49	1	1	0	31	29	858	3	0
2	2	2	1	50	2	2	1	31	29	1464	1	0
2	2	2	1	51	1	1	0	31	29	886	2	0
2	2	2	1	52	1	2	1	29	31	760	1	0
2	2	2	1	53	2	2	0	31	31	871	2	1
2	2	2	1	54	2	2	0	30	30	1044	2	1
2	2	2	1	55	1	2	0	29	29	764	2	1
2	2	2	1	56	2	2	0	30	30	1628	2	1
2	2	2	1	57	2	1	1	29	30	718	2	0
2	2	2	1	58	2	1	0	31	31	792	1	1
2	2	2	1	59	1	2	0	29	31	843	1	0
2	2	2	1	60	2	1	0	29	31	1029	2	0
2	2	2	1	61	1	2	0	31	29	932	1	0
2	2	2	1	62	1	2	0	31	31	841	2	1
2	2	2	1	63	2	1	0	29	31	703	2	0
2	2	2	1	64	1	2	0	30	29	613	1	0
2	2	2	2	1	1	3	0	29	31	1179	2	0
2	2	2	2	2	1	3	0	31	31	786	3	1
2	2	2	2	3	1	3	0	29	29	763	3	1
2	2	2	2	4	2	2	0	30	31	803	3	0
2	2	2	2	5	1	3	0	29	31	1137	2	0
2	2	2	2	6	2	2	0	30	29	524	3	0
2	2	2	2	7	2	2	0	31	31	839	2	1
2	2	2	2	8	2	2	0	29	29	734	2	1
2	2	2	2	9	1	2	1	31	31	645	2	1
2	2	2	2	10	1	2	0	29	29	1044	2	1
2	2	2	2	11	2	2	0	31	31	822	2	1
2	2	2	2	12	1	2	0	31	31	721	2	1
2	2	2	2	13	2	1	1	29	30	794	2	0
2	2	2	2	14	1	2	0	30	31	730	1	0
2	2	2	2	15	2	1	0	31	29	718	2	0
2	2	2	2	16	2	1	0	30	30	940	1	1
2	2	2	2	17	2	1	0	29	29	601	1	1
2	2	2	2	18	1	2	0	30	29	663	1	0
2	2	2	2	19	1	1	1	30	31	1026	2	0
2	2	2	2	20	1	1	0	30	30	610	1	1
2	2	2	2	21	2	1	0	30	30	695	1	1
2	2	2	2	22	2	3	1	29	30	729	1	0
2	2	2	2	23	1	1	0	29	31	778	3	0
2	2	2	2	24	2	3	0	31	30	1194	1	0
2	2	2	2	25	1	1	0	29	31	707	3	0
2	2	2	2	26	2	3	0	30	31	1072	1	0
2	2	2	2	27	1	3	1	31	31	761	3	1
2	2	2	2	28	2	3	0	31	31	641	3	1
2	2	2	2	29	2	3	0	31	31	598	3	1
2	2	2	2	30	1	3	0	30	29	1974	2	0
2	2	2	2	31	1	3	0	30	30	561	3	1
2	2	2	2	32	2	3	0	29	29	755	3	1
2	2	2	2	33	2	2	1	29	30	629	3	0
2	2	2	2	34	1	3	0	31	29	798	2	0
2	2	2	2	35	1	1	1	31	30	647	3	0
2	2	2	2	36	2	2	0	30	31	606	1	0
2	2	2	2	37	1	1	0	30	29	632	2	0
2	2	2	2	38	2	2	0	30	29	570	1	0
2	2	2	2	39	1	1	0	31	30	683	2	0
2	2	2	2	40	2	2	0	31	30	1112	1	0
2	2	2	2	41	1	1	0	31	29	758	2	0
2	2	2	2	42	2	3	1	29	31	829	1	0
2	2	2	2	43	2	3	0	30	30	706	3	1
2	2	2	2	44	2	3	0	31	31	792	3	1
2	2	2	2	45	1	1	0	31	30	631	3	0
2	2	2	2	46	1	2	1	31	29	740	1	0
2	2	2	2	47	1	2	0	30	30	698	2	1
2	2	2	2	48	2	3	0	31	29	590	2	0
2	2	2	2	49	2	1	1	31	29	684	3	0
2	2	2	2	50	1	2	0	30	31	883	1	0
2	2	2	2	51	2	1	0	31	29	642	2	0
2	2	2	2	52	1	2	0	29	31	1205	1	0
2	2	2	2	53	2	1	0	30	29	724	2	0
2	2	2	2	54	1	3	1	31	29	804	1	0
2	2	2	2	55	1	3	0	31	31	864	3	1
2	2	2	2	56	2	1	0	29	30	646	3	0
2	2	2	2	57	2	2	1	29	30	669	1	0
2	2	2	2	58	2	2	0	30	30	702	2	1
2	2	2	2	59	1	3	0	30	29	768	2	0
2	2	2	2	60	2	2	0	30	31	797	3	0
2	2	2	2	61	1	3	0	31	29	853	2	0
2	2	2	2	62	2	2	0	29	31	845	3	0
2	2	2	2	63	1	3	0	31	30	803	2	0
2	2	2	2	64	1	3	0	29	29	696	3	1
2	2	2	3	1	1	1	0	31	30	809	3	0
2	2	2	3	2	2	3	0	30	31	868	1	0
2	2	2	3	3	1	1	0	30	31	1083	3	0
2	2	2	3	4	2	3	0	31	29	771	1	0
2	2	2	3	5	1	1	0	30	31	1019	3	0
2	2	2	3	6	2	3	0	31	30	619	1	0
2	2	2	3	7	1	1	0	29	31	861	3	0
2	2	2	3	8	2	3	0	29	31	1089	1	0
2	2	2	3	9	2	3	0	31	31	650	3	1
2	2	2	3	10	1	3	1	30	30	1207	3	1
2	2	2	3	11	1	3	0	30	30	583	3	1
2	2	2	3	12	2	2	1	31	30	624	3	0
2	2	2	3	13	1	3	0	29	31	744	2	0
2	2	2	3	14	2	2	0	31	30	539	3	0
2	2	2	3	15	1	3	0	30	29	805	1	0
2	2	2	3	16	2	2	0	30	31	1155	3	0
2	2	2	3	17	2	2	0	31	31	891	2	1
2	2	2	3	18	1	3	0	30	31	754	2	0
2	2	2	3	19	1	2	1	31	29	1102	3	0
2	2	2	3	20	2	2	0	30	30	583	2	1
2	2	2	3	21	2	2	0	31	31	835	2	1
2	2	2	3	22	2	1	1	30	29	906	2	0
2	2	2	3	23	1	2	0	30	29	986	1	0
2	2	2	3	24	1	2	0	30	30	782	2	1
2	2	2	3	25	1	2	0	30	30	612	2	1
2	2	2	3	26	2	1	0	29	31	998	2	0
2	2	2	3	27	1	3	1	29	30	738	1	0
2	2	2	3	28	2	1	0	29	30	629	3	0
2	2	2	3	29	2	1	0	29	29	842	1	1
2	2	2	3	30	1	3	0	31	29	871	1	0
2	2	2	3	31	1	3	0	30	30	702	3	1
2	2	2	3	32	2	2	1	30	31	683	3	0
2	2	2	3	33	1	3	0	31	29	738	2	0
2	2	2	3	34	1	1	1	31	30	1184	3	0
2	2	2	3	35	2	2	0	31	29	677	1	0
2	2	2	3	36	2	2	0	31	31	742	2	1
2	2	2	3	37	2	2	0	29	29	1070	2	1
2	2	2	3	38	1	1	0	30	31	882	2	0
2	2	2	3	39	1	1	0	30	30	719	1	1
2	2	2	3	40	2	2	0	30	31	646	1	0
2	2	2	3	41	1	1	0	30	31	869	2	0
2	2	2	3	42	2	3	1	31	29	795	1	0
2	2	2	3	43	1	2	1	30	29	721	3	0
2	2	2	3	44	1	2	0	30	30	655	2	1
2	2	2	3	45	2	3	0	29	30	594	2	0
2	2	2	3	46	2	3	0	30	30	546	3	1
2	2	2	3	47	1	2	0	30	29	766	3	0
2	2	2	3	48	2	3	0	29	30	497	2	0
2	2	2	3	49	2	1	1	30	29	718	3	0
2	2	2	3	50	1	2	0	31	29	634	1	0
2	2	2	3	51	2	1	0	31	29	716	2	0
2	2	2	3	52	2	1	0	31	31	746	1	1
2	2	2	3	53	1	2	0	31	30	544	1	0
2	2	2	3	54	1	1	1	29	31	904	2	0
2	2	2	3	55	1	1	0	30	30	654	1	1
2	2	2	3	56	2	1	0	29	29	806	1	1
2	2	2	3	57	1	1	0	30	30	546	1	1
2	2	2	3	58	1	1	0	30	30	596	1	1
2	2	2	3	59	2	3	1	30	29	690	1	0
2	2	2	3	60	2	3	0	29	29	657	3	1
2	2	2	3	61	1	1	0	31	30	720	3	0
2	2	2	3	62	2	3	0	31	30	679	1	0
2	2	2	3	63	1	1	0	29	31	748	3	0
2	2	2	3	64	2	3	0	29	31	729	1	0
4	1	1	1	1	1	1	0	31	29	389	2	0
4	1	1	1	2	2	3	0	30	31	869	2	0
4	1	1	1	3	1	1	0	29	29	424	1	1
4	1	1	1	4	2	3	0	29	29	527	3	1
4	1	1	1	5	2	3	0	29	29	445	3	1
4	1	1	1	6	1	1	0	29	29	537	1	1
4	1	1	1	7	2	3	0	29	29	508	3	1
4	1	1	1	8	1	1	0	29	29	487	1	1
4	1	1	1	9	1	1	0	31	31	634	1	1
4	1	1	1	10	2	3	0	30	30	590	3	1
4	1	1	1	11	2	1	1	30	31	896	3	0
4	1	1	1	12	1	2	1	30	31	601	1	0
4	1	1	1	13	1	2	0	31	31	608	2	1
4	1	1	1	14	2	1	0	29	29	463	1	1
4	1	1	1	15	2	1	0	30	30	682	1	1
4	1	1	1	16	1	2	0	30	30	855	2	1
4	1	1	1	17	1	2	0	30	30	524	2	1
4	1	1	1	18	1	1	1	31	30	455	2	0
4	1	1	1	19	2	1	0	30	29	636	2	0
4	1	1	1	20	1	1	0	31	31	1104	1	1
4	1	1	1	21	2	1	0	31	30	691	2	0
4	1	1	1	22	2	1	0	30	29	681	2	0
4	1	1	1	23	1	1	0	29	30	696	2	0
4	1	1	1	24	2	2	1	30	30	586	2	1
4	1	1	1	25	1	1	0	31	29	664	2	0
4	1	1	1	26	2	2	0	29	29	504	2	1
4	1	1	1	27	1	3	1	29	31	609	1	0
4	1	1	1	28	2	2	0	31	31	820	2	1
4	1	1	1	29	2	2	0	31	31	1783	2	1
4	1	1	1	30	1	3	0	30	30	586	3	1
4	1	1	1	31	2	2	0	29	29	686	2	1
4	1	1	1	32	1	3	0	31	31	861	3	1
4	1	1	1	33	1	3	0	31	31	694	3	1
4	1	1	1	34	1	2	1	29	29	809	2	1
4	1	1	1	35	2	1	1	29	29	768	1	1
4	1	1	1	36	1	2	0	29	29	721	2	1
4	1	1	1	37	2	1	0	31	31	652	1	1
4	1	1	1	38	1	2	0	31	31	997	2	1
4	1	1	1	39	2	1	0	30	30	709	1	1
4	1	1	1	40	2	1	0	29	29	601	1	1
4	1	1	1	41	1	2	0	29	29	719	2	1
4	1	1	1	42	1	3	1	29	31	1328	2	0
4	1	1	1	43	1	3	0	29	29	442	3	1
4	1	1	1	44	2	3	1	29	30	972	1	0
4	1	1	1	45	2	3	0	29	29	441	3	1
4	1	1	1	46	1	3	0	29	29	486	3	1
4	1	1	1	47	2	3	0	30	30	726	3	1
4	1	1	1	48	2	3	0	31	31	689	3	1
4	1	1	1	49	1	3	0	30	30	744	3	1
4	1	1	1	50	2	2	1	30	31	917	3	0
4	1	1	1	51	1	3	0	29	31	568	2	0
4	1	1	1	52	2	2	0	30	30	705	2	1
4	1	1	1	53	1	1	1	30	29	538	3	0
4	1	1	1	54	2	2	0	31	31	728	2	1
4	1	1	1	55	1	1	0	30	30	807	1	1
4	1	1	1	56	2	2	0	30	30	559	2	1
4	1	1	1	57	2	3	1	31	29	769	2	0
4	1	1	1	58	1	1	0	31	29	456	2	0
4	1	1	1	59	1	1	0	29	31	1676	2	0
4	1	1	1	60	1	1	0	29	29	1509	1	1
4	1	1	1	61	2	3	0	30	30	638	3	1
4	1	1	1	62	2	3	0	31	31	587	3	1
4	1	1	1	63	1	1	0	31	31	1392	1	1
4	1	1	1	64	2	3	0	31	31	789	3	1
4	1	1	2	1	2	1	0	30	29	379	3	0
4	1	1	2	2	1	2	0	30	30	754	2	1
4	1	1	2	3	1	2	0	31	31	883	2	1
4	1	1	2	4	2	1	0	30	30	2124	1	1
4	1	1	2	5	2	1	0	31	31	1515	1	1
4	1	1	2	6	2	1	0	30	30	1684	1	1
4	1	1	2	7	1	2	0	29	29	1196	2	1
4	1	1	2	8	1	2	0	31	31	641	2	1
4	1	1	2	9	1	3	1	29	31	579	2	0
4	1	1	2	10	2	2	1	29	31	611	1	0
4	1	1	2	11	1	3	0	29	29	559	3	1
4	1	1	2	12	1	3	0	31	31	1233	3	1
4	1	1	2	13	2	2	0	31	31	634	2	1
4	1	1	2	14	1	3	0	29	29	1253	3	1
4	1	1	2	15	2	2	0	31	31	953	2	1
4	1	1	2	16	2	2	0	31	29	703	3	0
4	1	1	2	17	2	3	1	29	29	794	3	1
4	1	1	2	18	1	3	0	29	30	814	2	0
4	1	1	2	19	2	3	0	29	31	1243	2	0
4	1	1	2	20	2	3	0	30	30	1141	3	1
4	1	1	2	21	1	3	0	30	31	1022	2	0
4	1	1	2	22	1	1	1	31	29	978	2	0
4	1	1	2	23	1	1	0	30	30	478	1	1
4	1	1	2	24	2	3	0	30	30	681	3	1
4	1	1	2	25	2	2	1	29	31	2064	3	0
4	1	1	2	26	1	1	0	31	30	1521	3	0
4	1	1	2	27	2	2	0	30	31	724	3	0
4	1	1	2	28	1	1	0	31	31	542	1	1
4	1	1	2	29	2	2	0	29	29	604	2	1
4	1	1	2	30	1	3	1	29	30	719	1	0
4	1	1	2	31	2	2	0	29	29	2394	2	1
4	1	1	2	32	1	3	0	30	30	789	3	1
4	1	1	2	33	1	3	0	30	29	559	2	0
4	1	1	2	34	2	2	0	30	31	999	3	0
4	1	1	2	35	2	1	1	31				0
4	1	1	2	36	1	3	0	31	29	529	1	0
4	1	1	2	37	2	1	0	30	30	475	1	1
4	1	1	2	38	1	2	1	31	30	529	3	0
4	1	1	2	39	1	2	0	31	30	585	3	0
4	1	1	2	40	2	1	0	29	29	495	1	1
4	1	1	2	41	1	2	0	29	29	499	2	1
4	1	1	2	42	2	1	0	29	29	1377	1	1
4	1	1	2	43	2	3	1	30	31	1348	1	0
4	1	1	2	44	2	3	0	29	29	465	3	1
4	1	1	2	45	1	2	0	30	31	968	3	0
4	1	1	2	46	1	2	0	29	29	531	2	1
4	1	1	2	47	1	1	1	31	29	941	2	0
4	1	1	2	48	2	3	0	31	31	919	3	1
4	1	1	2	49	1	1	0	31	30	899	3	0
4	1	1	2	50	2	3	0	29	29	853	3	1
4	1	1	2	51	2	3	0	30	30	1139	3	1
4	1	1	2	52	2	3	0	30	30	635	3	1
4	1	1	2	53	1	1	0	29	29	802	1	1
4	1	1	2	54	2	1	1	29	30	1352	3	0
4	1	1	2	55	1	1	0	29	29	486	1	1
4	1	1	2	56	1	2	1	31	29	426	1	0
4	1	1	2	57	1	2	0	29	29	434	2	1
4	1	1	2	58	2	1	0	31	29	1234	3	0
4	1	1	2	59	2	1	0	30	30	474	1	1
4	1	1	2	60	1	2	0	31	31	482	2	1
4	1	1	2	61	2	1	0	30	30	584	1	1
4	1	1	2	62	1	2	0	30	30	568	2	1
4	1	1	2	63	2	1	0	30	30	733	1	1
4	1	1	2	64	1	2	0	31	31	1299	2	1
4	1	1	3	1	1	3	0	31	29	539	2	0
4	1	1	3	2	2	2	0	29	29	421	2	1
4	1	1	3	3	1	3	0	30	30	546	3	1
4	1	1	3	4	2	2	0	29	29	496	2	1
4	1	1	3	5	2	2	0	30	30	483	2	1
4	1	1	3	6	1	3	0	30	30	1008	3	1
4	1	1	3	7	1	3	0	31	31	791	3	1
4	1	1	3	8	2	2	0	30	30	544	2	1
4	1	1	3	9	1	3	0	29	31	1229	2	0
4	1	1	3	10	2	1	1	29	30	589	2	0
4	1	1	3	11	1	2	1	31	30	1022	1	0
4	1	1	3	12	2	1	0	31	31	541	1	1
4	1	1	3	13	2	1	0	29	29	736	1	1
4	1	1	3	14	1	2	0	31	31	749	2	1
4	1	1	3	15	1	2	0	30	30	737	2	1
4	1	1	3	16	2	1	0	30	30	1169	1	1
4	1	1	3	17	2	1	0	30	30	1314	1	1
4	1	1	3	18	1	2	0	29	29	516	2	1
4	1	1	3	19	2	2	1	29	31	486	1	0
4	1	1	3	20	2	2	0	31	30	1630	1	0
4	1	1	3	21	1	2	0	30	30	1620	2	1
4	1	1	3	22	1	2	0	30	30	420	2	1
4	1	1	3	23	2	2	0	29	29	2389	2	1
4	1	1	3	24	1	1	1	29	30	632	2	0
4	1	1	3	25	2	2	0	31	31	1274	2	1
4	1	1	3	26	2	3	1	29	31	841	2	0
4	1	1	3	27	1	1	0	29	29	514	1	1
4	1	1	3	28	1	1	0	30	30	567	1	1
4	1	1	3	29	1	1	0	29	29	588	1	1
4	1	1	3	30	2	3	0	30	30	1214	3	1
4	1	1	3	31	2	3	0	31	31	1334	3	1
4	1	1	3	32	1	1	0	31	31	564	1	1
4	1	1	3	33	2	3	0	30	30	1669	3	1
4	1	1	3	34	1	2	1	29	31	524	1	0
4	1	1	3	35	1	2	0	30	30	381	2	1
4	1	1	3	36	2	3	0	31	31	753	3	1
4	1	1	3	37	1	2	0	31	30	561	3	0
4	1	1	3	38	2	1	1	31	30	1356	3	0
4	1	1	3	39	1	2	0	29	29	486	2	1
4	1	1	3	40	2	1	0	30	30	529	1	1
4	1	1	3	41	1	3	1	30	31	1799	2	0
4	1	1	3	42	1	3	0	30	30	436	3	1
4	1	1	3	43	2	1	0	30	30	534	1	1
4	1	1	3	44	2	1	0	31	31	1144	1	1
4	1	1	3	45	1	3	0	31	31	614	3	1
4	1	1	3	46	2	3	1	29	31	633	1	0
4	1	1	3	47	1	3	0	29	29	899	3	1
4	1	1	3	48	2	3	0	31	30	484	2	0
4	1	1	3	49	1	1	1	29	31	794	3	0
4	1	1	3	50	2	3	0	29	31	815	2	0
4	1	1	3	51	1	1	0	29	29	1332	1	1
4	1	1	3	52	1	1	0	31	31	686	1	1
4	1	1	3	53	2	3	0	29	29	1224	3	1
4	1	1	3	54	2	2	1	30	31	1404	3	0
4	1	1	3	55	2	2	0	29	29	754	2	1
4	1	1	3	56	1	1	0	29				0
4	1	1	3	57	2	2	0	31	31	609	2	1
4	1	1	3	58	2	2	0	30	31	1714	1	0
4	1	1	3	59	1	3	1	31	29	997	1	0
4	1	1	3	60	1	3	0	31	31	489	3	1
4	1	1	3	61	2	2	0	29	29	844	2	1
4	1	1	3	62	1	3	0	29	29	496	3	1
4	1	1	3	63	1	3	0	31	29	2122	2	0
4	1	1	3	64	2	2	0	31	31	809	2	1
4	2	2	1	1	2	3	0	29	29	388	3	1
4	2	2	1	2	1	1	0	30	30	424	1	1
4	2	2	1	3	1	1	0	29	29	511	1	1
4	2	2	1	4	2	3	0	31	31	572	3	1
4	2	2	1	5	2	3	0	29	29	392	3	1
4	2	2	1	6	1	1	0	31	31	712	1	1
4	2	2	1	7	2	3	0	31	31	622	3	1
4	2	2	1	8	1	1	0	31	31	604	1	1
4	2	2	1	9	2	1	1	31	30	820	3	0
4	2	2	1	10	1	1	0	31	31	506	1	1
4	2	2	1	11	2	1	0	29	29	577	1	1
4	2	2	1	12	1	1	0	30	30	661	1	1
4	2	2	1	13	1	2	1	29	30	567	1	0
4	2	2	1	14	2	1	0	30	30	790	1	1
4	2	2	1	15	1	2	0	30	30	559	2	1
4	2	2	1	16	2	1	0	29	29	580	1	1
4	2	2	1	17	1	2	0	30	30	655	2	1
4	2	2	1	18	1	2	0	29	29	586	2	1
4	2	2	1	19	2	1	0	29	29	518	1	1
4	2	2	1	20	2	2	1	31	29	494	1	0
4	2	2	1	21	2	2	0	31	31	705	2	1
4	2	2	1	22	1	2	0	30	30	580	2	1
4	2	2	1	23	1	1	1	29	31	1018	2	0
4	2	2	1	24	2	2	0	30	30	1076	2	1
4	2	2	1	25	1	1	0	29	29	390	1	1
4	2	2	1	26	2	2	0	30	30	541	2	1
4	2	2	1	27	1	1	0	31	31	591	1	1
4	2	2	1	28	1	1	0	30	30	612	1	1
4	2	2	1	29	2	1	1	30	29	855	2	0
4	2	2	1	30	2	1	0	29	29	573	1	1
4	2	2	1	31	1	3	1	30	30	409	3	1
4	2	2	1	32	2	1	0	30	30	522	1	1
4	2	2	1	33	2	1	0	29	29	512	1	1
4	2	2	1	34	1	3	0	29	29	624	3	1
4	2	2	1	35	1	3	0	30	30	1384	3	1
4	2	2	1	36	2	3	1	30	29	419	1	0
4	2	2	1	37	2	3	0	30	30	435	3	1
4	2	2	1	38	2	3	0	31	31	660	3	1
4	2	2	1	39	1	3	0	29	29	532	3	1
4	2	2	1	40	1	3	0	31	30	470	1	0
4	2	2	1	41	2	3	0	31	31	646	3	1
4	2	2	1	42	1	2	1	30	29	715	3	0
4	2	2	1	43	2	3	0	29	29	1238	3	1
4	2	2	1	44	2	2	1	31	30	704	3	0
4	2	2	1	45	1	2	0	29	29	571	2	1
4	2	2	1	46	2	2	0	30	30	596	2	1
4	2	2	1	47	1	2	0	30	30	523	2	1
4	2	2	1	48	1	2	0	31	31	1192	2	1
4	2	2	1	49	2	2	0	31	31	632	2	1
4	2	2	1	50	2	2	0	31	31	503	2	1
4	2	2	1	51	1	3	1	29	31	614	2	0
4	2	2	1	52	2	3	1	30	29	651	2	0
4	2	2	1	53	1	3	0	31	31	656	3	1
4	2	2	1	54	1	3	0	29	29	776	3	1
4	2	2	1	55	2	3	0	29	29	735	3	1
4	2	2	1	56	1	3	0	31	31	987	3	1
4	2	2	1	57	1	1	1	30	29	528	3	0
4	2	2	1	58	2	3	0	30	30	739	3	1
4	2	2	1	59	1	1	0	29	29	475	1	1
4	2	2	1	60	2	3	0	29	31	1874	1	0
4	2	2	1	61	2	3	0	29	29	793	3	1
4	2	2	1	62	2	3	0	29	29	753	3	1
4	2	2	1	63	1	1	0	31	31	577	1	1
4	2	2	1	64	1	1	0	30	30	945	1	1
4	2	2	2	1	2	1	0	29	29	915	1	1
4	2	2	2	2	2	1	0	30	29	350	3	0
4	2	2	2	3	2	1	0	31	31	519	1	1
4	2	2	2	4	1	2	0	31	31	1126	2	1
4	2	2	2	5	1	2	0	30	30	657	2	1
4	2	2	2	6	2	1	0	29	29	780	1	1
4	2	2	2	7	1	2	0	31	31	789	2	1
4	2	2	2	8	1	2	0	31	31	557	2	1
4	2	2	2	9	2	3	1	30	29	571	1	0
4	2	2	2	10	1	2	0	31	31	400	2	1
4	2	2	2	11	1	2	0	29	29	723	2	1
4	2	2	2	12	1	1	1	31	29	467	2	0
4	2	2	2	13	2	3	0	30	30	1694	3	1
4	2	2	2	14	1	1	0	30	30	760	1	1
4	2	2	2	15	2	3	0	31	31	576	3	1
4	2	2	2	16	2	3	0	31	31	572	3	1
4	2	2	2	17	1	1	0	29	29	492	1	1
4	2	2	2	18	2	2	1	30	29	1058	3	0
4	2	2	2	19	2	2	0	29	29	574	2	1
4	2	2	2	20	1	1	0	31	31	1254	1	1
4	2	2	2	21	1	1	0	31	31	545	1	1
4	2	2	2	22	2	2	0	30	30	609	2	1
4	2	2	2	23	1	3	1	30	31	580	1	0
4	2	2	2	24	2	2	0	30	30	465	2	1
4	2	2	2	25	2	3	1	30	29	593	2	0
4	2	2	2	26	1	3	0	30	30	409	3	1
4	2	2	2	27	2	3	0	31	31	559	3	1
4	2	2	2	28	2	3	0	29	29	905	3	1
4	2	2	2	29	2	3	0	30	30	835	3	1
4	2	2	2	30	1	3	0	31	31	862	3	1
4	2	2	2	31	1	3	0	30	30	633	3	1
4	2	2	2	32	1	1	1	29	30	437	3	0
4	2	2	2	33	2	3	0	29	29	564	3	1
4	2	2	2	34	2	1	1	31	30	649	3	0
4	2	2	2	35	2	1	0	30	30	788	1	1
4	2	2	2	36	1	1	0	29	29	654	1	1
4	2	2	2	37	1	1	0	30	29	782	2	0
4	2	2	2	38	1	1	0	30	30	373	1	1
4	2	2	2	39	2	1	0	30	30	390	1	1
4	2	2	2	40	1	1	0	30	30	460	1	1
4	2	2	2	41	2	1	0	31	31	930	1	1
4	2	2	2	42	2	2	1	30	29	676	1	0
4	2	2	2	43	1	2	1	30	29	607	1	0
4	2	2	2	44	2	2	0	29	29	718	2	1
4	2	2	2	45	1	2	0	30	30	502	2	1
4	2	2	2	46	2	2	0	31	29	632	1	0
4	2	2	2	47	1	2	0	29	29	1051	2	1
4	2	2	2	48	1	2	0	31	31	1576	2	1
4	2	2	2	49	2	2	0	31	31	545	2	1
4	2	2	2	50	1	3	1	31	30	1205	2	0
4	2	2	2	51	1	3	0	31	29	2772	2	0
4	2	2	2	52	2	2	0	29	29	578	2	1
4	2	2	2	53	1	3	0	29	31	1345	2	0
4	2	2	2	54	1	3	0	30	30	488	3	1
4	2	2	2	55	2	2	0	31	31	1811	2	1
4	2	2	2	56	2	1	1	31	29	1029	2	0
4	2	2	2	57	2	1	0	31	31	669	1	1
4	2	2	2	58	1	2	1	31	30	957	1	0
4	2	2	2	59	2	1	0	31	31	565	1	1
4	2	2	2	60	2	1	0	29	29	1124	1	1
4	2	2	2	61	2	1	0	29				0
4	2	2	2	62	1	2	0	30	31	658	3	0
4	2	2	2	63	1	2	0	29	29	533	2	1
4	2	2	2	64	1	2	0	29				0
4	2	2	3	1	1	3	0	29	29	1056	3	1
4	2	2	3	2	2	2	0	31	31	574	2	1
4	2	2	3	3	2	2	0	29	31	721	3	0
4	2	2	3	4	1	3	0	29	29	724	3	1
4	2	2	3	5	2	2	0	30	30	602	2	1
4	2	2	3	6	1	3	0	31	31	866	3	1
4	2	2	3	7	1	3	0	30	30	691	3	1
4	2	2	3	8	2	2	0	30	30	685	2	1
4	2	2	3	9	2	2	0	31	31	1048	2	1
4	2	2	3	10	2	3	1	30	29	824	2	0
4	2	2	3	11	1	2	1	30	31	896	3	0
4	2	2	3	12	1	2	0	29	29	795	2	1
4	2	2	3	13	1	2	0	30	30	595	2	1
4	2	2	3	14	2	3	0	31	31	912	3	1
4	2	2	3	15	2	3	0	30	30	641	3	1
4	2	2	3	16	1	2	0	30	30	603	2	1
4	2	2	3	17	2	3	0	29	29	509	3	1
4	2	2	3	18	2	2	1	30	31	1097	3	0
4	2	2	3	19	1	1	1	29	30	711	2	0
4	2	2	3	20	1	1	0	31	31	742	1	1
4	2	2	3	21	2	2	0	31	31	849	2	1
4	2	2	3	22	1	1	0	31	30	1280	2	0
4	2	2	3	23	1	1	0	29	29	725	1	1
4	2	2	3	24	2	2	0	31	31	2360	2	1
4	2	2	3	25	2	2	0	31	31	451	2	1
4	2	2	3	26	2	2	0	31	31	412	2	1
4	2	2	3	27	1	3	1	31	29	593	1	0
4	2	2	3	28	1	3	0	30	30	451	3	1
4	2	2	3	29	1	3	0	30	30	421	3	1
4	2	2	3	30	2	1	1	29	31	680	2	0
4	2	2	3	31	2	1	0	31	31	508	1	1
4	2	2	3	32	1	3	0	30	30	994	3	1
4	2	2	3	33	1	3	0	30	30	486	3	1
4	2	2	3	34	2	1	0	30	30	522	1	1
4	2	2	3	35	1	3	0	29	29	1623	3	1
4	2	2	3	36	1	1	1	31	29	600	3	0
4	2	2	3	37	1	1	0	30	30	511	1	1
4	2	2	3	38	2	1	0	30	30	471	1	1
4	2	2	3	39	2	1	0	31	31	535	1	1
4	2	2	3	40	2	1	0	31	31	558	1	1
4	2	2	3	41	1	1	0	30	30	853	1	1
4	2	2	3	42	1	1	0	30	30	398	1	1
4	2	2	3	43	1	2	1	30	31	596	3	0
4	2	2	3	44	2	3	1	29	30	534	1	0
4	2	2	3	45	2	3	0	31	31	682	3	1
4	2	2	3	46	2	3	0	31	31	489	3	1
4	2	2	3	47	1	2	0	31	31	665	2	1
4	2	2	3	48	2	3	0	30	30	962	3	1
4	2	2	3	49	1	2	0	29	29	596	2	1
4	2	2	3	50	2	1	1	31	29	472	3	0
4	2	2	3	51	2	1	0	31	31	438	1	1
4	2	2	3	52	2	1	0	30	30	594	1	1
4	2	2	3	53	1	2	0	29	29	731	2	1
4	2	2	3	54	2	1	0	29	29	1910	1	1
4	2	2	3	55	1	2	0	31	31	521	2	1
4	2	2	3	56	1	3	1	31	29	665	2	0
4	2	2	3	57	2	2	1	29	31	512	1	0
4	2	2	3	58	1	3	0	31	31	625	3	1
4	2	2	3	59	2	2	0	30	30	577	2	1
4	2	2	3	60	1	3	0	31	31	944	3	1
4	2	2	3	61	1	3	0	29	29	1626	3	1
4	2	2	3	62	2	2	0	31	31	495	2	1
4	2	2	3	63	2	2	0	31	31	831	2	1
4	2	2	3	64	1	3	0	30	30	1066	3	1
5	1	2	1	1	2	3	0	30	29	813	2	0
5	1	2	1	2	2	3	0	29	29	795	3	1
5	1	2	1	3	1	2	0	30	31	1518	1	0
5	1	2	1	4	2	3	0	31	31	1004	3	1
5	1	2	1	5	1	2	0	31	29	805	1	0
5	1	2	1	6	1	2	0	30	29	1454	1	0
5	1	2	1	7	1	2	0	30	29	789	1	0
5	1	2	1	8	2	3	0	31	31	1287	3	1
5	1	2	1	9	1	1	1	31	31	1405	1	1
5	1	2	1	10	2	3	0	31	30	957	2	0
5	1	2	1	11	2	3	0	30	29	2003	2	0
5	1	2	1	12	1	1	0	30	30	995	1	1
5	1	2	1	13	1	1	0	29	29	1054	1	1
5	1	2	1	14	1	1	0	30	30	1369	1	1
5	1	2	1	15	2	2	1	31	31	1180	2	1
5	1	2	1	16	2	2	0	31	31	894	2	1
5	1	2	1	17	2	2	0	30	30	1131	2	1
5	1	2	1	18	1	3	1	30	29	2054	2	0
5	1	2	1	19	2	2	0	30	30	649	2	1
5	1	2	1	20	1	3	0	30	30	1043	3	1
5	1	2	1	21	1	3	0	29	29	755	3	1
5	1	2	1	22	2	2	0	30				0
5	1	2	1	23	1	3	0	29	29	600	3	1
5	1	2	1	24	2	1	1	31	30	806	2	0
5	1	2	1	25	1	1	1	30	29	631	3	0
5	1	2	1	26	2	1	0	30	29	2089	2	0
5	1	2	1	27	1	1	0	29	31	1232	3	0
5	1	2	1	28	1	1	0	29	29	756	1	1
5	1	2	1	29	2	1	0	29	31	842	2	0
5	1	2	1	30	1	1	0	29	29	1546	1	1
5	1	2	1	31	2	1	0	29	30	1948	3	0
5	1	2	1	32	2	3	1	31				0
5	1	2	1	33	1	1	0	30	29	778	3	0
5	1	2	1	34	1	1	0	29	31	1454	2	0
5	1	2	1	35	1	2	1	30	30	757	2	1
5	1	2	1	36	2	3	0	29	29	830	3	1
5	1	2	1	37	1	2	0	30	29	1856	3	0
5	1	2	1	38	2	3	0	31	30	1666	2	0
5	1	2	1	39	2	3	0	29	31	847	2	0
5	1	2	1	40	2	3	0	29	30	785	2	0
5	1	2	1	41	1	2	0	30	31	919	3	0
5	1	2	1	42	2	1	1	31	29	805	2	0
5	1	2	1	43	1	2	0	29	29	1925	2	1
5	1	2	1	44	1	3	1	30	29	635	2	0
5	1	2	1	45	2	1	0	31	29	884	3	0
5	1	2	1	46	2	1	0	31	29	719	2	0
5	1	2	1	47	2	1	0	29	31	1021	2	0
5	1	2	1	48	1	3	0	30	30	746	3	1
5	1	2	1	49	1	3	0	30	30	625	3	1
5	1	2	1	50	2	2	1	31	31	1709	2	1
5	1	2	1	51	2	2	0	30	31	745	1	0
5	1	2	1	52	1	3	0	31	31	1029	3	1
5	1	2	1	53	2	2	0	30	29	554	1	0
5	1	2	1	54	1	3	0	31	29	1994	2	0
5	1	2	1	55	2	2	0	31	30	625	3	0
5	1	2	1	56	1	2	1	31	29	1091	3	0
5	1	2	1	57	1	2	0	31	31	1562	2	1
5	1	2	1	58	2	3	1	31	29	1291	1	0
5	1	2	1	59	1	2	0	31	30	1017	3	0
5	1	2	1	60	1	2	0	30	29	573	3	0
5	1	2	1	61	2	3	0	30	31	810	1	0
5	1	2	1	62	1	2	0	31	29	835	3	0
5	1	2	1	63	2	3	0	30	29	761	1	0
5	1	2	1	64	2	3	0	30	31	718	1	0
5	1	2	2	1	2	1	0	30	29	1255	3	0
5	1	2	2	2	1	3	0	30	30	807	3	1
5	1	2	2	3	2	1	0	30	30	686	1	1
5	1	2	2	4	1	3	0	30	30	642	3	1
5	1	2	2	5	2	1	0	29	29	1819	1	1
5	1	2	2	6	2	1	0	29	29	615	1	1
5	1	2	2	7	1	3	0	31	31	717	3	1
5	1	2	2	8	1	3	0	29	29	828	3	1
5	1	2	2	9	1	2	1	30	29	676	3	0
5	1	2	2	10	2	1	0	30	30	1473	1	1
5	1	2	2	11	1	2	0	29	29	644	2	1
5	1	2	2	12	2	1	0	31	30	690	2	0
5	1	2	2	13	1	2	0	30	30	699	2	1
5	1	2	2	14	2	3	1	29	31	2151	2	0
5	1	2	2	15	1	2	0	30	31	725	1	0
5	1	2	2	16	2	3	0	30	30	681	3	1
5	1	2	2	17	1	3	1	29	30	1457	1	0
5	1	2	2	18	2	3	0	30	31	933	1	0
5	1	2	2	19	2	3	0	31	29	908	2	0
5	1	2	2	20	2	3	0	31	31	2095	3	1
5	1	2	2	21	1	3	0	31	29	544	2	0
5	1	2	2	22	1	3	0	29	31	762	1	0
5	1	2	2	23	1	3	0	31	29	2254	1	0
5	1	2	2	24	2	2	1	31	30	968	3	0
5	1	2	2	25	1	3	0	31	31	904	3	1
5	1	2	2	26	2	2	0	31	31	1214	2	1
5	1	2	2	27	2	2	0	30	30	1230	2	1
5	1	2	2	28	2	2	0	31	31	1140	2	1
5	1	2	2	29	1	1	1	30	31	968	3	0
5	1	2	2	30	1	1	0	30	29	2001	3	0
5	1	2	2	31	1	1	0	30	30	565	1	1
5	1	2	2	32	2	3	1	29	30	2768	1	0
5	1	2	2	33	1	1	0	31	29	1110	2	0
5	1	2	2	34	2	3	0	29	29	592	3	1
5	1	2	2	35	2	3	0	30	30	656	3	1
5	1	2	2	36	1	2	1	29	29	920	2	1
5	1	2	2	37	2	3	0	30	30	1079	3	1
5	1	2	2	38	2	1	1	29	31	1214	3	0
5	1	2	2	39	1	2	0	31	29	611	1	0
5	1	2	2	40	1	2	0	30	29	1263	3	0
5	1	2	2	41	1	2	0	31	31	1025	2	1
5	1	2	2	42	2	1	0	30	30	967	1	1
5	1	2	2	43	1	2	0	29	29	533	2	1
5	1	2	2	44	1	1	1	29	30	661	2	0
5	1	2	2	45	2	1	0	30	30	1492	1	1
5	1	2	2	46	1	1	0	29	30	1672	2	0
5	1	2	2	47	2	1	0	30	31	813	2	0
5	1	2	2	48	2	1	0	31	30	662	2	0
5	1	2	2	49	1	1	0	30	30	596	1	1
5	1	2	2	50	1	1	0	31	31	942	1	1
5	1	2	2	51	1	3	1	29	30	605	1	0
5	1	2	2	52	2	2	1	29	30	1821	1	0
5	1	2	2	53	2	2	0	29	29	517	2	1
5	1	2	2	54	2	2	0	30	30	871	2	1
5	1	2	2	55	1	3	0	29	29	1830	3	1
5	1	2	2	56	2	2	0	31	29	1302	3	0
5	1	2	2	57	1	3	0	29	29	786	3	1
5	1	2	2	58	2	1	1	29	31	836	2	0
5	1	2	2	59	2	1	0	29	31	677	2	0
5	1	2	2	60	1	3	0	30	30	969	3	1
5	1	2	2	61	1	3	0	31	29	874	2	0
5	1	2	2	62	2	1	0	29	29	936	1	1
5	1	2	2	63	1	3	0	30	29	604	2	0
5	1	2	2	64	2	1	0	31	29	788	2	0
5	1	2	3	1	1	1	0	31	29	889	3	0
5	1	2	3	2	1	1	0	31	31	1430	1	1
5	1	2	3	3	2	2	0	29	29	863	2	1
5	1	2	3	4	2	2	0	31	31	673	2	1
5	1	2	3	5	2	2	0	30	30	1069	2	1
5	1	2	3	6	1	1	0	29				0
5	1	2	3	7	1	1	0	29	29	660	1	1
5	1	2	3	8	2	2	0	29	29	665	2	1
5	1	2	3	9	2	3	1	31	30	720	2	0
5	1	2	3	10	1	1	0	29	29	801	1	1
5	1	2	3	11	1	2	1	31	30	748	1	0
5	1	2	3	12	1	2	0	29	30	502	1	0
5	1	2	3	13	2	3	0	29	31	2526	1	0
5	1	2	3	14	1	2	0	31	29	679	1	0
5	1	2	3	15	2	3	0	31	31	996	3	1
5	1	2	3	16	2	3	0	29	29	685	3	1
5	1	2	3	17	1	2	0	30	30	891	2	1
5	1	2	3	18	2	2	1	29	31	952	3	0
5	1	2	3	19	2	2	0	30	29	1141	3	0
5	1	2	3	20	1	2	0	29	30	1038	3	0
5	1	2	3	21	2	2	0	29	30	713	3	0
5	1	2	3	22	1	2	0	30	30	1960	2	1
5	1	2	3	23	2	2	0	30	30	955	2	1
5	1	2	3	24	1	3	1	30	29	685	2	0
5	1	2	3	25	2	2	0	29	29	1332	2	1
5	1	2	3	26	1	3	0	31	31	794	3	1
5	1	2	3	27	2	2	0	29	29	854	2	1
5	1	2	3	28	1	3	0	31	31	864	3	1
5	1	2	3	29	1	3	0	31	31	792	3	1
5	1	2	3	30	1	2	1	31	30	873	3	0
5	1	2	3	31	2	1	1	30	31	789	2	0
5	1	2	3	32	2	1	0	29	29	772	1	1
5	1	2	3	33	1	2	0	29	29	713	2	1
5	1	2	3	34	2	1	0	30	30	738	1	1
5	1	2	3	35	2	1	0	29	29	659	1	1
5	1	2	3	36	2	3	1	31	29	615	1	0
5	1	2	3	37	1	2	0	31	29	633	1	0
5	1	2	3	38	1	2	0	29	31	732	3	0
5	1	2	3	39	1	1	1	31	29	667	3	0
5	1	2	3	40	2	3	0	31	31	919	3	1
5	1	2	3	41	2	3	0	31	30	729	1	0
5	1	2	3	42	1	1	0	30	31	806	3	0
5	1	2	3	43	1	1	0	31	29	583	2	0
5	1	2	3	44	2	3	0	29	29	618	3	1
5	1	2	3	45	1	1	0	31	30	2107	2	0
5	1	2	3	46	2	1	1	30	31	947	3	0
5	1	2	3	47	1	1	0	30	29	606	2	0
5	1	2	3	48	2	1	0	29	29	461	1	1
5	1	2	3	49	1	3	1	30	31	793	2	0
5	1	2	3	50	2	1	0	30	30	1691	1	1
5	1	2	3	51	1	3	0	30	30	689	3	1
5	1	2	3	52	2	1	0	29	29	786	1	1
5	1	2	3	53	1	3	0	29	29	1428	3	1
5	1	2	3	54	1	3	0	29	29	594	3	1
5	1	2	3	55	2	1	0	29				0
5	1	2	3	56	2	2	1	31	31	765	2	1
5	1	2	3	57	1	1	1	30	29	1920	3	0
5	1	2	3	58	2	2	0	31	31	799	2	1
5	1	2	3	59	2	2	0	31	31	1767	2	1
5	1	2	3	60	2	2	0	31	31	843	2	1
5	1	2	3	61	1	1	0	30	30	1020	1	1
5	1	2	3	62	2	2	0	30				0
5	1	2	3	63	1	1	0	29	30	2723	3	0
5	1	2	3	64	1	1	0	29	29	500	1	1
5	2	1	1	1	1	3	0	31	31	1769	3	1
5	2	1	1	2	2	2	0	29	29	586	2	1
5	2	1	1	3	1	3	0	31	31	412	3	1
5	2	1	1	4	2	2	0	29	29	608	2	1
5	2	1	1	5	2	2	0	29	29	637	2	1
5	2	1	1	6	1	3	0	30	31	724	1	0
5	2	1	1	7	2	2	0	30	30	1080	2	1
5	2	1	1	8	1	3	0	29	29	1264	3	1
5	2	1	1	9	1	3	0	29	29	536	3	1
5	2	1	1	10	2	3	1	31				0
5	2	1	1	11	1	3	0	30	30	634	3	1
5	2	1	1	12	2	3	0	29	31	844	2	0
5	2	1	1	13	2	3	0	30				0
5	2	1	1	14	1	1	1	30	30	1410	1	1
5	2	1	1	15	2	3	0	31	31	1571	3	1
5	2	1	1	16	1	1	0	31	31	683	1	1
5	2	1	1	17	2	3	0	31				0
5	2	1	1	18	1	1	0	31				0
5	2	1	1	19	2	1	1	29	30	1248	3	0
5	2	1	1	20	1	1	0	29	30	2189	2	0
5	2	1	1	21	2	1	0	30	29	1395	2	0
5	2	1	1	22	1	1	0	31				0
5	2	1	1	23	2	1	0	30	29	961	2	0
5	2	1	1	24	1	2	1	29	29	2064	2	1
5	2	1	1	25	1	2	0	29	29	407	2	1
5	2	1	1	26	2	1	0	30				0
5	2	1	1	27	1	2	0	31	31	1808	2	1
5	2	1	1	28	2	2	1	31				0
5	2	1	1	29	2	2	0	30	31	1387	3	0
5	2	1	1	30	1	2	0	29	29	544	2	1
5	2	1	1	31	1	3	1	29	31	1348	2	0
5	2	1	1	32	2	2	0	31	29	709	1	0
5	2	1	1	33	2	2	0	31	30	1248	3	0
5	2	1	1	34	2	1	1	30	29	536	2	0
5	2	1	1	35	1	3	0	30				0
5	2	1	1	36	1	3	0	29	29	506	3	1
5	2	1	1	37	1	3	0	29	29	418	3	1
5	2	1	1	38	2	1	0	30	31	1398	2	0
5	2	1	1	39	1	2	1	31	29	527	3	0
5	2	1	1	40	2	1	0	30	31	1168	2	0
5	2	1	1	41	2	1	0	30	30	649	1	1
5	2	1	1	42	1	2	0	29	30	1902	3	0
5	2	1	1	43	1	2	0	29	29	495	2	1
5	2	1	1	44	2	1	0	31	31	886	1	1
5	2	1	1	45	2	1	0	30	31	1622	2	0
5	2	1	1	46	2	3	1	30	29	749	1	0
5	2	1	1	47	1	2	0	30	31	1694	3	0
5	2	1	1	48	1	2	0	30	31	995	3	0
5	2	1	1	49	2	3	0	29	30	940	2	0
5	2	1	1	50	1	1	1	31	31	607	1	1
5	2	1	1	51	2	3	0	29	30	1236	2	0
5	2	1	1	52	2	3	0	29	31	1063	1	0
5	2	1	1	53	1	1	0	31	31	1027	1	1
5	2	1	1	54	1	1	0	31	31	698	1	1
5	2	1	1	55	2	2	1	29	31	1325	3	0
5	2	1	1	56	1	1	0	31	31	856	1	1
5	2	1	1	57	2	2	0	31	29	598	3	0
5	2	1	1	58	2	2	0	30	30	665	2	1
5	2	1	1	59	1	3	1	29	31	715	1	0
5	2	1	1	60	1	3	0	30	30	895	3	1
5	2	1	1	61	2	2	0	31				0
5	2	1	1	62	1	3	0	31	30	710	1	0
5	2	1	1	63	1	3	0	29	29	569	3	1
5	2	1	1	64	2	2	0	30	30	649	2	1
5	2	1	2	1	1	1	0	30	29	1105	2	0
5	2	1	2	2	2	3	0	30	30	855	3	1
5	2	1	2	3	1	1	0	30	29	617	2	0
5	2	1	2	4	1	1	0	31	31	498	1	1
5	2	1	2	5	2	3	0	30	30	659	3	1
5	2	1	2	6	2	3	0	31	31	729	3	1
5	2	1	2	7	2	3	0	30	30	778	3	1
5	2	1	2	8	1	1	0	31	31	1015	1	1
5	2	1	2	9	1	1	0	30	30	761	1	1
5	2	1	2	10	2	1	1	30	31	714	3	0
5	2	1	2	11	2	1	0	31	31	712	1	1
5	2	1	2	12	2	1	0	31	31	1824	1	1
5	2	1	2	13	1	1	0	30	30	1484	1	1
5	2	1	2	14	2	1	0	30	31	808	3	0
5	2	1	2	15	1	3	1	30	29	1465	1	0
5	2	1	2	16	1	3	0	30	30	701	3	1
5	2	1	2	17	2	1	0	31	31	1082	1	1
5	2	1	2	18	1	3	0	31	31	1155	3	1
5	2	1	2	19	2	3	1	31	29	469	2	0
5	2	1	2	20	1	3	0	31	31	1210	3	1
5	2	1	2	21	2	3	0	29	30	530	1	0
5	2	1	2	22	1	3	0	29	29	555	3	1
5	2	1	2	23	2	3	0	29	31	1172	1	0
5	2	1	2	24	1	2	1	30	29	600	3	0
5	2	1	2	25	1	2	0	31	30	694	3	0
5	2	1	2	26	1	2	0	29	29	573	2	1
5	2	1	2	27	2	3	0	29	31	780	1	0
5	2	1	2	28	2	2	1	30	31	777	3	0
5	2	1	2	29	1	2	0	29	30	1596	1	0
5	2	1	2	30	2	2	0	29	29	516	2	1
5	2	1	2	31	1	2	0	29	31	1030	1	0
5	2	1	2	32	2	2	0	31	31	679	2	1
5	2	1	2	33	2	2	0	29	29	610	2	1
5	2	1	2	34	1	1	1	29	29	662	1	1
5	2	1	2	35	2	1	1	31	29	475	2	0
5	2	1	2	36	2	1	0	30				0
5	2	1	2	37	1	1	0	31	31	573	1	1
5	2	1	2	38	1	1	0	31	31	535	1	1
5	2	1	2	39	2	1	0	29	29	1390	1	1
5	2	1	2	40	1	1	0	31	31	775	1	1
5	2	1	2	41	2	1	0	29	30	1241	2	0
5	2	1	2	42	1	2	1	31	29	541	1	0
5	2	1	2	43	2	2	1	29	29	630	2	1
5	2	1	2	44	1	2	0	31	29	464	1	0
5	2	1	2	45	1	2	0	29	30	590	1	0
5	2	1	2	46	1	2	0	29	30	562	1	0
5	2	1	2	47	2	2	0	30	30	688	2	1
5	2	1	2	48	2	2	0	31	31	666	2	1
5	2	1	2	49	1	3	1	29	30	561	1	0
5	2	1	2	50	2	2	0	29	29	1502	2	1
5	2	1	2	51	1	3	0	30	30	659	3	1
5	2	1	2	52	1	3	0	29	29	1185	3	1
5	2	1	2	53	2	2	0	30	30	995	2	1
5	2	1	2	54	1	3	0	31	31	753	3	1
5	2	1	2	55	2	2	0	29	29	1199	2	1
5	2	1	2	56	2	3	1	31	29	526	2	0
5	2	1	2	57	1	1	1	30	29	461	3	0
5	2	1	2	58	1	1	0	30	30	1752	1	1
5	2	1	2	59	2	3	0	30	30	1342	3	1
5	2	1	2	60	2	3	0	30	29	460	1	0
5	2	1	2	61	2	3	0	31	29	2156	1	0
5	2	1	2	62	1	1	0	31	30	639	2	0
5	2	1	2	63	1	1	0	29	30	1021	2	0
5	2	1	2	64	2	3	0	31	31	1819	3	1
5	2	1	3	1	1	2	0	29	29	949	2	1
5	2	1	3	2	2	1	0	31	31	686	1	1
5	2	1	3	3	2	1	0	29	29	526	1	1
5	2	1	3	4	1	2	0	31	31	636	2	1
5	2	1	3	5	2	1	0	30	31	930	2	0
5	2	1	3	6	1	2	0	31	29	497	1	0
5	2	1	3	7	1	2	0	29	31	743	1	0
5	2	1	3	8	2	1	0	30	30	1952	1	1
5	2	1	3	9	2	3	1	30	31	735	2	0
5	2	1	3	10	2	3	0	31	31	934	3	1
5	2	1	3	11	1	2	0	29	29	837	2	1
5	2	1	3	12	1	2	0	31	31	684	2	1
5	2	1	3	13	2	3	0	30				0
5	2	1	3	14	2	3	0	30	30	474	3	1
5	2	1	3	15	1	1	1	31	30	745	2	0
5	2	1	3	16	1	1	0	31	29	591	2	0
5	2	1	3	17	2	3	0	30	30	797	3	1
5	2	1	3	18	1	1	0	29	30	738	2	0
5	2	1	3	19	2	3	0	30	30	1859	3	1
5	2	1	3	20	2	1	1	30	29	1163	3	0
5	2	1	3	21	1	1	0	30	29	704	2	0
5	2	1	3	22	1	1	0	31	30	622	2	0
5	2	1	3	23	2	1	0	29	29	1509	1	1
5	2	1	3	24	1	2	1	31	31	607	2	1
5	2	1	3	25	1	2	0	31	31	733	2	1
5	2	1	3	26	2	1	0	31	29	2018	3	0
5	2	1	3	27	1	2	0	30	30	534	2	1
5	2	1	3	28	2	1	0	30	30	905	1	1
5	2	1	3	29	2	2	1	31	30	1329	1	0
5	2	1	3	30	1	2	0	30	29	744	3	0
5	2	1	3	31	2	2	0	31	31	774	2	1
5	2	1	3	32	1	3	1	30	31	1352	1	0
5	2	1	3	33	1	3	0	29	29	519	3	1
5	2	1	3	34	2	2	0	31	30	1455	1	0
5	2	1	3	35	1	3	0	30	29	1193	1	0
5	2	1	3	36	2	2	0	30	30	1520	2	1
5	2	1	3	37	2	3	1	29	30	666	2	0
5	2	1	3	38	1	3	0	31	30	982	1	0
5	2	1	3	39	1	3	0	29	30	1487	1	0
5	2	1	3	40	2	3	0	29	29	1404	3	1
5	2	1	3	41	2	3	0	31	31	983	3	1
5	2	1	3	42	1	1	1	30	31	1009	3	0
5	2	1	3	43	2	3	0	30	30	916	3	1
5	2	1	3	44	2	2	1	29	31	2410	1	0
5	2	1	3	45	2	2	0	29	29	492	2	1
5	2	1	3	46	1	1	0	30	31	847	3	0
5	2	1	3	47	1	1	0	29	29	653	1	1
5	2	1	3	48	1	1	0	29	29	673	1	1
5	2	1	3	49	2	2	0	31	31	794	2	1
5	2	1	3	50	2	2	0	30	30	1062	2	1
5	2	1	3	51	2	2	0	29	29	1425	2	1
5	2	1	3	52	1	3	1	29	30	1588	1	0
5	2	1	3	53	1	3	0	29	29	544	3	1
5	2	1	3	54	2	1	1	31	30	615	2	0
5	2	1	3	55	1	3	0	30	30	854	3	1
5	2	1	3	56	1	3	0	29	29	768	3	1
5	2	1	3	57	2	1	0	29	29	650	1	1
5	2	1	3	58	2	1	0	29	29	1956	1	1
5	2	1	3	59	1	2	1	29	30	1229	1	0
5	2	1	3	60	2	1	0	29	29	843	1	1
5	2	1	3	61	1	2	0	31	31	755	2	1
5	2	1	3	62	1	2	0	31	31	1067	2	1
5	2	1	3	63	2	1	0	29	29	566	1	1
5	2	1	3	64	1	2	0	31	31	827	2	1
6	1	1	1	1	2	2	0	29	30	773	3	0
6	1	1	1	2	1	1	0	29	31	743	3	0
6	1	1	1	3	1	1	0	29	29	746	1	1
6	1	1	1	4	2	2	0	29	29	659	2	1
6	1	1	1	5	1	1	0	29	29	774	1	1
6	1	1	1	6	1	1	0	29	29	643	1	1
6	1	1	1	7	2	2	0	31	31	964	2	1
6	1	1	1	8	2	2	0	30	30	721	2	1
6	1	1	1	9	1	3	1	31	30	695	1	0
6	1	1	1	10	2	2	0	29	29	536	2	1
6	1	1	1	11	2	1	1	29	31	1284	2	0
6	1	1	1	12	1	3	0	30	30	528	3	1
6	1	1	1	13	2	1	0	29	29	689	1	1
6	1	1	1	14	1	3	0	31	31	950	3	1
6	1	1	1	15	2	1	0	31	31	1796	1	1
6	1	1	1	16	1	3	0	31	31	599	3	1
6	1	1	1	17	2	1	0	29	29	1242	1	1
6	1	1	1	18	1	1	1	30	29	698	3	0
6	1	1	1	19	1	1	0	30	30	505	1	1
6	1	1	1	20	2	2	1	31	30	655	1	0
6	1	1	1	21	1	1	0	31	29	685	2	0
6	1	1	1	22	2	2	0	29	30	1934	1	0
6	1	1	1	23	2	2	0	30	30	617	2	1
6	1	1	1	24	1	1	0	29	29	739	1	1
6	1	1	1	25	2	2	0	30	30	513	2	1
6	1	1	1	26	2	3	1	31	30	1797	2	0
6	1	1	1	27	1	2	1	31	30	693	3	0
6	1	1	1	28	1	2	0	31	31	647	2	1
6	1	1	1	29	1	2	0	31	31	1193	2	1
6	1	1	1	30	2	3	0	30	30	528	3	1
6	1	1	1	31	2	3	0	29	29	860	3	1
6	1	1	1	32	1	2	0	30	30	626	2	1
6	1	1	1	33	1	3	1	31	29	651	2	0
6	1	1	1	34	2	3	0	30	30	1025	3	1
6	1	1	1	35	1	3	0	29	29	774	3	1
6	1	1	1	36	1	3	0	30	30	588	3	1
6	1	1	1	37	1	3	0	31	31	682	3	1
6	1	1	1	38	2	1	1	30	29	562	3	0
6	1	1	1	39	2	1	0	30	31	630	3	0
6	1	1	1	40	2	1	0	30	30	594	1	1
6	1	1	1	41	1	3	0	31	30	1420	1	0
6	1	1	1	42	1	2	1	30	31	592	3	0
6	1	1	1	43	2	1	0	29	29	988	1	1
6	1	1	1	44	1	2	0	29	31	1167	1	0
6	1	1	1	45	1	2	0	29	29	564	2	1
6	1	1	1	46	2	1	0	29	29	1353	1	1
6	1	1	1	47	2	3	1	29	31	2003	2	0
6	1	1	1	48	2	3	0	31	31	708	3	1
6	1	1	1	49	1	2	0	31	31	628	2	1
6	1	1	1	50	2	3	0	31	31	1454	3	1
6	1	1	1	51	2	3	0	29	29	1095	3	1
6	1	1	1	52	1	2	0	30	30	533	2	1
6	1	1	1	53	2	3	0	31	31	849	3	1
6	1	1	1	54	1	1	1	29	31	614	2	0
6	1	1	1	55	2	3	0	31	31	524	3	1
6	1	1	1	56	1	1	0	29	29	976	1	1
6	1	1	1	57	1	1	0	31	31	924	1	1
6	1	1	1	58	2	2	1	30	31	735	3	0
6	1	1	1	59	2	2	0	31	31	1221	2	1
6	1	1	1	60	1	1	0	31	31	672	1	1
6	1	1	1	61	2	2	0	31	31	651	2	1
6	1	1	1	62	1	1	0	30	30	1120	1	1
6	1	1	1	63	1	1	0	30	30	823	1	1
6	1	1	1	64	2	2	0	31	31	1270	2	1
6	1	1	2	1	1	3	0	30	31	1024	1	0
6	1	1	2	2	1	3	0	30	30	391	3	1
6	1	1	2	3	2	1	0	30	31	1172	2	0
6	1	1	2	4	1	3	0	29	29	852	3	1
6	1	1	2	5	2	1	0	31	31	708	1	1
6	1	1	2	6	2	1	0	31	31	1249	1	1
6	1	1	2	7	1	3	0	29	29	624	3	1
6	1	1	2	8	2	1	0	31	31	606	1	1
6	1	1	2	9	2	1	0	29	29	910	1	1
6	1	1	2	10	1	1	1	29	30	666	3	0
6	1	1	2	11	2	2	1	30	31	1404	1	0
6	1	1	2	12	1	1	0	30	29	905	3	0
6	1	1	2	13	2	2	0	31	31	1170	2	1
6	1	1	2	14	1	1	0	31	31	1096	1	1
6	1	1	2	15	2	2	0	30	30	606	2	1
6	1	1	2	16	1	1	0	29	29	789	1	1
6	1	1	2	17	1	2	1	31	30	612	1	0
6	1	1	2	18	1	2	0	31	31	1039	2	1
6	1	1	2	19	2	2	0	30	30	590	2	1
6	1	1	2	20	1	2	0	29	29	692	2	1
6	1	1	2	21	1	2	0	29	29	656	2	1
6	1	1	2	22	2	2	0	29	29	832	2	1
6	1	1	2	23	2	2	0	31	31	1492	2	1
6	1	1	2	24	2	3	1	31	30	571	2	0
6	1	1	2	25	1	2	0	29	29	1383	2	1
6	1	1	2	26	2	3	0	29	29	730	3	1
6	1	1	2	27	1	3	1	31	30	789	2	0
6	1	1	2	28	1	3	0	31	30	1600	2	0
6	1	1	2	29	1	3	0	31	31	617	3	1
6	1	1	2	30	2	3	0	30	30	712	3	1
6	1	1	2	31	2	3	0	29	29	683	3	1
6	1	1	2	32	2	3	0	29	29	793	3	1
6	1	1	2	33	1	3	0	30	30	899	3	1
6	1	1	2	34	1	2	1	29	30	586	3	0
6	1	1	2	35	2	1	1	29	30	598	3	0
6	1	1	2	36	2	1	0	29	29	848	1	1
6	1	1	2	37	1	2	0	31	31	753	2	1
6	1	1	2	38	2	1	0	31	31	769	1	1
6	1	1	2	39	1	2	0	29	29	1351	2	1
6	1	1	2	40	2	1	0	30	30	2284	1	1
6	1	1	2	41	1	2	0	29	29	784	2	1
6	1	1	2	42	1	1	1	31	30	1144	2	0
6	1	1	2	43	1	1	0	31	31	682	1	1
6	1	1	2	44	2	3	1	29	30	937	1	0
6	1	1	2	45	1	1	0	29	29	707	1	1
6	1	1	2	46	2	3	0	30	30	589	3	1
6	1	1	2	47	2	3	0	31	31	589	3	1
6	1	1	2	48	2	3	0	30	30	574	3	1
6	1	1	2	49	1	1	0	31	31	745	1	1
6	1	1	2	50	2	2	1	31	30	572	3	0
6	1	1	2	51	1	1	0	30	30	777	1	1
6	1	1	2	52	1	3	1	29	31	798	1	0
6	1	1	2	53	2	2	0	31	31	1362	2	1
6	1	1	2	54	2	2	0	29	29	1625	2	1
6	1	1	2	55	1	3	0	30	30	542	3	1
6	1	1	2	56	2	2	0	29	29	1193	2	1
6	1	1	2	57	1	3	0	30	30	449	3	1
6	1	1	2	58	1	3	0	30	30	455	3	1
6	1	1	2	59	2	1	1	31	29	802	2	0
6	1	1	2	60	2	1	0	30	30	636	1	1
6	1	1	2	61	1	3	0	30	30	473	3	1
6	1	1	2	62	1	3	0	31	31	829	3	1
6	1	1	2	63	2	1	0	29	29	1099	1	1
6	1	1	2	64	2	1	0	29	29	714	1	1
6	1	1	3	1	2	3	0	29	29	645	3	1
6	1	1	3	2	1	2	0	30	29	1223	1	0
6	1	1	3	3	2	3	0	29	29	682	3	1
6	1	1	3	4	1	2	0	29	29	1108	2	1
6	1	1	3	5	1	2	0	31	31	1274	2	1
6	1	1	3	6	1	2	0	29	29	705	2	1
6	1	1	3	7	2	3	0	30	30	772	3	1
6	1	1	3	8	2	3	0	31	31	778	3	1
6	1	1	3	9	1	2	0	31	31	1419	2	1
6	1	1	3	10	2	1	1	31	30	621	3	0
6	1	1	3	11	2	1	0	29	29	561	1	1
6	1	1	3	12	1	2	0	30	30	1287	2	1
6	1	1	3	13	1	3	1	31	29	1018	2	0
6	1	1	3	14	1	3	0	31	31	795	3	1
6	1	1	3	15	2	1	0	31	31	1036	1	1
6	1	1	3	16	2	1	0	30	31	2608	3	0
6	1	1	3	17	1	3	0	30	30	1259	3	1
6	1	1	3	18	1	3	0	30	31	1059	1	0
6	1	1	3	19	1	3	0	31	31	600	3	1
6	1	1	3	20	2	2	1	30	31	961	1	0
6	1	1	3	21	1	1	1	29	30	1498	3	0
6	1	1	3	22	2	2	0	31	30	728	1	0
6	1	1	3	23	2	2	0	31	31	965	2	1
6	1	1	3	24	2	2	0	29	29	1105	2	1
6	1	1	3	25	1	1	0	29	30	797	3	0
6	1	1	3	26	2	1	1	30	31	949	2	0
6	1	1	3	27	1	1	0	31	31	1689	1	1
6	1	1	3	28	1	1	0	31	31	561	1	1
6	1	1	3	29	1	1	0	31	31	597	1	1
6	1	1	3	30	2	1	0	29	29	1037	1	1
6	1	1	3	31	2	1	0	29	29	1062	1	1
6	1	1	3	32	2	1	0	29	29	1279	1	1
6	1	1	3	33	1	2	1	29	30	643	1	0
6	1	1	3	34	2	1	0	30	30	571	1	1
6	1	1	3	35	1	2	0	29	29	775	2	1
6	1	1	3	36	2	1	0	29	29	801	1	1
6	1	1	3	37	1	2	0	30	30	1393	2	1
6	1	1	3	38	2	3	1	29	30	956	1	0
6	1	1	3	39	1	2	0	30	30	1257	2	1
6	1	1	3	40	2	3	0	29	29	645	3	1
6	1	1	3	41	1	1	1	29	30	585	2	0
6	1	1	3	42	2	3	0	30	30	622	3	1
6	1	1	3	43	2	3	0	29	29	647	3	1
6	1	1	3	44	2	2	1	30	29	574	3	0
6	1	1	3	45	1	1	0	31	30	706	2	0
6	1	1	3	46	2	2	0	29	30	913	3	0
6	1	1	3	47	1	1	0	31	31	945	1	1
6	1	1	3	48	1	1	0	30	30	586	1	1
6	1	1	3	49	2	2	0	31	31	815	2	1
6	1	1	3	50	1	3	1	31	29	913	1	0
6	1	1	3	51	1	3	0	31	31	644	3	1
6	1	1	3	52	1	3	0	31	31	1137	3	1
6	1	1	3	53	2	2	0	30	30	632	2	1
6	1	1	3	54	2	2	0	30	30	534	2	1
6	1	1	3	55	2	3	1	29	31	716	2	0
6	1	1	3	56	1	3	0	30	30	472	3	1
6	1	1	3	57	2	3	0	29	29	1411	3	1
6	1	1	3	58	1	2	1	31	29	857	3	0
6	1	1	3	59	1	2	0	30	30	1176	2	1
6	1	1	3	60	2	3	0	30	30	775	3	1
6	1	1	3	61	1	2	0	31	30	2676	3	0
6	1	1	3	62	1	2	0	30	30	1372	2	1
6	1	1	3	63	2	3	0	30	30	770	3	1
6	1	1	3	64	2	3	0	29	29	595	3	1
6	2	2	1	1	2	1	0	31	29	669	3	0
6	2	2	1	2	1	3	0	31	31	769	3	1
6	2	2	1	3	1	3	0	30	30	551	3	1
6	2	2	1	4	2	1	0	30	30	638	1	1
6	2	2	1	5	1	3	0	30	30	449	3	1
6	2	2	1	6	2	1	0	31	31	645	1	1
6	2	2	1	7	2	1	0	29	29	668	1	1
6	2	2	1	8	1	3	0	31	31	650	3	1
6	2	2	1	9	1	3	0	31	31	661	3	1
6	2	2	1	10	1	1	1	30	30	541	1	1
6	2	2	1	11	2	1	0	30	30	513	1	1
6	2	2	1	12	2	2	1	29	30	452	1	0
6	2	2	1	13	1	1	0	31	29	837	3	0
6	2	2	1	14	2	2	0	31	31	513	2	1
6	2	2	1	15	2	2	0	29	29	629	2	1
6	2	2	1	16	1	1	0	29	29	748	1	1
6	2	2	1	17	2	2	0	29	29	822	2	1
6	2	2	1	18	2	1	1	31	29	951	2	0
6	2	2	1	19	1	1	0	30	30	707	1	1
6	2	2	1	20	1	1	0	29	29	1890	1	1
6	2	2	1	21	2	1	0	29	29	800	1	1
6	2	2	1	22	2	1	0	29	29	1375	1	1
6	2	2	1	23	1	3	1	29	30	492	1	0
6	2	2	1	24	1	3	0	30	30	549	3	1
6	2	2	1	25	2	1	0	31	31	942	1	1
6	2	2	1	26	1	3	0	29	29	575	3	1
6	2	2	1	27	1	3	0	31	31	934	3	1
6	2	2	1	28	2	3	1	31	29	1530	1	0
6	2	2	1	29	1	3	0	30	30	556	3	1
6	2	2	1	30	2	3	0	29	31	850	1	0
6	2	2	1	31	2	3	0	31	31	867	3	1
6	2	2	1	32	1	3	0	29	29	762	3	1
6	2	2	1	33	2	3	0	29	29	604	3	1
6	2	2	1	34	2	2	1	31	30	571	3	0
6	2	2	1	35	2	2	0	29	29	658	2	1
6	2	2	1	36	1	2	1	29	30	2040	3	0
6	2	2	1	37	1	2	0	30	30	665	2	1
6	2	2	1	38	2	2	0	31	31	782	2	1
6	2	2	1	39	1	2	0	29	29	690	2	1
6	2	2	1	40	1	2	0	30	30	1150	2	1
6	2	2	1	41	1	1	1	30	31	655	2	0
6	2	2	1	42	2	2	0	31	31	678	2	1
6	2	2	1	43	2	2	0	29	29	681	2	1
6	2	2	1	44	2	3	1	31	29	722	2	0
6	2	2	1	45	1	1	0	30	31	952	2	0
6	2	2	1	46	1	1	0	29	29	772	1	1
6	2	2	1	47	2	3	0	29	29	790	3	1
6	2	2	1	48	1	1	0	29	29	700	1	1
6	2	2	1	49	1	2	1	30	31	746	1	0
6	2	2	1	50	2	3	0	31	31	1032	3	1
6	2	2	1	51	1	2	0	31	31	772	2	1
6	2	2	1	52	2	3	0	29	29	666	3	1
6	2	2	1	53	1	2	0	30	30	820	2	1
6	2	2	1	54	2	1	1	30	29	746	3	0
6	2	2	1	55	1	2	0	31	31	697	2	1
6	2	2	1	56	2	1	0	31	31	819	1	1
6	2	2	1	57	1	3	1	31	30	1191	2	0
6	2	2	1	58	1	3	0	30	30	619	3	1
6	2	2	1	59	2	1	0	30	30	1392	1	1
6	2	2	1	60	1	3	0	29	29	1623	3	1
6	2	2	1	61	2	1	0	30	30	612	1	1
6	2	2	1	62	2	1	0	30	30	685	1	1
6	2	2	1	63	2	1	0	30	30	692	1	1
6	2	2	1	64	1	3	0	31	31	603	3	1
6	2	2	2	1	2	3	0	29	30	1024	1	0
6	2	2	2	2	1	2	0	30	31	735	1	0
6	2	2	2	3	1	2	0	30	30	621	2	1
6	2	2	2	4	1	2	0	30	30	531	2	1
6	2	2	2	5	2	3	0	29	29	500	3	1
6	2	2	2	6	2	3	0	31	31	718	3	1
6	2	2	2	7	1	2	0	29	29	1086	2	1
6	2	2	2	8	2	3	0	31	31	921	3	1
6	2	2	2	9	1	3	1	30	29	725	2	0
6	2	2	2	10	1	3	0	30	30	536	3	1
6	2	2	2	11	2	2	1	29	30	672	3	0
6	2	2	2	12	2	2	0	30	30	625	2	1
6	2	2	2	13	1	3	0	29	29	935	3	1
6	2	2	2	14	2	2	0	29	29	829	2	1
6	2	2	2	15	2	2	0	31	31	1358	2	1
6	2	2	2	16	1	3	0	31	31	1258	3	1
6	2	2	2	17	2	2	0	29	29	661	2	1
6	2	2	2	18	2	2	0	31	31	762	2	1
6	2	2	2	19	1	1	1	29	30	523	3	0
6	2	2	2	20	1	1	0	29	29	728	1	1
6	2	2	2	21	1	1	0	30	30	586	1	1
6	2	2	2	22	2	3	1	29	30	572	2	0
6	2	2	2	23	1	1	0	31	29	861	3	0
6	2	2	2	24	2	3	0	29	29	573	3	1
6	2	2	2	25	1	2	1	30	29	707	1	0
6	2	2	2	26	2	3	0	30	30	612	3	1
6	2	2	2	27	1	2	0	29	30	717	1	0
6	2	2	2	28	2	3	0	31	31	828	3	1
6	2	2	2	29	1	2	0	31	31	877	2	1
6	2	2	2	30	2	3	0	29	29	1580	3	1
6	2	2	2	31	2	1	1	30	31	707	3	0
6	2	2	2	32	1	2	0	31	31	969	2	1
6	2	2	2	33	1	2	0	31	31	1233	2	1
6	2	2	2	34	1	1	1	30	31	1112	2	0
6	2	2	2	35	2	1	0	29	30	632	3	0
6	2	2	2	36	2	1	0	31	31	970	1	1
6	2	2	2	37	2	1	0	29	29	836	1	1
6	2	2	2	38	1	1	0	30	30	1234	1	1
6	2	2	2	39	1	1	0	30	30	716	1	1
6	2	2	2	40	2	1	0	30	30	1390	1	1
6	2	2	2	41	2	2	1	31	30	694	1	0
6	2	2	2	42	2	2	0	30	30	685	2	1
6	2	2	2	43	1	1	0	31	31	829	1	1
6	2	2	2	44	2	2	0	31	31	1027	2	1
6	2	2	2	45	1	1	0	29	29	1133	1	1
6	2	2	2	46	1	3	1	30	31	1114	1	0
6	2	2	2	47	1	3	0	31	31	787	3	1
6	2	2	2	48	2	2	0	30	30	622	2	1
6	2	2	2	49	1	3	0	31	31	629	3	1
6	2	2	2	50	2	1	1	30	29	875	2	0
6	2	2	2	51	2	1	0	31	31	702	1	1
6	2	2	2	52	1	3	0	30	29	824	2	0
6	2	2	2	53	1	2	1	29	30	604	3	0
6	2	2	2	54	2	1	0	29	31	1240	2	0
6	2	2	2	55	2	1	0	30	30	522	1	1
6	2	2	2	56	1	2	0	29	29	879	2	1
6	2	2	2	57	2	3	1	30	31	1735	1	0
6	2	2	2	58	2	3	0	30	30	455	3	1
6	2	2	2	59	1	2	0	31	31	947	2	1
6	2	2	2	60	1	2	0	30	30	559	2	1
6	2	2	2	61	2	3	0	29	29	691	3	1
6	2	2	2	62	1	2	0	30	30	879	2	1
6	2	2	2	63	1	2	0	29	29	786	2	1
6	2	2	2	64	2	3	0	30	29	1906	1	0
6	2	2	3	1	1	1	0	30	30	1575	1	1
6	2	2	3	2	1	1	0	30	30	563	1	1
6	2	2	3	3	2	2	0	29	30	616	3	0
6	2	2	3	4	2	2	0	31	31	732	2	1
6	2	2	3	5	1	1	0	31	31	1147	1	1
6	2	2	3	6	2	2	0	29	29	867	2	1
6	2	2	3	7	2	2	0	31	31	852	2	1
6	2	2	3	8	1	1	0	30	30	823	1	1
6	2	2	3	9	2	1	1	30	29	1231	2	0
6	2	2	3	10	2	1	0	30	30	870	1	1
6	2	2	3	11	2	1	0	31	31	836	1	1
6	2	2	3	12	1	1	0	30	30	614	1	1
6	2	2	3	13	1	1	0	30	30	675	1	1
6	2	2	3	14	2	1	0	29	29	794	1	1
6	2	2	3	15	1	3	1	30	31	755	1	0
6	2	2	3	16	1	3	0	29	30	637	1	0
6	2	2	3	17	2	2	1	29	31	697	3	0
6	2	2	3	18	2	2	0	30	30	812	2	1
6	2	2	3	19	1	3	0	29	29	627	3	1
6	2	2	3	20	2	2	0	30	30	590	2	1
6	2	2	3	21	1	3	0	31	31	727	3	1
6	2	2	3	22	1	3	0	29	29	1362	3	1
6	2	2	3	23	1	1	1	29	31	806	3	0
6	2	2	3	24	2	2	0	31	31	703	2	1
6	2	2	3	25	2	2	0	31	31	828	2	1
6	2	2	3	26	1	1	0	31	31	967	1	1
6	2	2	3	27	1	1	0	29	29	828	1	1
6	2	2	3	28	2	3	1	29	30	739	2	0
6	2	2	3	29	1	1	0	31	31	938	1	1
6	2	2	3	30	2	3	0	30	30	741	3	1
6	2	2	3	31	2	3	0	31	31	674	3	1
6	2	2	3	32	1	2	1	29	30	546	1	0
6	2	2	3	33	2	3	0	31	31	601	3	1
6	2	2	3	34	1	2	0	30	30	735	2	1
6	2	2	3	35	2	3	0	30	30	564	3	1
6	2	2	3	36	1	2	0	31	31	781	2	1
6	2	2	3	37	2	1	1	29	30	562	3	0
6	2	2	3	38	2	1	0	31	31	708	1	1
6	2	2	3	39	1	2	0	30	30	546	2	1
6	2	2	3	40	1	2	0	31	31	763	2	1
6	2	2	3	41	2	1	0	31	31	1492	1	1
6	2	2	3	42	2	1	0	29	29	938	1	1
6	2	2	3	43	1	3	1	30	29	1460	2	0
6	2	2	3	44	1	3	0	29	29	845	3	1
6	2	2	3	45	2	3	1	29	30	631	1	0
6	2	2	3	46	1	3	0	31	31	830	3	1
6	2	2	3	47	2	3	0	29	29	971	3	1
6	2	2	3	48	1	3	0	30	30	579	3	1
6	2	2	3	49	2	3	0	29	29	652	3	1
6	2	2	3	50	1	2	1	29	31	700	3	0
6	2	2	3	51	1	2	0	31	31	1018	2	1
6	2	2	3	52	2	3	0	29	29	521	3	1
6	2	2	3	53	1	2	0	31	31	871	2	1
6	2	2	3	54	2	3	0	29	29	661	3	1
6	2	2	3	55	1	2	0	31	31	817	2	1
6	2	2	3	56	2	3	0	29	29	815	3	1
6	2	2	3	57	1	1	1	30	31	897	2	0
6	2	2	3	58	2	2	1	29	31	646	3	0
6	2	2	3	59	1	1	0	30	30	635	1	1
6	2	2	3	60	2	2	0	31	31	750	2	1
6	2	2	3	61	1	1	0	30	30	500	1	1
6	2	2	3	62	2	2	0	29	30	637	3	0
6	2	2	3	63	2	2	0	30	30	579	2	1
6	2	2	3	64	1	1	0	29	29	782	1	1
7	1	2	1	1	2	2	0	31	30	1934	1	0
7	1	2	1	2	1	3	0	31	31	1063	3	1
7	1	2	1	3	2	2	0	30	30	677	2	1
7	1	2	1	4	1	3	0	29	29	513	3	1
7	1	2	1	5	2	2	0	31	31	708	2	1
7	1	2	1	6	1	3	0	31	31	1019	3	1
7	1	2	1	7	2	2	0	30	30	1040	2	1
7	1	2	1	8	1	3	0	29	29	945	3	1
7	1	2	1	9	1	2	1	29	30	1096	3	0
7	1	2	1	10	1	2	0	31	31	1206	2	1
7	1	2	1	11	2	2	0	29	30	752	1	0
7	1	2	1	12	2	2	0	30	30	747	2	1
7	1	2	1	13	1	2	0	30	30	681	2	1
7	1	2	1	14	2	1	1	29	30	899	2	0
7	1	2	1	15	2	1	0	30	30	900	1	1
7	1	2	1	16	1	2	0	31	31	1140	2	1
7	1	2	1	17	2	1	0	29	29	857	1	1
7	1	2	1	18	1	1	1	29	31	823	2	0
7	1	2	1	19	2	1	0	30	30	1218	1	1
7	1	2	1	20	1	1	0	30	31	1092	2	0
7	1	2	1	21	2	3	1	30	31	1061	1	0
7	1	2	1	22	1	1	0	29	31	1022	3	0
7	1	2	1	23	2	3	0	30	30	793	3	1
7	1	2	1	24	1	1	0	30	30	1258	1	1
7	1	2	1	25	1	3	1	31	29	798	1	0
7	1	2	1	26	2	3	0	30	30	1248	3	1
7	1	2	1	27	2	3	0	29	29	669	3	1
7	1	2	1	28	1	3	0	31	31	704	3	1
7	1	2	1	29	1	3	0	30	30	1146	3	1
7	1	2	1	30	2	3	0	30	30	935	3	1
7	1	2	1	31	1	3	0	31	31	687	3	1
7	1	2	1	32	2	1	1	30	31	812	3	0
7	1	2	1	33	2	1	0	31	31	888	1	1
7	1	2	1	34	1	1	1	30	29	633	3	0
7	1	2	1	35	1	1	0	31	31	707	1	1
7	1	2	1	36	1	1	0	31	31	765	1	1
7	1	2	1	37	2	1	0	29	29	978	1	1
7	1	2	1	38	2	1	0	29	29	760	1	1
7	1	2	1	39	2	1	0	30	30	641	1	1
7	1	2	1	40	1	1	0	29	29	765	1	1
7	1	2	1	41	1	1	0	30	30	696	1	1
7	1	2	1	42	1	2	1	29	31	824	1	0
7	1	2	1	43	2	2	1	31	30	1774	1	0
7	1	2	1	44	1	2	0	31	31	560	2	1
7	1	2	1	45	2	2	0	31	31	860	2	1
7	1	2	1	46	2	2	0	31	31	976	2	1
7	1	2	1	47	1	2	0	30	30	937	2	1
7	1	2	1	48	2	2	0	30	30	609	2	1
7	1	2	1	49	1	2	0	31	31	747	2	1
7	1	2	1	50	2	3	1	29	30	597	2	0
7	1	2	1	51	1	2	0	31	30	820	3	0
7	1	2	1	52	2	3	0	31	31	746	3	1
7	1	2	1	53	1	3	1	30	31	794	2	0
7	1	2	1	54	2	3	0	29	29	956	3	1
7	1	2	1	55	1	3	0	31	30	777	2	0
7	1	2	1	56	2	3	0	29	29	765	3	1
7	1	2	1	57	1	3	0	30	30	1055	3	1
7	1	2	1	58	2	2	1	29	30	682	3	0
7	1	2	1	59	2	2	0	31	31	708	2	1
7	1	2	1	60	2	2	0	29	29	1159	2	1
7	1	2	1	61	1	3	0	29	31	819	1	0
7	1	2	1	62	1	3	0	29	29	730	3	1
7	1	2	1	63	2	2	0	29	30	1415	1	0
7	1	2	1	64	1	3	0	30	30	856	3	1
7	1	2	2	1	2	1	0	29	30	2530	3	0
7	1	2	2	2	2	1	0	29	29	700	1	1
7	1	2	2	3	1	2	0	30	29	502	1	0
7	1	2	2	4	1	2	0	31	31	853	2	1
7	1	2	2	5	2	1	0	29	29	718	1	1
7	1	2	2	6	1	2	0	29	31	1600	1	0
7	1	2	2	7	2	1	0	30	30	1264	1	1
7	1	2	2	8	1	2	0	29	29	739	2	1
7	1	2	2	9	2	1	0	29	29	561	1	1
7	1	2	2	10	1	3	1	31	29	1111	2	0
7	1	2	2	11	2	1	0	31	31	1653	1	1
7	1	2	2	12	1	3	0	31	31	855	3	1
7	1	2	2	13	1	3	0	30	30	849	3	1
7	1	2	2	14	2	2	1	30	31	1703	1	0
7	1	2	2	15	2	2	0	29	29	659	2	1
[truncated: 11,441 more rows]

## Sheet: GC_SubsTMS
OFC	LPFC	Sub	TMS	Time
0.133556	0.166905	1	cTBS	1
0.117571	0.110749	1	cTBS	2
0.161547	0.154462	1	cTBS	3
0.119433	0.118861	1	cTBS	4
0.117758	0.121015	1	cTBS	5
0.133361	0.13666	1	cTBS	6
0.141166	0.112047	1	sham	1
0.105682	0.101162	1	sham	2
0.105498	0.113661	1	sham	3
0.100491	0.116202	1	sham	4
0.10343	0.11262	1	sham	5
0.102379	0.0973291	1	sham	6
0.119667	0.147224	11	cTBS	1
0.125563	0.1406	11	cTBS	2
0.116967	0.123563	11	cTBS	3
0.111208	0.132268	11	cTBS	4
0.134017	0.151923	11	cTBS	5
0.129685	0.126672	11	cTBS	6
0.131239	0.148944	11	sham	1
0.108783	0.114319	11	sham	2
0.11923	0.136097	11	sham	3
0.131402	0.131604	11	sham	4
0.133116	0.129182	11	sham	5
0.119652	0.129431	11	sham	6
0.106587	0.100699	12	cTBS	1
0.117304	0.100076	12	cTBS	2
0.114502	0.106792	12	cTBS	3
0.136646	0.118906	12	cTBS	4
0.117868	0.110093	12	cTBS	5
0.112738	0.106116	12	cTBS	6
0.10864	0.113686	12	sham	1
0.113508	0.129443	12	sham	2
0.121866	0.12996	12	sham	3
0.134717	0.143258	12	sham	4
0.105807	0.128653	12	sham	5
0.107553	0.144876	12	sham	6
0.0887781	0.100147	15	cTBS	1
0.0915011	0.113184	15	cTBS	2
0.0891733	0.111872	15	cTBS	3
0.0908126	0.109773	15	cTBS	4
0.0954566	0.109426	15	cTBS	5
0.0857783	0.103947	15	cTBS	6
0.0911639	0.0933285	15	sham	1
0.0929886	0.0981259	15	sham	2
0.0817842	0.0903182	15	sham	3
0.0831965	0.106469	15	sham	4
0.0886349	0.103985	15	sham	5
0.0855017	0.101647	15	sham	6
0.0971571	0.123687	16	cTBS	1
0.095677	0.132231	16	cTBS	2
0.0947238	0.125775	16	cTBS	3
0.088142	0.10905	16	cTBS	4
0.0959635	0.115454	16	cTBS	5
0.0965531	0.122438	16	cTBS	6
0.0967942	0.109116	16	sham	1
0.10818	0.11308	16	sham	2
0.120355	0.12526	16	sham	3
0.0990505	0.136627	16	sham	4
0.1173	0.116144	16	sham	5
0.110897	0.121428	16	sham	6
0.0997157	0.112711	18	cTBS	1
0.121499	0.109887	18	cTBS	2
0.102869	0.108735	18	cTBS	3
0.109362	0.103376	18	cTBS	4
0.114515	0.109311	18	cTBS	5
0.105981	0.100258	18	cTBS	6
0.12099	0.125226	18	sham	1
0.111004	0.108956	18	sham	2
0.117222	0.118907	18	sham	3
0.154927	0.11846	18	sham	4
0.102477	0.106783	18	sham	5
0.101625	0.100305	18	sham	6
0.0948566	0.110922	19	cTBS	1
0.111618	0.134384	19	cTBS	2
0.120502	0.131141	19	cTBS	3
0.100331	0.112225	19	cTBS	4
0.0985989	0.106502	19	cTBS	5
0.111356	0.121811	19	cTBS	6
0.105577	0.124635	19	sham	1
0.0977028	0.140926	19	sham	2
0.107009	0.129503	19	sham	3
0.0991125	0.135284	19	sham	4
0.100949	0.118777	19	sham	5
0.0977503	0.123904	19	sham	6
0.0917361	0.109513	2	cTBS	1
0.0839475	0.102939	2	cTBS	2
0.0920544	0.116008	2	cTBS	3
0.0978161	0.10732	2	cTBS	4
0.0993034	0.113308	2	cTBS	5
0.101712	0.111959	2	cTBS	6
0.0830978	0.106417	2	sham	1
0.0924559	0.117252	2	sham	2
0.0925016	0.126985	2	sham	3
0.0833283	0.114717	2	sham	4
0.0945628	0.110063	2	sham	5
0.113563	0.112169	2	sham	6
0.0699351	0.103819	21	cTBS	1
0.072798	0.093012	21	cTBS	2
0.0794387	0.0957859	21	cTBS	3
0.0769253	0.102533	21	cTBS	4
0.0835924	0.120791	21	cTBS	5
0.0836172	0.106184	21	cTBS	6
0.0748427	0.102444	21	sham	1
0.0845422	0.116084	21	sham	2
0.0814541	0.113874	21	sham	3
0.0818205	0.112636	21	sham	4
0.0859873	0.114373	21	sham	5
0.0840683	0.115165	21	sham	6
0.104555	0.125135	23	cTBS	1
0.105112	0.116515	23	cTBS	2
0.101906	0.125728	23	cTBS	3
0.110875	0.128418	23	cTBS	4
0.109217	0.123478	23	cTBS	5
0.0971688	0.110221	23	cTBS	6
0.0993693	0.107005	23	sham	1
0.0967674	0.113092	23	sham	2
0.0969774	0.114315	23	sham	3
0.0927182	0.116776	23	sham	4
0.0990265	0.125381	23	sham	5
0.0977726	0.115483	23	sham	6
0.101766	0.125197	25	cTBS	1
0.092874	0.0932597	25	cTBS	2
0.0879805	0.0803221	25	cTBS	3
0.0792293	0.0868983	25	cTBS	4
0.127028	0.134831	25	cTBS	5
0.132444	0.0993407	25	cTBS	6
0.088054	0.0895464	25	sham	1
0.107475	0.11064	25	sham	2
0.14266	0.130262	25	sham	3
0.143782	0.165555	25	sham	4
0.0935788	0.10713	25	sham	5
0.08997	0.0905531	25	sham	6
0.0926187	0.110242	26	cTBS	1
0.0817689	0.105378	26	cTBS	2
0.0887826	0.098386	26	cTBS	3
0.103393	0.113827	26	cTBS	4
0.0973559	0.0968578	26	cTBS	5
0.0911682	0.100359	26	cTBS	6
0.0992904	0.0991317	26	sham	1
0.0950474	0.110273	26	sham	2
0.0942185	0.108178	26	sham	3
0.0875784	0.109088	26	sham	4
0.0949415	0.0987765	26	sham	5
0.0970766	0.102472	26	sham	6
0.0841703	0.118974	28	cTBS	1
0.0907815	0.107876	28	cTBS	2
0.0964948	0.110367	28	cTBS	3
0.103963	0.109347	28	cTBS	4
0.125832	0.0967186	28	cTBS	5
0.110673	0.117839	28	cTBS	6
0.102806	0.118209	28	sham	1
0.10119	0.136397	28	sham	2
0.111773	0.110779	28	sham	3
0.117089	0.126	28	sham	4
0.126944	0.127812	28	sham	5
0.137425	0.135394	28	sham	6
0.128252	0.136724	30	cTBS	1
0.124005	0.115169	30	cTBS	2
0.164651	0.132008	30	cTBS	3
0.167947	0.131438	30	cTBS	4
0.148246	0.155932	30	cTBS	5
0.158854	0.144128	30	cTBS	6
0.106787	0.145627	30	sham	1
0.111016	0.154466	30	sham	2
0.108291	0.142601	30	sham	3
0.0994657	0.132431	30	sham	4
0.101803	0.136329	30	sham	5
0.109599	0.146653	30	sham	6
0.083649	0.0984127	31	cTBS	1
0.085654	0.0969639	31	cTBS	2
0.0953843	0.115019	31	cTBS	3
0.0893096	0.105751	31	cTBS	4
0.100176	0.120035	31	cTBS	5
0.112747	0.111981	31	cTBS	6
0.0937671	0.101401	31	sham	1
0.0981698	0.115633	31	sham	2
0.0952789	0.114846	31	sham	3
0.0996913	0.119713	31	sham	4
0.105059	0.119995	31	sham	5
0.122519	0.135407	31	sham	6
0.087073	0.103349	33	cTBS	1
0.09343	0.109065	33	cTBS	2
0.113715	0.119348	33	cTBS	3
0.108104	0.102833	33	cTBS	4
0.107389	0.121467	33	cTBS	5
0.107893	0.116834	33	cTBS	6
0.0971759	0.129306	33	sham	1
0.110106	0.134597	33	sham	2
0.105001	0.116113	33	sham	3
0.104308	0.115297	33	sham	4
0.107272	0.117836	33	sham	5
0.108764	0.127024	33	sham	6
0.108785	0.127734	34	cTBS	1
0.101251	0.113777	34	cTBS	2
0.0969716	0.105753	34	cTBS	3
0.0935661	0.110436	34	cTBS	4
0.0907394	0.108838	34	cTBS	5
0.0998207	0.123052	34	cTBS	6
0.0934321	0.122379	34	sham	1
0.0929797	0.11251	34	sham	2
0.0864275	0.116938	34	sham	3
0.095131	0.112588	34	sham	4
0.0967641	0.124945	34	sham	5
0.103406	0.108838	34	sham	6
0.104569	0.100615	36	cTBS	1
0.100237	0.103771	36	cTBS	2
0.104826	0.098861	36	cTBS	3
0.104822	0.097393	36	cTBS	4
0.104715	0.0986396	36	cTBS	5
0.102245	0.0963514	36	cTBS	6
0.10353	0.108698	36	sham	1
0.102954	0.102838	36	sham	2
0.113245	0.123557	36	sham	3
0.116591	0.119865	36	sham	4
0.105004	0.122625	36	sham	5
0.0992982	0.111618	36	sham	6
0.0987198	0.0957361	37	cTBS	1
0.0956403	0.100345	37	cTBS	2
0.0906045	0.100823	37	cTBS	3
0.0951324	0.104641	37	cTBS	4
0.0887156	0.098776	37	cTBS	5
0.096943	0.100439	37	cTBS	6
0.136959	0.119884	37	sham	1
0.12469	0.143462	37	sham	2
0.116979	0.126618	37	sham	3
0.106361	0.107238	37	sham	4
0.0888886	0.109888	37	sham	5
0.0950714	0.105529	37	sham	6
0.109102	0.126468	39	cTBS	1
0.104972	0.104987	39	cTBS	2
0.135676	0.119052	39	cTBS	3
0.118149	0.123049	39	cTBS	4
0.116604	0.131534	39	cTBS	5
0.120166	0.135401	39	cTBS	6
0.115795	0.148681	39	sham	1
0.114584	0.111964	39	sham	2
0.0996066	0.109084	39	sham	3
0.101694	0.117703	39	sham	4
0.109518	0.10837	39	sham	5
0.120812	0.108716	39	sham	6
0.113462	0.116456	4	cTBS	1
0.109174	0.111028	4	cTBS	2
0.124805	0.160786	4	cTBS	3
0.122633	0.138456	4	cTBS	4
0.117333	0.131091	4	cTBS	5
0.124533	0.133911	4	cTBS	6
0.171162	0.167476	4	sham	1
0.144639	0.157607	4	sham	2
0.11581	0.141853	4	sham	3
0.11605	0.124375	4	sham	4
0.133521	0.14402	4	sham	5
0.143152	0.159807	4	sham	6
0.101125	0.104078	40	cTBS	1
0.110121	0.115186	40	cTBS	2
0.105484	0.105942	40	cTBS	3
0.106241	0.0975483	40	cTBS	4
0.148251	0.125187	40	cTBS	5
0.118721	0.121177	40	cTBS	6
0.123305	0.11501	40	sham	1
0.144449	0.144745	40	sham	2
0.200912	0.170931	40	sham	3
0.172142	0.152434	40	sham	4
0.12527	0.111729	40	sham	5
0.132162	0.113127	40	sham	6
0.0893852	0.100177	43	cTBS	1
0.0909505	0.104924	43	cTBS	2
0.0903936	0.109012	43	cTBS	3
0.0967188	0.122719	43	cTBS	4
0.102485	0.109706	43	cTBS	5
0.104627	0.119223	43	cTBS	6
0.100565	0.118189	43	sham	1
0.118641	0.126519	43	sham	2
0.103321	0.130745	43	sham	3
0.0963237	0.111478	43	sham	4
0.10287	0.116127	43	sham	5
0.101068	0.11697	43	sham	6
0.0901116	0.106059	44	cTBS	1
0.092212	0.104658	44	cTBS	2
0.0867305	0.105682	44	cTBS	3
0.0898094	0.114997	44	cTBS	4
0.0951481	0.116063	44	cTBS	5
0.0926488	0.111744	44	cTBS	6
0.107299	0.108633	44	sham	1
0.107505	0.126334	44	sham	2
0.0953647	0.119369	44	sham	3
0.0918981	0.113868	44	sham	4
0.0958461	0.115372	44	sham	5
0.0976445	0.111866	44	sham	6
0.0949415	0.132088	47	cTBS	1
0.0878254	0.122897	47	cTBS	2
0.0909786	0.112794	47	cTBS	3
0.0955388	0.120429	47	cTBS	4
0.102035	0.123118	47	cTBS	5
0.0948753	0.123603	47	cTBS	6
0.101885	0.120186	47	sham	1
0.106414	0.127299	47	sham	2
0.104511	0.115803	47	sham	3
0.10158	0.127467	47	sham	4
0.0941457	0.135745	47	sham	5
0.0863932	0.129807	47	sham	6
0.0966599	0.108331	49	cTBS	1
0.0897793	0.104326	49	cTBS	2
0.095121	0.134869	49	cTBS	3
0.102701	0.117883	49	cTBS	4
0.109306	0.115079	49	cTBS	5
0.109132	0.127497	49	cTBS	6
0.0992938	0.10193	49	sham	1
0.0885337	0.0980752	49	sham	2
0.089521	0.0985126	49	sham	3
0.0908751	0.108392	49	sham	4
0.0963316	0.110004	49	sham	5
0.119575	0.127488	49	sham	6
0.0885958	0.119505	51	cTBS	1
0.103457	0.158692	51	cTBS	2
0.0971718	0.129169	51	cTBS	3
0.10604	0.132579	51	cTBS	4
0.0954275	0.126677	51	cTBS	5
0.099501	0.119587	51	cTBS	6
0.0998956	0.118113	51	sham	1
0.0959488	0.148687	51	sham	2
0.101954	0.15073	51	sham	3
0.102078	0.131138	51	sham	4
0.102276	0.152836	51	sham	5
0.106606	0.124716	51	sham	6
0.131142	0.140742	52	cTBS	1
0.117544	0.114817	52	cTBS	2
0.115674	0.124007	52	cTBS	3
0.176673	0.175746	52	cTBS	4
0.160396	0.150088	52	cTBS	5
0.158156	0.195234	52	cTBS	6
0.150716	0.130189	52	sham	1
0.154604	0.134799	52	sham	2
0.126186	0.117772	52	sham	3
0.147257	0.171476	52	sham	4
0.172162	0.15027	52	sham	5
0.185532	0.171869	52	sham	6
0.0960206	0.115093	6	cTBS	1
0.0856333	0.116147	6	cTBS	2
0.0833168	0.12578	6	cTBS	3
0.0842768	0.121139	6	cTBS	4
0.0851255	0.121042	6	cTBS	5
0.0937296	0.118826	6	cTBS	6
0.0876088	0.118049	6	sham	1
0.104428	0.115305	6	sham	2
0.0944879	0.116779	6	sham	3
0.0888937	0.108842	6	sham	4
0.105318	0.127475	6	sham	5
0.100376	0.116509	6	sham	6
0.0933932	0.104086	7	cTBS	1
0.0886654	0.108342	7	cTBS	2
0.0979386	0.11137	7	cTBS	3
0.101756	0.130178	7	cTBS	4
0.110363	0.127735	7	cTBS	5
0.0961289	0.136564	7	cTBS	6
0.0915152	0.104965	7	sham	1
0.0874767	0.109017	7	sham	2
0.0950619	0.133408	7	sham	3
0.108026	0.148297	7	sham	4
0.10983	0.138381	7	sham	5
0.141416	0.171345	7	sham	6
0.0886206	0.105361	8	cTBS	1
0.118917	0.120108	8	cTBS	2
0.0959478	0.10308	8	cTBS	3
0.107386	0.112495	8	cTBS	4
0.0976549	0.116254	8	cTBS	5
0.103515	0.133107	8	cTBS	6
0.0975179	0.108201	8	sham	1
0.112354	0.12213	8	sham	2
0.135896	0.125736	8	sham	3
0.103844	0.123203	8	sham	4
0.121912	0.133688	8	sham	5
0.108555	0.127887	8	sham	6

## Sheet: Fig2cSFig2bSFig3
ROI	Sub	Sess	Time	GC	TMS
OFC	1	1	1	0.141166	sham
LPFC	1	1	1	0.112047	sham
func_OFC	1	1	1	0.142684	sham
func_LPFC	1	1	1	0.114736	sham
Insula_b	1	1	1	0.117336	sham
MB_b	1	1	1	0.0895887	sham
mPFC	1	1	1	0.123175	sham
Striatum_b	1	1	1	0.101136	sham
AMG_b	1	1	1	0.114311	sham
Thalamus	1	1	1	0.0957453	sham
OFC	2	1	1	0.0830978	sham
LPFC	2	1	1	0.106417	sham
func_OFC	2	1	1	0.0888034	sham
func_LPFC	2	1	1	0.0818313	sham
Insula_b	2	1	1	0.0888196	sham
MB_b	2	1	1	0.07661	sham
mPFC	2	1	1	0.104553	sham
Striatum_b	2	1	1	0.0666873	sham
AMG_b	2	1	1	0.0850667	sham
Thalamus	2	1	1	0.0676502	sham
OFC	4	1	1	0.171162	sham
LPFC	4	1	1	0.167476	sham
func_OFC	4	1	1	0.188647	sham
func_LPFC	4	1	1	0.134147	sham
Insula_b	4	1	1	0.140186	sham
MB_b	4	1	1	0.116869	sham
mPFC	4	1	1	0.171486	sham
Striatum_b	4	1	1	0.193537	sham
AMG_b	4	1	1	0.143473	sham
Thalamus	4	1	1	0.166427	sham
OFC	6	1	1	0.0876088	sham
LPFC	6	1	1	0.118049	sham
func_OFC	6	1	1	0.0925509	sham
func_LPFC	6	1	1	0.119355	sham
Insula_b	6	1	1	0.101629	sham
MB_b	6	1	1	0.0662902	sham
mPFC	6	1	1	0.108444	sham
Striatum_b	6	1	1	0.0978074	sham
AMG_b	6	1	1	0.0974669	sham
Thalamus	6	1	1	0.0777649	sham
OFC	7	1	1	0.0933932	cTBS
LPFC	7	1	1	0.104086	cTBS
func_OFC	7	1	1	0.095641	cTBS
func_LPFC	7	1	1	0.10332	cTBS
Insula_b	7	1	1	0.105114	cTBS
MB_b	7	1	1	0.0796779	cTBS
mPFC	7	1	1	0.0980208	cTBS
Striatum_b	7	1	1	0.0695627	cTBS
AMG_b	7	1	1	0.101385	cTBS
Thalamus	7	1	1	0.0747946	cTBS
OFC	8	1	1	0.0886206	cTBS
LPFC	8	1	1	0.105361	cTBS
func_OFC	8	1	1	0.10354	cTBS
func_LPFC	8	1	1	0.0965151	cTBS
Insula_b	8	1	1	0.114183	cTBS
MB_b	8	1	1	0.0809861	cTBS
mPFC	8	1	1	0.127608	cTBS
Striatum_b	8	1	1	0.0833041	cTBS
AMG_b	8	1	1	0.110908	cTBS
Thalamus	8	1	1	0.091724	cTBS
OFC	11	1	1	0.131239	sham
LPFC	11	1	1	0.148944	sham
func_OFC	11	1	1	0.121686	sham
func_LPFC	11	1	1	0.111596	sham
Insula_b	11	1	1	0.13735	sham
MB_b	11	1	1	0.0783332	sham
mPFC	11	1	1	0.137984	sham
Striatum_b	11	1	1	0.0784587	sham
AMG_b	11	1	1	0.126462	sham
Thalamus	11	1	1	0.0817685	sham
OFC	12	1	1	0.106587	cTBS
LPFC	12	1	1	0.100699	cTBS
func_OFC	12	1	1	0.110649	cTBS
func_LPFC	12	1	1	0.104283	cTBS
Insula_b	12	1	1	0.111855	cTBS
MB_b	12	1	1	0.0933277	cTBS
mPFC	12	1	1	0.114501	cTBS
Striatum_b	12	1	1	0.0976104	cTBS
AMG_b	12	1	1	0.0998886	cTBS
Thalamus	12	1	1	0.0897003	cTBS
OFC	15	1	1	0.0887781	cTBS
LPFC	15	1	1	0.100147	cTBS
func_OFC	15	1	1	0.108776	cTBS
func_LPFC	15	1	1	0.0982599	cTBS
Insula_b	15	1	1	0.0922065	cTBS
MB_b	15	1	1	0.0797171	cTBS
mPFC	15	1	1	0.108399	cTBS
Striatum_b	15	1	1	0.0731537	cTBS
AMG_b	15	1	1	0.0901359	cTBS
Thalamus	15	1	1	0.0876295	cTBS
OFC	16	1	1	0.0971571	cTBS
LPFC	16	1	1	0.123687	cTBS
func_OFC	16	1	1	0.109911	cTBS
func_LPFC	16	1	1	0.102831	cTBS
Insula_b	16	1	1	0.100096	cTBS
MB_b	16	1	1	0.0851771	cTBS
mPFC	16	1	1	0.116951	cTBS
Striatum_b	16	1	1	0.0792661	cTBS
AMG_b	16	1	1	0.111504	cTBS
Thalamus	16	1	1	0.0712456	cTBS
OFC	18	1	1	0.12099	sham
LPFC	18	1	1	0.125226	sham
func_OFC	18	1	1	0.139019	sham
func_LPFC	18	1	1	0.117648	sham
Insula_b	18	1	1	0.116956	sham
MB_b	18	1	1	0.0849034	sham
mPFC	18	1	1	0.125122	sham
Striatum_b	18	1	1	0.0955478	sham
AMG_b	18	1	1	0.119444	sham
Thalamus	18	1	1	0.0914255	sham
OFC	19	1	1	0.105577	sham
LPFC	19	1	1	0.124635	sham
func_OFC	19	1	1	0.129493	sham
func_LPFC	19	1	1	0.097707	sham
Insula_b	19	1	1	0.121672	sham
MB_b	19	1	1	0.0854743	sham
mPFC	19	1	1	0.124171	sham
Striatum_b	19	1	1	0.0909297	sham
AMG_b	19	1	1	0.115593	sham
Thalamus	19	1	1	0.0824546	sham
OFC	21	1	1	0.0699351	cTBS
LPFC	21	1	1	0.103819	cTBS
func_OFC	21	1	1	0.0761879	cTBS
func_LPFC	21	1	1	0.0866498	cTBS
Insula_b	21	1	1	0.0998209	cTBS
MB_b	21	1	1	0.0681942	cTBS
mPFC	21	1	1	0.0974835	cTBS
Striatum_b	21	1	1	0.0723058	cTBS
AMG_b	21	1	1	0.0890341	cTBS
Thalamus	21	1	1	0.0760171	cTBS
OFC	23	1	1	0.0993693	sham
LPFC	23	1	1	0.107005	sham
func_OFC	23	1	1	0.105774	sham
func_LPFC	23	1	1	0.103299	sham
Insula_b	23	1	1	0.109811	sham
MB_b	23	1	1	0.0772391	sham
mPFC	23	1	1	0.109671	sham
Striatum_b	23	1	1	0.109678	sham
AMG_b	23	1	1	0.101417	sham
Thalamus	23	1	1	0.0706946	sham
OFC	25	1	1	0.101766	cTBS
LPFC	25	1	1	0.125197	cTBS
func_OFC	25	1	1	0.10503	cTBS
func_LPFC	25	1	1	0.108002	cTBS
Insula_b	25	1	1	0.131108	cTBS
MB_b	25	1	1	0.0866778	cTBS
mPFC	25	1	1	0.0990906	cTBS
Striatum_b	25	1	1	0.106173	cTBS
AMG_b	25	1	1	0.107074	cTBS
Thalamus	25	1	1	0.113242	cTBS
OFC	26	1	1	0.0992904	sham
LPFC	26	1	1	0.0991317	sham
func_OFC	26	1	1	0.106367	sham
func_LPFC	26	1	1	0.0993476	sham
Insula_b	26	1	1	0.104082	sham
MB_b	26	1	1	0.0682396	sham
mPFC	26	1	1	0.107563	sham
Striatum_b	26	1	1	0.0898652	sham
AMG_b	26	1	1	0.095806	sham
Thalamus	26	1	1	0.0769772	sham
OFC	28	1	1	0.0841703	cTBS
LPFC	28	1	1	0.118974	cTBS
func_OFC	28	1	1	0.0868962	cTBS
func_LPFC	28	1	1	0.102774	cTBS
Insula_b	28	1	1	0.0998554	cTBS
MB_b	28	1	1	0.0659372	cTBS
mPFC	28	1	1	0.106675	cTBS
Striatum_b	28	1	1	0.0729163	cTBS
AMG_b	28	1	1	0.096486	cTBS
Thalamus	28	1	1	0.080536	cTBS
OFC	30	1	1	0.106787	sham
LPFC	30	1	1	0.145627	sham
func_OFC	30	1	1	0.109895	sham
func_LPFC	30	1	1	0.12433	sham
Insula_b	30	1	1	0.113216	sham
MB_b	30	1	1	0.0819906	sham
mPFC	30	1	1	0.125847	sham
Striatum_b	30	1	1	0.0815314	sham
AMG_b	30	1	1	0.108577	sham
Thalamus	30	1	1	0.0639461	sham
OFC	31	1	1	0.083649	cTBS
LPFC	31	1	1	0.0984127	cTBS
func_OFC	31	1	1	0.0934647	cTBS
func_LPFC	31	1	1	0.0834673	cTBS
Insula_b	31	1	1	0.0939023	cTBS
MB_b	31	1	1	0.0679983	cTBS
mPFC	31	1	1	0.113723	cTBS
Striatum_b	31	1	1	0.0713716	cTBS
AMG_b	31	1	1	0.0981779	cTBS
Thalamus	31	1	1	0.0737291	cTBS
OFC	33	1	1	0.087073	cTBS
LPFC	33	1	1	0.103349	cTBS
func_OFC	33	1	1	0.089002	cTBS
func_LPFC	33	1	1	0.0891087	cTBS
Insula_b	33	1	1	0.0960035	cTBS
MB_b	33	1	1	0.0784824	cTBS
mPFC	33	1	1	0.105577	cTBS
Striatum_b	33	1	1	0.0667376	cTBS
AMG_b	33	1	1	0.104056	cTBS
Thalamus	33	1	1	0.0728836	cTBS
OFC	34	1	1	0.0934321	sham
LPFC	34	1	1	0.122379	sham
func_OFC	34	1	1	0.109171	sham
func_LPFC	34	1	1	0.117164	sham
Insula_b	34	1	1	0.108769	sham
MB_b	34	1	1	0.0844712	sham
mPFC	34	1	1	0.126389	sham
Striatum_b	34	1	1	0.0825916	sham
AMG_b	34	1	1	0.100321	sham
Thalamus	34	1	1	0.0784646	sham
OFC	36	1	1	0.104569	cTBS
LPFC	36	1	1	0.100615	cTBS
func_OFC	36	1	1	0.116147	cTBS
func_LPFC	36	1	1	0.0835708	cTBS
Insula_b	36	1	1	0.0976423	cTBS
MB_b	36	1	1	0.0723223	cTBS
mPFC	36	1	1	0.109961	cTBS
Striatum_b	36	1	1	0.0894402	cTBS
AMG_b	36	1	1	0.0964509	cTBS
Thalamus	36	1	1	0.074741	cTBS
OFC	37	1	1	0.136959	sham
LPFC	37	1	1	0.119884	sham
func_OFC	37	1	1	0.133773	sham
func_LPFC	37	1	1	0.114041	sham
Insula_b	37	1	1	0.126161	sham
MB_b	37	1	1	0.109752	sham
mPFC	37	1	1	0.149036	sham
Striatum_b	37	1	1	0.102561	sham
AMG_b	37	1	1	0.107788	sham
Thalamus	37	1	1	0.11332	sham
OFC	39	1	1	0.115795	sham
LPFC	39	1	1	0.148681	sham
func_OFC	39	1	1	0.125755	sham
func_LPFC	39	1	1	0.171657	sham
Insula_b	39	1	1	0.140268	sham
MB_b	39	1	1	0.0824165	sham
mPFC	39	1	1	0.11466	sham
Striatum_b	39	1	1	0.136431	sham
AMG_b	39	1	1	0.102726	sham
Thalamus	39	1	1	0.0916992	sham
OFC	40	1	1	0.101125	cTBS
LPFC	40	1	1	0.104078	cTBS
func_OFC	40	1	1	0.113356	cTBS
func_LPFC	40	1	1	0.0929782	cTBS
Insula_b	40	1	1	0.105729	cTBS
MB_b	40	1	1	0.0728926	cTBS
mPFC	40	1	1	0.112024	cTBS
Striatum_b	40	1	1	0.081884	cTBS
AMG_b	40	1	1	0.0928535	cTBS
Thalamus	40	1	1	0.0804611	cTBS
OFC	43	1	1	0.0893852	cTBS
LPFC	43	1	1	0.100177	cTBS
func_OFC	43	1	1	0.0895785	cTBS
func_LPFC	43	1	1	0.0994535	cTBS
Insula_b	43	1	1	0.121931	cTBS
MB_b	43	1	1	0.0628629	cTBS
mPFC	43	1	1	0.132177	cTBS
Striatum_b	43	1	1	0.0759354	cTBS
AMG_b	43	1	1	0.090929	cTBS
Thalamus	43	1	1	0.0842516	cTBS
OFC	44	1	1	0.107299	sham
LPFC	44	1	1	0.108633	sham
func_OFC	44	1	1	0.119245	sham
func_LPFC	44	1	1	0.106322	sham
Insula_b	44	1	1	0.104732	sham
MB_b	44	1	1	0.0762581	sham
mPFC	44	1	1	0.111723	sham
Striatum_b	44	1	1	0.0852281	sham
AMG_b	44	1	1	0.103773	sham
Thalamus	44	1	1	0.089921	sham
OFC	47	1	1	0.101885	sham
LPFC	47	1	1	0.120186	sham
func_OFC	47	1	1	0.116477	sham
func_LPFC	47	1	1	0.102105	sham
Insula_b	47	1	1	0.105173	sham
MB_b	47	1	1	0.0839477	sham
mPFC	47	1	1	0.121387	sham
Striatum_b	47	1	1	0.0854727	sham
AMG_b	47	1	1	0.101557	sham
Thalamus	47	1	1	0.0810723	sham
OFC	49	1	1	0.0992938	sham
LPFC	49	1	1	0.10193	sham
func_OFC	49	1	1	0.113606	sham
func_LPFC	49	1	1	0.106564	sham
Insula_b	49	1	1	0.104896	sham
MB_b	49	1	1	0.0803497	sham
mPFC	49	1	1	0.118817	sham
Striatum_b	49	1	1	0.0892952	sham
AMG_b	49	1	1	0.103168	sham
Thalamus	49	1	1	0.073631	sham
OFC	51	1	1	0.0885958	cTBS
LPFC	51	1	1	0.119505	cTBS
func_OFC	51	1	1	0.107239	cTBS
func_LPFC	51	1	1	0.104376	cTBS
Insula_b	51	1	1	0.10152	cTBS
MB_b	51	1	1	0.0660932	cTBS
mPFC	51	1	1	0.121449	cTBS
Striatum_b	51	1	1	0.0795373	cTBS
AMG_b	51	1	1	0.0824717	cTBS
Thalamus	51	1	1	0.0776064	cTBS
OFC	52	1	1	0.150716	sham
LPFC	52	1	1	0.130189	sham
func_OFC	52	1	1	0.14603	sham
func_LPFC	52	1	1	0.131638	sham
Insula_b	52	1	1	0.152962	sham
MB_b	52	1	1	0.123766	sham
mPFC	52	1	1	0.123384	sham
Striatum_b	52	1	1	0.123559	sham
AMG_b	52	1	1	0.131127	sham
Thalamus	52	1	1	0.128186	sham
OFC	1	2	1	0.133556	cTBS
LPFC	1	2	1	0.166905	cTBS
func_OFC	1	2	1	0.132836	cTBS
func_LPFC	1	2	1	0.132277	cTBS
Insula_b	1	2	1	0.136681	cTBS
MB_b	1	2	1	0.122386	cTBS
mPFC	1	2	1	0.134411	cTBS
Striatum_b	1	2	1	0.140968	cTBS
AMG_b	1	2	1	0.148946	cTBS
Thalamus	1	2	1	0.129867	cTBS
OFC	2	2	1	0.0917361	cTBS
LPFC	2	2	1	0.109513	cTBS
func_OFC	2	2	1	0.10148	cTBS
func_LPFC	2	2	1	0.0964962	cTBS
Insula_b	2	2	1	0.0962018	cTBS
MB_b	2	2	1	0.07682	cTBS
mPFC	2	2	1	0.105832	cTBS
Striatum_b	2	2	1	0.0709296	cTBS
AMG_b	2	2	1	0.0817367	cTBS
Thalamus	2	2	1	0.0714422	cTBS
OFC	4	2	1	0.113462	cTBS
LPFC	4	2	1	0.116456	cTBS
func_OFC	4	2	1	0.124113	cTBS
func_LPFC	4	2	1	0.112553	cTBS
Insula_b	4	2	1	0.113294	cTBS
MB_b	4	2	1	0.115603	cTBS
mPFC	4	2	1	0.129163	cTBS
Striatum_b	4	2	1	0.112677	cTBS
AMG_b	4	2	1	0.116477	cTBS
Thalamus	4	2	1	0.119758	cTBS
OFC	6	2	1	0.0960206	cTBS
LPFC	6	2	1	0.115093	cTBS
func_OFC	6	2	1	0.0948961	cTBS
func_LPFC	6	2	1	0.114851	cTBS
Insula_b	6	2	1	0.110356	cTBS
MB_b	6	2	1	0.080829	cTBS
mPFC	6	2	1	0.105117	cTBS
Striatum_b	6	2	1	0.0921449	cTBS
AMG_b	6	2	1	0.101606	cTBS
Thalamus	6	2	1	0.0764449	cTBS
OFC	7	2	1	0.0915152	sham
LPFC	7	2	1	0.104965	sham
func_OFC	7	2	1	0.103462	sham
func_LPFC	7	2	1	0.114588	sham
Insula_b	7	2	1	0.100782	sham
MB_b	7	2	1	0.0859728	sham
mPFC	7	2	1	0.0929578	sham
Striatum_b	7	2	1	0.079526	sham
AMG_b	7	2	1	0.107562	sham
Thalamus	7	2	1	0.0766076	sham
OFC	8	2	1	0.0975179	sham
LPFC	8	2	1	0.108201	sham
func_OFC	8	2	1	0.118481	sham
func_LPFC	8	2	1	0.10368	sham
Insula_b	8	2	1	0.113736	sham
MB_b	8	2	1	0.0707356	sham
mPFC	8	2	1	0.121352	sham
Striatum_b	8	2	1	0.0681469	sham
AMG_b	8	2	1	0.108091	sham
Thalamus	8	2	1	0.078449	sham
OFC	11	2	1	0.119667	cTBS
LPFC	11	2	1	0.147224	cTBS
func_OFC	11	2	1	0.117837	cTBS
func_LPFC	11	2	1	0.0963618	cTBS
Insula_b	11	2	1	0.113236	cTBS
MB_b	11	2	1	0.075041	cTBS
mPFC	11	2	1	0.116331	cTBS
Striatum_b	11	2	1	0.0817947	cTBS
AMG_b	11	2	1	0.119746	cTBS
Thalamus	11	2	1	0.0830497	cTBS
OFC	12	2	1	0.10864	sham
LPFC	12	2	1	0.113686	sham
func_OFC	12	2	1	0.116437	sham
func_LPFC	12	2	1	0.120712	sham
Insula_b	12	2	1	0.124932	sham
MB_b	12	2	1	0.111507	sham
mPFC	12	2	1	0.107557	sham
Striatum_b	12	2	1	0.0999481	sham
AMG_b	12	2	1	0.123611	sham
Thalamus	12	2	1	0.100914	sham
OFC	15	2	1	0.0911639	sham
LPFC	15	2	1	0.0933285	sham
func_OFC	15	2	1	0.101822	sham
func_LPFC	15	2	1	0.10336	sham
Insula_b	15	2	1	0.0928244	sham
MB_b	15	2	1	0.0956714	sham
mPFC	15	2	1	0.104871	sham
Striatum_b	15	2	1	0.0791227	sham
AMG_b	15	2	1	0.0958014	sham
Thalamus	15	2	1	0.0971476	sham
OFC	16	2	1	0.0967942	sham
LPFC	16	2	1	0.109116	sham
func_OFC	16	2	1	0.103673	sham
func_LPFC	16	2	1	0.10684	sham
Insula_b	16	2	1	0.10739	sham
MB_b	16	2	1	0.0746077	sham
mPFC	16	2	1	0.117739	sham
Striatum_b	16	2	1	0.0985721	sham
AMG_b	16	2	1	0.101714	sham
Thalamus	16	2	1	0.0808861	sham
OFC	18	2	1	0.0997157	cTBS
LPFC	18	2	1	0.112711	cTBS
func_OFC	18	2	1	0.106539	cTBS
func_LPFC	18	2	1	0.113472	cTBS
Insula_b	18	2	1	0.121867	cTBS
MB_b	18	2	1	0.0761535	cTBS
mPFC	18	2	1	0.125137	cTBS
Striatum_b	18	2	1	0.0909396	cTBS
AMG_b	18	2	1	0.10231	cTBS
Thalamus	18	2	1	0.0814778	cTBS
OFC	19	2	1	0.0948566	cTBS
LPFC	19	2	1	0.110922	cTBS
func_OFC	19	2	1	0.100304	cTBS
func_LPFC	19	2	1	0.0919143	cTBS
Insula_b	19	2	1	0.111931	cTBS
MB_b	19	2	1	0.0741862	cTBS
mPFC	19	2	1	0.110131	cTBS
Striatum_b	19	2	1	0.0760413	cTBS
AMG_b	19	2	1	0.111662	cTBS
Thalamus	19	2	1	0.0852561	cTBS
OFC	21	2	1	0.0748427	sham
LPFC	21	2	1	0.102444	sham
func_OFC	21	2	1	0.0953629	sham
func_LPFC	21	2	1	0.082226	sham
Insula_b	21	2	1	0.0991299	sham
MB_b	21	2	1	0.0649354	sham
mPFC	21	2	1	0.106092	sham
Striatum_b	21	2	1	0.0749918	sham
AMG_b	21	2	1	0.0790342	sham
Thalamus	21	2	1	0.0690829	sham
OFC	23	2	1	0.104555	cTBS
LPFC	23	2	1	0.125135	cTBS
func_OFC	23	2	1	0.110862	cTBS
func_LPFC	23	2	1	0.103893	cTBS
Insula_b	23	2	1	0.121777	cTBS
MB_b	23	2	1	0.077324	cTBS
mPFC	23	2	1	0.121582	cTBS
Striatum_b	23	2	1	0.0953269	cTBS
AMG_b	23	2	1	0.0982378	cTBS
Thalamus	23	2	1	0.0748062	cTBS
OFC	25	2	1	0.088054	sham
LPFC	25	2	1	0.0895464	sham
func_OFC	25	2	1	0.10028	sham
func_LPFC	25	2	1	0.0924787	sham
Insula_b	25	2	1	0.0906078	sham
MB_b	25	2	1	0.0652133	sham
mPFC	25	2	1	0.0870481	sham
Striatum_b	25	2	1	0.0774508	sham
AMG_b	25	2	1	0.0905032	sham
Thalamus	25	2	1	0.0744738	sham
OFC	26	2	1	0.0926187	cTBS
LPFC	26	2	1	0.110242	cTBS
func_OFC	26	2	1	0.103615	cTBS
func_LPFC	26	2	1	0.104861	cTBS
Insula_b	26	2	1	0.102409	cTBS
MB_b	26	2	1	0.0682322	cTBS
mPFC	26	2	1	0.10902	cTBS
Striatum_b	26	2	1	0.0742981	cTBS
AMG_b	26	2	1	0.0850979	cTBS
Thalamus	26	2	1	0.0672437	cTBS
OFC	28	2	1	0.102806	sham
LPFC	28	2	1	0.118209	sham
func_OFC	28	2	1	0.11716	sham
func_LPFC	28	2	1	0.116285	sham
Insula_b	28	2	1	0.109625	sham
MB_b	28	2	1	0.088125	sham
mPFC	28	2	1	0.102864	sham
Striatum_b	28	2	1	0.0711322	sham
AMG_b	28	2	1	0.103329	sham
Thalamus	28	2	1	0.078824	sham
OFC	30	2	1	0.128252	cTBS
LPFC	30	2	1	0.136724	cTBS
func_OFC	30	2	1	0.124504	cTBS
func_LPFC	30	2	1	0.132701	cTBS
Insula_b	30	2	1	0.131145	cTBS
MB_b	30	2	1	0.106041	cTBS
mPFC	30	2	1	0.138912	cTBS
Striatum_b	30	2	1	0.10759	cTBS
AMG_b	30	2	1	0.109184	cTBS
Thalamus	30	2	1	0.0964171	cTBS
OFC	31	2	1	0.0937671	sham
LPFC	31	2	1	0.101401	sham
func_OFC	31	2	1	0.105694	sham
func_LPFC	31	2	1	0.100373	sham
Insula_b	31	2	1	0.0930587	sham
MB_b	31	2	1	0.0747954	sham
mPFC	31	2	1	0.115289	sham
Striatum_b	31	2	1	0.0756236	sham
AMG_b	31	2	1	0.10147	sham
Thalamus	31	2	1	0.0840184	sham
OFC	33	2	1	0.0971759	sham
LPFC	33	2	1	0.129306	sham
func_OFC	33	2	1	0.0983086	sham
func_LPFC	33	2	1	0.114646	sham
Insula_b	33	2	1	0.114568	sham
MB_b	33	2	1	0.0977569	sham
mPFC	33	2	1	0.109575	sham
Striatum_b	33	2	1	0.0762818	sham
AMG_b	33	2	1	0.1226	sham
Thalamus	33	2	1	0.0807434	sham
OFC	34	2	1	0.108785	cTBS
LPFC	34	2	1	0.127734	cTBS
func_OFC	34	2	1	0.107841	cTBS
func_LPFC	34	2	1	0.0976223	cTBS
Insula_b	34	2	1	0.106661	cTBS
MB_b	34	2	1	0.0753058	cTBS
mPFC	34	2	1	0.142787	cTBS
Striatum_b	34	2	1	0.0718049	cTBS
AMG_b	34	2	1	0.107481	cTBS
Thalamus	34	2	1	0.0860384	cTBS
OFC	36	2	1	0.10353	sham
LPFC	36	2	1	0.108698	sham
func_OFC	36	2	1	0.129338	sham
func_LPFC	36	2	1	0.0972115	sham
Insula_b	36	2	1	0.10809	sham
MB_b	36	2	1	0.0786257	sham
mPFC	36	2	1	0.10735	sham
Striatum_b	36	2	1	0.0911003	sham
AMG_b	36	2	1	0.112313	sham
Thalamus	36	2	1	0.085468	sham
OFC	37	2	1	0.0987198	cTBS
LPFC	37	2	1	0.0957361	cTBS
func_OFC	37	2	1	0.114206	cTBS
func_LPFC	37	2	1	0.10727	cTBS
Insula_b	37	2	1	0.105249	cTBS
MB_b	37	2	1	0.0821908	cTBS
mPFC	37	2	1	0.102543	cTBS
Striatum_b	37	2	1	0.0843538	cTBS
AMG_b	37	2	1	0.0939782	cTBS
Thalamus	37	2	1	0.0819019	cTBS
OFC	39	2	1	0.109102	cTBS
LPFC	39	2	1	0.126468	cTBS
func_OFC	39	2	1	0.109868	cTBS
func_LPFC	39	2	1	0.115857	cTBS
Insula_b	39	2	1	0.110505	cTBS
MB_b	39	2	1	0.0721616	cTBS
mPFC	39	2	1	0.102868	cTBS
Striatum_b	39	2	1	0.103216	cTBS
AMG_b	39	2	1	0.103058	cTBS
Thalamus	39	2	1	0.0829647	cTBS
OFC	40	2	1	0.123305	sham
LPFC	40	2	1	0.11501	sham
func_OFC	40	2	1	0.124598	sham
func_LPFC	40	2	1	0.11667	sham
Insula_b	40	2	1	0.12932	sham
MB_b	40	2	1	0.0862445	sham
mPFC	40	2	1	0.121001	sham
Striatum_b	40	2	1	0.107799	sham
AMG_b	40	2	1	0.118035	sham
Thalamus	40	2	1	0.0963352	sham
OFC	43	2	1	0.100565	sham
LPFC	43	2	1	0.118189	sham
func_OFC	43	2	1	0.108619	sham
func_LPFC	43	2	1	0.107724	sham
Insula_b	43	2	1	0.127796	sham
MB_b	43	2	1	0.0713944	sham
mPFC	43	2	1	0.137218	sham
Striatum_b	43	2	1	0.0767644	sham
AMG_b	43	2	1	0.0961692	sham
Thalamus	43	2	1	0.0737712	sham
OFC	44	2	1	0.0901116	cTBS
LPFC	44	2	1	0.106059	cTBS
func_OFC	44	2	1	0.0997567	cTBS
func_LPFC	44	2	1	0.103604	cTBS
Insula_b	44	2	1	0.111553	cTBS
MB_b	44	2	1	0.0820995	cTBS
mPFC	44	2	1	0.107344	cTBS
Striatum_b	44	2	1	0.0883748	cTBS
AMG_b	44	2	1	0.0982139	cTBS
Thalamus	44	2	1	0.0786544	cTBS
OFC	47	2	1	0.0949415	cTBS
LPFC	47	2	1	0.132088	cTBS
func_OFC	47	2	1	0.0987977	cTBS
func_LPFC	47	2	1	0.0964158	cTBS
Insula_b	47	2	1	0.107365	cTBS
MB_b	47	2	1	0.0847449	cTBS
mPFC	47	2	1	0.120639	cTBS
Striatum_b	47	2	1	0.0918562	cTBS
AMG_b	47	2	1	0.101341	cTBS
Thalamus	47	2	1	0.0772961	cTBS
OFC	49	2	1	0.0966599	cTBS
LPFC	49	2	1	0.108331	cTBS
func_OFC	49	2	1	0.0977865	cTBS
func_LPFC	49	2	1	0.111533	cTBS
Insula_b	49	2	1	0.113027	cTBS
MB_b	49	2	1	0.0716248	cTBS
mPFC	49	2	1	0.119676	cTBS
Striatum_b	49	2	1	0.079691	cTBS
AMG_b	49	2	1	0.100867	cTBS
Thalamus	49	2	1	0.086249	cTBS
OFC	51	2	1	0.0998956	sham
LPFC	51	2	1	0.118113	sham
func_OFC	51	2	1	0.111803	sham
func_LPFC	51	2	1	0.111065	sham
Insula_b	51	2	1	0.102247	sham
MB_b	51	2	1	0.069189	sham
mPFC	51	2	1	0.108447	sham
Striatum_b	51	2	1	0.0825074	sham
AMG_b	51	2	1	0.0863547	sham
Thalamus	51	2	1	0.0816418	sham
OFC	52	2	1	0.131142	cTBS
LPFC	52	2	1	0.140742	cTBS
func_OFC	52	2	1	0.118899	cTBS
func_LPFC	52	2	1	0.124385	cTBS
Insula_b	52	2	1	0.123255	cTBS
MB_b	52	2	1	0.0795744	cTBS
mPFC	52	2	1	0.128803	cTBS
Striatum_b	52	2	1	0.0915291	cTBS
AMG_b	52	2	1	0.125573	cTBS
Thalamus	52	2	1	0.0815453	cTBS
OFC	1	1	2	0.105682	sham
LPFC	1	1	2	0.101162	sham
func_OFC	1	1	2	0.110888	sham
func_LPFC	1	1	2	0.0954614	sham
Insula_b	1	1	2	0.0990186	sham
MB_b	1	1	2	0.0749334	sham
mPFC	1	1	2	0.102375	sham
Striatum_b	1	1	2	0.0869979	sham
AMG_b	1	1	2	0.0937759	sham
Thalamus	1	1	2	0.0789647	sham
OFC	2	1	2	0.0924559	sham
LPFC	2	1	2	0.117252	sham
func_OFC	2	1	2	0.101382	sham
func_LPFC	2	1	2	0.0970327	sham
Insula_b	2	1	2	0.0942481	sham
MB_b	2	1	2	0.0755125	sham
mPFC	2	1	2	0.111679	sham
Striatum_b	2	1	2	0.0691709	sham
AMG_b	2	1	2	0.0821414	sham
Thalamus	2	1	2	0.0671348	sham
OFC	4	1	2	0.144639	sham
LPFC	4	1	2	0.157607	sham
func_OFC	4	1	2	0.150123	sham
func_LPFC	4	1	2	0.172613	sham
Insula_b	4	1	2	0.14621	sham
MB_b	4	1	2	0.117327	sham
mPFC	4	1	2	0.153937	sham
Striatum_b	4	1	2	0.125479	sham
AMG_b	4	1	2	0.13142	sham
Thalamus	4	1	2	0.108845	sham
OFC	6	1	2	0.104428	sham
LPFC	6	1	2	0.115305	sham
func_OFC	6	1	2	0.11748	sham
func_LPFC	6	1	2	0.129175	sham
Insula_b	6	1	2	0.110005	sham
MB_b	6	1	2	0.0733795	sham
mPFC	6	1	2	0.110941	sham
Striatum_b	6	1	2	0.0950355	sham
AMG_b	6	1	2	0.10159	sham
Thalamus	6	1	2	0.0724902	sham
OFC	7	1	2	0.0886654	cTBS
LPFC	7	1	2	0.108342	cTBS
func_OFC	7	1	2	0.0955173	cTBS
func_LPFC	7	1	2	0.0999507	cTBS
Insula_b	7	1	2	0.09882	cTBS
MB_b	7	1	2	0.0710627	cTBS
mPFC	7	1	2	0.105514	cTBS
Striatum_b	7	1	2	0.0749948	cTBS
AMG_b	7	1	2	0.0953564	cTBS
Thalamus	7	1	2	0.0728563	cTBS
OFC	8	1	2	0.118917	cTBS
LPFC	8	1	2	0.120108	cTBS
func_OFC	8	1	2	0.120915	cTBS
func_LPFC	8	1	2	0.125168	cTBS
Insula_b	8	1	2	0.128803	cTBS
MB_b	8	1	2	0.106401	cTBS
mPFC	8	1	2	0.142223	cTBS
Striatum_b	8	1	2	0.081622	cTBS
AMG_b	8	1	2	0.130659	cTBS
Thalamus	8	1	2	0.138866	cTBS
OFC	11	1	2	0.108783	sham
LPFC	11	1	2	0.114319	sham
func_OFC	11	1	2	0.127162	sham
func_LPFC	11	1	2	0.098789	sham
Insula_b	11	1	2	0.103325	sham
MB_b	11	1	2	0.0632624	sham
mPFC	11	1	2	0.113005	sham
Striatum_b	11	1	2	0.0791025	sham
AMG_b	11	1	2	0.0966393	sham
Thalamus	11	1	2	0.0727998	sham
OFC	12	1	2	0.117304	cTBS
LPFC	12	1	2	0.100076	cTBS
func_OFC	12	1	2	0.127574	cTBS
func_LPFC	12	1	2	0.102738	cTBS
Insula_b	12	1	2	0.120929	cTBS
MB_b	12	1	2	0.0893945	cTBS
mPFC	12	1	2	0.125588	cTBS
Striatum_b	12	1	2	0.101937	cTBS
AMG_b	12	1	2	0.104451	cTBS
Thalamus	12	1	2	0.0960965	cTBS
OFC	15	1	2	0.0915011	cTBS
LPFC	15	1	2	0.113184	cTBS
func_OFC	15	1	2	0.108824	cTBS
func_LPFC	15	1	2	0.113178	cTBS
Insula_b	15	1	2	0.0989999	cTBS
MB_b	15	1	2	0.0861665	cTBS
mPFC	15	1	2	0.125042	cTBS
Striatum_b	15	1	2	0.0966742	cTBS
AMG_b	15	1	2	0.0988463	cTBS
Thalamus	15	1	2	0.112166	cTBS
OFC	16	1	2	0.095677	cTBS
LPFC	16	1	2	0.132231	cTBS
func_OFC	16	1	2	0.121986	cTBS
func_LPFC	16	1	2	0.104442	cTBS
Insula_b	16	1	2	0.0974715	cTBS
MB_b	16	1	2	0.0712623	cTBS
mPFC	16	1	2	0.123852	cTBS
Striatum_b	16	1	2	0.0770378	cTBS
AMG_b	16	1	2	0.1096	cTBS
Thalamus	16	1	2	0.0652783	cTBS
OFC	18	1	2	0.111004	sham
LPFC	18	1	2	0.108956	sham
func_OFC	18	1	2	0.111478	sham
func_LPFC	18	1	2	0.11317	sham
Insula_b	18	1	2	0.108724	sham
MB_b	18	1	2	0.106192	sham
mPFC	18	1	2	0.130235	sham
Striatum_b	18	1	2	0.113395	sham
AMG_b	18	1	2	0.122807	sham
Thalamus	18	1	2	0.11594	sham
OFC	19	1	2	0.0977028	sham
LPFC	19	1	2	0.140926	sham
func_OFC	19	1	2	0.113541	sham
func_LPFC	19	1	2	0.111939	sham
Insula_b	19	1	2	0.134658	sham
MB_b	19	1	2	0.0830242	sham
mPFC	19	1	2	0.135379	sham
Striatum_b	19	1	2	0.100322	sham
AMG_b	19	1	2	0.105086	sham
Thalamus	19	1	2	0.0843759	sham
OFC	21	1	2	0.072798	cTBS
LPFC	21	1	2	0.093012	cTBS
func_OFC	21	1	2	0.0708386	cTBS
func_LPFC	21	1	2	0.077042	cTBS
Insula_b	21	1	2	0.0939504	cTBS
MB_b	21	1	2	0.0625796	cTBS
mPFC	21	1	2	0.0886355	cTBS
Striatum_b	21	1	2	0.0659289	cTBS
AMG_b	21	1	2	0.0820102	cTBS
Thalamus	21	1	2	0.0670328	cTBS
OFC	23	1	2	0.0967674	sham
LPFC	23	1	2	0.113092	sham
func_OFC	23	1	2	0.106315	sham
func_LPFC	23	1	2	0.10044	sham
Insula_b	23	1	2	0.109782	sham
MB_b	23	1	2	0.0648225	sham
mPFC	23	1	2	0.124656	sham
Striatum_b	23	1	2	0.0834133	sham
AMG_b	23	1	2	0.0930073	sham
Thalamus	23	1	2	0.0723546	sham
OFC	25	1	2	0.092874	cTBS
LPFC	25	1	2	0.0932597	cTBS
func_OFC	25	1	2	0.0991024	cTBS
func_LPFC	25	1	2	0.0820145	cTBS
Insula_b	25	1	2	0.0973035	cTBS
MB_b	25	1	2	0.0707247	cTBS
mPFC	25	1	2	0.0824423	cTBS
Striatum_b	25	1	2	0.0782855	cTBS
AMG_b	25	1	2	0.0922721	cTBS
Thalamus	25	1	2	0.0768201	cTBS
OFC	26	1	2	0.0950474	sham
LPFC	26	1	2	0.110273	sham
func_OFC	26	1	2	0.1105	sham
func_LPFC	26	1	2	0.0873154	sham
Insula_b	26	1	2	0.100605	sham
MB_b	26	1	2	0.0670119	sham
mPFC	26	1	2	0.11792	sham
Striatum_b	26	1	2	0.0923223	sham
AMG_b	26	1	2	0.0916242	sham
Thalamus	26	1	2	0.0811547	sham
OFC	28	1	2	0.0907815	cTBS
LPFC	28	1	2	0.107876	cTBS
func_OFC	28	1	2	0.0959855	cTBS
func_LPFC	28	1	2	0.098133	cTBS
Insula_b	28	1	2	0.0981712	cTBS
MB_b	28	1	2	0.0814703	cTBS
mPFC	28	1	2	0.103779	cTBS
Striatum_b	28	1	2	0.0883567	cTBS
AMG_b	28	1	2	0.0999566	cTBS
Thalamus	28	1	2	0.112843	cTBS
OFC	30	1	2	0.111016	sham
LPFC	30	1	2	0.154466	sham
func_OFC	30	1	2	0.116798	sham
func_LPFC	30	1	2	0.150402	sham
Insula_b	30	1	2	0.119354	sham
MB_b	30	1	2	0.0757388	sham
mPFC	30	1	2	0.144202	sham
Striatum_b	30	1	2	0.0832453	sham
AMG_b	30	1	2	0.114787	sham
Thalamus	30	1	2	0.0696467	sham
OFC	31	1	2	0.085654	cTBS
LPFC	31	1	2	0.0969639	cTBS
func_OFC	31	1	2	0.0941363	cTBS
func_LPFC	31	1	2	0.0843294	cTBS
Insula_b	31	1	2	0.0909647	cTBS
MB_b	31	1	2	0.0630232	cTBS
mPFC	31	1	2	0.105296	cTBS
Striatum_b	31	1	2	0.0762993	cTBS
AMG_b	31	1	2	0.102695	cTBS
Thalamus	31	1	2	0.0657679	cTBS
OFC	33	1	2	0.09343	cTBS
LPFC	33	1	2	0.109065	cTBS
func_OFC	33	1	2	0.090857	cTBS
func_LPFC	33	1	2	0.0883597	cTBS
Insula_b	33	1	2	0.0971374	cTBS
MB_b	33	1	2	0.0789018	cTBS
mPFC	33	1	2	0.0997091	cTBS
Striatum_b	33	1	2	0.0812022	cTBS
AMG_b	33	1	2	0.106281	cTBS
Thalamus	33	1	2	0.0813033	cTBS
OFC	34	1	2	0.0929797	sham
LPFC	34	1	2	0.11251	sham
func_OFC	34	1	2	0.113094	sham
func_LPFC	34	1	2	0.118729	sham
Insula_b	34	1	2	0.10348	sham
MB_b	34	1	2	0.080898	sham
mPFC	34	1	2	0.125857	sham
Striatum_b	34	1	2	0.0796656	sham
AMG_b	34	1	2	0.0994362	sham
Thalamus	34	1	2	0.0995086	sham
OFC	36	1	2	0.100237	cTBS
LPFC	36	1	2	0.103771	cTBS
func_OFC	36	1	2	0.111801	cTBS
func_LPFC	36	1	2	0.09151	cTBS
Insula_b	36	1	2	0.113995	cTBS
MB_b	36	1	2	0.065674	cTBS
mPFC	36	1	2	0.118268	cTBS
Striatum_b	36	1	2	0.0786677	cTBS
AMG_b	36	1	2	0.0897495	cTBS
Thalamus	36	1	2	0.0759691	cTBS
OFC	37	1	2	0.12469	sham
LPFC	37	1	2	0.143462	sham
func_OFC	37	1	2	0.129924	sham
func_LPFC	37	1	2	0.151438	sham
Insula_b	37	1	2	0.138034	sham
MB_b	37	1	2	0.127093	sham
mPFC	37	1	2	0.144806	sham
Striatum_b	37	1	2	0.113107	sham
AMG_b	37	1	2	0.1142	sham
Thalamus	37	1	2	0.0982212	sham
OFC	39	1	2	0.114584	sham
LPFC	39	1	2	0.111964	sham
func_OFC	39	1	2	0.127108	sham
func_LPFC	39	1	2	0.110899	sham
Insula_b	39	1	2	0.103382	sham
MB_b	39	1	2	0.0776729	sham
mPFC	39	1	2	0.100003	sham
Striatum_b	39	1	2	0.0918426	sham
AMG_b	39	1	2	0.103808	sham
Thalamus	39	1	2	0.0815794	sham
OFC	40	1	2	0.110121	cTBS
LPFC	40	1	2	0.115186	cTBS
func_OFC	40	1	2	0.118789	cTBS
func_LPFC	40	1	2	0.126359	cTBS
Insula_b	40	1	2	0.110275	cTBS
MB_b	40	1	2	0.0706681	cTBS
mPFC	40	1	2	0.0998866	cTBS
Striatum_b	40	1	2	0.0812103	cTBS
AMG_b	40	1	2	0.105136	cTBS
Thalamus	40	1	2	0.0776873	cTBS
OFC	43	1	2	0.0909505	cTBS
LPFC	43	1	2	0.104924	cTBS
func_OFC	43	1	2	0.0964104	cTBS
func_LPFC	43	1	2	0.0960327	cTBS
Insula_b	43	1	2	0.12082	cTBS
MB_b	43	1	2	0.0640567	cTBS
mPFC	43	1	2	0.12894	cTBS
Striatum_b	43	1	2	0.0851773	cTBS
AMG_b	43	1	2	0.0857067	cTBS
Thalamus	43	1	2	0.087396	cTBS
OFC	44	1	2	0.107505	sham
LPFC	44	1	2	0.126334	sham
func_OFC	44	1	2	0.121807	sham
func_LPFC	44	1	2	0.111335	sham
Insula_b	44	1	2	0.121876	sham
MB_b	44	1	2	0.0734438	sham
mPFC	44	1	2	0.115575	sham
Striatum_b	44	1	2	0.104749	sham
AMG_b	44	1	2	0.102628	sham
Thalamus	44	1	2	0.096793	sham
OFC	47	1	2	0.106414	sham
LPFC	47	1	2	0.127299	sham
func_OFC	47	1	2	0.129297	sham
func_LPFC	47	1	2	0.108694	sham
Insula_b	47	1	2	0.114369	sham
MB_b	47	1	2	0.111757	sham
mPFC	47	1	2	0.145141	sham
Striatum_b	47	1	2	0.130553	sham
AMG_b	47	1	2	0.116441	sham
Thalamus	47	1	2	0.125863	sham
OFC	49	1	2	0.0885337	sham
LPFC	49	1	2	0.0980752	sham
func_OFC	49	1	2	0.097953	sham
func_LPFC	49	1	2	0.112956	sham
Insula_b	49	1	2	0.102126	sham
MB_b	49	1	2	0.0801087	sham
mPFC	49	1	2	0.112221	sham
Striatum_b	49	1	2	0.0846587	sham
AMG_b	49	1	2	0.103728	sham
Thalamus	49	1	2	0.0959685	sham
OFC	51	1	2	0.103457	cTBS
LPFC	51	1	2	0.158692	cTBS
func_OFC	51	1	2	0.116316	cTBS
func_LPFC	51	1	2	0.113438	cTBS
Insula_b	51	1	2	0.143028	cTBS
MB_b	51	1	2	0.0660779	cTBS
mPFC	51	1	2	0.146396	cTBS
Striatum_b	51	1	2	0.0829902	cTBS
AMG_b	51	1	2	0.0846963	cTBS
Thalamus	51	1	2	0.085507	cTBS
OFC	52	1	2	0.154604	sham
LPFC	52	1	2	0.134799	sham
func_OFC	52	1	2	0.150293	sham
func_LPFC	52	1	2	0.139087	sham
Insula_b	52	1	2	0.148949	sham
MB_b	52	1	2	0.105764	sham
mPFC	52	1	2	0.133708	sham
Striatum_b	52	1	2	0.103215	sham
AMG_b	52	1	2	0.133733	sham
Thalamus	52	1	2	0.12393	sham
OFC	1	2	2	0.117571	cTBS
LPFC	1	2	2	0.110749	cTBS
func_OFC	1	2	2	0.124745	cTBS
func_LPFC	1	2	2	0.0995982	cTBS
Insula_b	1	2	2	0.106685	cTBS
MB_b	1	2	2	0.0960691	cTBS
mPFC	1	2	2	0.116085	cTBS
Striatum_b	1	2	2	0.0913554	cTBS
AMG_b	1	2	2	0.107242	cTBS
Thalamus	1	2	2	0.0927052	cTBS
OFC	2	2	2	0.0839475	cTBS
LPFC	2	2	2	0.102939	cTBS
func_OFC	2	2	2	0.086902	cTBS
func_LPFC	2	2	2	0.0900813	cTBS
Insula_b	2	2	2	0.0885333	cTBS
MB_b	2	2	2	0.0729931	cTBS
mPFC	2	2	2	0.0985515	cTBS
Striatum_b	2	2	2	0.0765477	cTBS
AMG_b	2	2	2	0.0802477	cTBS
Thalamus	2	2	2	0.0733855	cTBS
OFC	4	2	2	0.109174	cTBS
LPFC	4	2	2	0.111028	cTBS
func_OFC	4	2	2	0.123715	cTBS
func_LPFC	4	2	2	0.101862	cTBS
Insula_b	4	2	2	0.118457	cTBS
MB_b	4	2	2	0.102639	cTBS
mPFC	4	2	2	0.124707	cTBS
Striatum_b	4	2	2	0.101701	cTBS
AMG_b	4	2	2	0.121874	cTBS
Thalamus	4	2	2	0.0948211	cTBS
OFC	6	2	2	0.0856333	cTBS
LPFC	6	2	2	0.116147	cTBS
func_OFC	6	2	2	0.0873391	cTBS
func_LPFC	6	2	2	0.111058	cTBS
Insula_b	6	2	2	0.110573	cTBS
MB_b	6	2	2	0.0717792	cTBS
mPFC	6	2	2	0.107632	cTBS
Striatum_b	6	2	2	0.0889284	cTBS
AMG_b	6	2	2	0.0945547	cTBS
Thalamus	6	2	2	0.0724303	cTBS
OFC	7	2	2	0.0874767	sham
LPFC	7	2	2	0.109017	sham
func_OFC	7	2	2	0.11117	sham
func_LPFC	7	2	2	0.121189	sham
Insula_b	7	2	2	0.0971999	sham
MB_b	7	2	2	0.0908409	sham
mPFC	7	2	2	0.0955425	sham
Striatum_b	7	2	2	0.083112	sham
AMG_b	7	2	2	0.108549	sham
Thalamus	7	2	2	0.0789077	sham
OFC	8	2	2	0.112354	sham
LPFC	8	2	2	0.12213	sham
func_OFC	8	2	2	0.126241	sham
func_LPFC	8	2	2	0.125252	sham
Insula_b	8	2	2	0.122808	sham
MB_b	8	2	2	0.0857621	sham
mPFC	8	2	2	0.112306	sham
Striatum_b	8	2	2	0.077426	sham
AMG_b	8	2	2	0.118475	sham
Thalamus	8	2	2	0.0978329	sham
OFC	11	2	2	0.125563	cTBS
LPFC	11	2	2	0.1406	cTBS
func_OFC	11	2	2	0.129791	cTBS
func_LPFC	11	2	2	0.121764	cTBS
Insula_b	11	2	2	0.124691	cTBS
MB_b	11	2	2	0.0873411	cTBS
mPFC	11	2	2	0.124319	cTBS
Striatum_b	11	2	2	0.0837848	cTBS
AMG_b	11	2	2	0.122475	cTBS
Thalamus	11	2	2	0.0774986	cTBS
OFC	12	2	2	0.113508	sham
LPFC	12	2	2	0.129443	sham
func_OFC	12	2	2	0.124048	sham
func_LPFC	12	2	2	0.129424	sham
Insula_b	12	2	2	0.126363	sham
MB_b	12	2	2	0.107467	sham
mPFC	12	2	2	0.115775	sham
Striatum_b	12	2	2	0.106393	sham
AMG_b	12	2	2	0.128788	sham
Thalamus	12	2	2	0.101054	sham
OFC	15	2	2	0.0929886	sham
LPFC	15	2	2	0.0981259	sham
func_OFC	15	2	2	0.102928	sham
func_LPFC	15	2	2	0.121826	sham
Insula_b	15	2	2	0.0934567	sham
MB_b	15	2	2	0.119268	sham
mPFC	15	2	2	0.111908	sham
Striatum_b	15	2	2	0.0818629	sham
AMG_b	15	2	2	0.103809	sham
Thalamus	15	2	2	0.105541	sham
OFC	16	2	2	0.10818	sham
LPFC	16	2	2	0.11308	sham
func_OFC	16	2	2	0.112521	sham
func_LPFC	16	2	2	0.10033	sham
Insula_b	16	2	2	0.101846	sham
MB_b	16	2	2	0.0927458	sham
mPFC	16	2	2	0.114018	sham
Striatum_b	16	2	2	0.109478	sham
AMG_b	16	2	2	0.110666	sham
Thalamus	16	2	2	0.0902943	sham
OFC	18	2	2	0.121499	cTBS
LPFC	18	2	2	0.109887	cTBS
func_OFC	18	2	2	0.102292	cTBS
func_LPFC	18	2	2	0.107483	cTBS
Insula_b	18	2	2	0.111054	cTBS
MB_b	18	2	2	0.0732329	cTBS
mPFC	18	2	2	0.128299	cTBS
Striatum_b	18	2	2	0.0988108	cTBS
AMG_b	18	2	2	0.127962	cTBS
Thalamus	18	2	2	0.130738	cTBS
OFC	19	2	2	0.111618	cTBS
LPFC	19	2	2	0.134384	cTBS
func_OFC	19	2	2	0.11876	cTBS
func_LPFC	19	2	2	0.0925141	cTBS
Insula_b	19	2	2	0.119303	cTBS
MB_b	19	2	2	0.0804584	cTBS
mPFC	19	2	2	0.175438	cTBS
Striatum_b	19	2	2	0.114725	cTBS
AMG_b	19	2	2	0.129268	cTBS
Thalamus	19	2	2	0.144459	cTBS
OFC	21	2	2	0.0845422	sham
LPFC	21	2	2	0.116084	sham
func_OFC	21	2	2	0.0884402	sham
func_LPFC	21	2	2	0.086576	sham
Insula_b	21	2	2	0.106474	sham
MB_b	21	2	2	0.0704189	sham
mPFC	21	2	2	0.110915	sham
Striatum_b	21	2	2	0.0732313	sham
AMG_b	21	2	2	0.0884257	sham
Thalamus	21	2	2	0.0861691	sham
OFC	23	2	2	0.105112	cTBS
LPFC	23	2	2	0.116515	cTBS
func_OFC	23	2	2	0.111637	cTBS
func_LPFC	23	2	2	0.111953	cTBS
Insula_b	23	2	2	0.113384	cTBS
MB_b	23	2	2	0.0629814	cTBS
mPFC	23	2	2	0.127392	cTBS
Striatum_b	23	2	2	0.10324	cTBS
AMG_b	23	2	2	0.103289	cTBS
Thalamus	23	2	2	0.0760351	cTBS
OFC	25	2	2	0.107475	sham
LPFC	25	2	2	0.11064	sham
func_OFC	25	2	2	0.12372	sham
func_LPFC	25	2	2	0.117606	sham
Insula_b	25	2	2	0.0882648	sham
MB_b	25	2	2	0.0879128	sham
mPFC	25	2	2	0.0935803	sham
Striatum_b	25	2	2	0.0884016	sham
AMG_b	25	2	2	0.107375	sham
Thalamus	25	2	2	0.1222	sham
OFC	26	2	2	0.0817689	cTBS
LPFC	26	2	2	0.105378	cTBS
func_OFC	26	2	2	0.0849605	cTBS
func_LPFC	26	2	2	0.084279	cTBS
Insula_b	26	2	2	0.0901636	cTBS
MB_b	26	2	2	0.0731129	cTBS
mPFC	26	2	2	0.102975	cTBS
Striatum_b	26	2	2	0.08961	cTBS
AMG_b	26	2	2	0.0851253	cTBS
Thalamus	26	2	2	0.083185	cTBS
OFC	28	2	2	0.10119	sham
LPFC	28	2	2	0.136397	sham
func_OFC	28	2	2	0.116667	sham
func_LPFC	28	2	2	0.135163	sham
Insula_b	28	2	2	0.122848	sham
MB_b	28	2	2	0.0818805	sham
mPFC	28	2	2	0.105797	sham
Striatum_b	28	2	2	0.0789531	sham
AMG_b	28	2	2	0.104766	sham
Thalamus	28	2	2	0.0805598	sham
OFC	30	2	2	0.124005	cTBS
LPFC	30	2	2	0.115169	cTBS
func_OFC	30	2	2	0.119319	cTBS
func_LPFC	30	2	2	0.122003	cTBS
Insula_b	30	2	2	0.120698	cTBS
MB_b	30	2	2	0.0883375	cTBS
mPFC	30	2	2	0.118332	cTBS
Striatum_b	30	2	2	0.0929511	cTBS
AMG_b	30	2	2	0.100616	cTBS
Thalamus	30	2	2	0.0906631	cTBS
OFC	31	2	2	0.0981698	sham
LPFC	31	2	2	0.115633	sham
func_OFC	31	2	2	0.106493	sham
func_LPFC	31	2	2	0.107223	sham
Insula_b	31	2	2	0.104477	sham
MB_b	31	2	2	0.0748658	sham
mPFC	31	2	2	0.11605	sham
Striatum_b	31	2	2	0.0808321	sham
AMG_b	31	2	2	0.101769	sham
Thalamus	31	2	2	0.0971777	sham
OFC	33	2	2	0.110106	sham
LPFC	33	2	2	0.134597	sham
func_OFC	33	2	2	0.100778	sham
func_LPFC	33	2	2	0.0978609	sham
Insula_b	33	2	2	0.109002	sham
MB_b	33	2	2	0.0964294	sham
mPFC	33	2	2	0.111575	sham
Striatum_b	33	2	2	0.0814022	sham
AMG_b	33	2	2	0.10934	sham
Thalamus	33	2	2	0.0978752	sham
OFC	34	2	2	0.101251	cTBS
LPFC	34	2	2	0.113777	cTBS
func_OFC	34	2	2	0.0967309	cTBS
func_LPFC	34	2	2	0.10547	cTBS
Insula_b	34	2	2	0.106213	cTBS
MB_b	34	2	2	0.0935893	cTBS
mPFC	34	2	2	0.132683	cTBS
Striatum_b	34	2	2	0.0880215	cTBS
AMG_b	34	2	2	0.104392	cTBS
Thalamus	34	2	2	0.101018	cTBS
OFC	36	2	2	0.102954	sham
LPFC	36	2	2	0.102838	sham
func_OFC	36	2	2	0.114181	sham
func_LPFC	36	2	2	0.104124	sham
Insula_b	36	2	2	0.0951239	sham
MB_b	36	2	2	0.0839545	sham
mPFC	36	2	2	0.104416	sham
Striatum_b	36	2	2	0.0807134	sham
AMG_b	36	2	2	0.106275	sham
Thalamus	36	2	2	0.0825846	sham
OFC	37	2	2	0.0956403	cTBS
LPFC	37	2	2	0.100345	cTBS
func_OFC	37	2	2	0.106514	cTBS
func_LPFC	37	2	2	0.100388	cTBS
Insula_b	37	2	2	0.125149	cTBS
MB_b	37	2	2	0.0748664	cTBS
mPFC	37	2	2	0.115372	cTBS
Striatum_b	37	2	2	0.082851	cTBS
AMG_b	37	2	2	0.0897338	cTBS
Thalamus	37	2	2	0.0815735	cTBS
OFC	39	2	2	0.104972	cTBS
LPFC	39	2	2	0.104987	cTBS
func_OFC	39	2	2	0.110802	cTBS
func_LPFC	39	2	2	0.110928	cTBS
Insula_b	39	2	2	0.110231	cTBS
MB_b	39	2	2	0.0719327	cTBS
mPFC	39	2	2	0.0955762	cTBS
Striatum_b	39	2	2	0.0896668	cTBS
AMG_b	39	2	2	0.0925327	cTBS
Thalamus	39	2	2	0.0759362	cTBS
OFC	40	2	2	0.144449	sham
LPFC	40	2	2	0.144745	sham
func_OFC	40	2	2	0.136058	sham
func_LPFC	40	2	2	0.150952	sham
Insula_b	40	2	2	0.138062	sham
MB_b	40	2	2	0.0939883	sham
mPFC	40	2	2	0.143307	sham
Striatum_b	40	2	2	0.132591	sham
AMG_b	40	2	2	0.123096	sham
Thalamus	40	2	2	0.141587	sham
OFC	43	2	2	0.118641	sham
LPFC	43	2	2	0.126519	sham
func_OFC	43	2	2	0.124153	sham
func_LPFC	43	2	2	0.13255	sham
Insula_b	43	2	2	0.152169	sham
MB_b	43	2	2	0.0698147	sham
mPFC	43	2	2	0.152402	sham
Striatum_b	43	2	2	0.0821983	sham
AMG_b	43	2	2	0.0980207	sham
Thalamus	43	2	2	0.0799107	sham
OFC	44	2	2	0.092212	cTBS
LPFC	44	2	2	0.104658	cTBS
func_OFC	44	2	2	0.10419	cTBS
func_LPFC	44	2	2	0.101198	cTBS
Insula_b	44	2	2	0.112221	cTBS
MB_b	44	2	2	0.0688792	cTBS
mPFC	44	2	2	0.10942	cTBS
Striatum_b	44	2	2	0.0809082	cTBS
AMG_b	44	2	2	0.108638	cTBS
Thalamus	44	2	2	0.0800342	cTBS
OFC	47	2	2	0.0878254	cTBS
LPFC	47	2	2	0.122897	cTBS
func_OFC	47	2	2	0.090509	cTBS
func_LPFC	47	2	2	0.0954025	cTBS
Insula_b	47	2	2	0.0945249	cTBS
MB_b	47	2	2	0.0895488	cTBS
mPFC	47	2	2	0.111913	cTBS
Striatum_b	47	2	2	0.0897416	cTBS
AMG_b	47	2	2	0.106619	cTBS
Thalamus	47	2	2	0.0936569	cTBS
OFC	49	2	2	0.0897793	cTBS
LPFC	49	2	2	0.104326	cTBS
func_OFC	49	2	2	0.0964196	cTBS
func_LPFC	49	2	2	0.110711	cTBS
Insula_b	49	2	2	0.103375	cTBS
MB_b	49	2	2	0.0823208	cTBS
mPFC	49	2	2	0.116424	cTBS
Striatum_b	49	2	2	0.0978954	cTBS
AMG_b	49	2	2	0.0991931	cTBS
Thalamus	49	2	2	0.0947581	cTBS
OFC	51	2	2	0.0959488	sham
LPFC	51	2	2	0.148687	sham
func_OFC	51	2	2	0.112082	sham
func_LPFC	51	2	2	0.104084	sham
Insula_b	51	2	2	0.111835	sham
MB_b	51	2	2	0.0828906	sham
mPFC	51	2	2	0.130032	sham
Striatum_b	51	2	2	0.0895353	sham
AMG_b	51	2	2	0.093317	sham
Thalamus	51	2	2	0.0875164	sham
OFC	52	2	2	0.117544	cTBS
LPFC	52	2	2	0.114817	cTBS
func_OFC	52	2	2	0.122842	cTBS
func_LPFC	52	2	2	0.124782	cTBS
Insula_b	52	2	2	0.118358	cTBS
MB_b	52	2	2	0.0910353	cTBS
mPFC	52	2	2	0.131351	cTBS
Striatum_b	52	2	2	0.0941146	cTBS
AMG_b	52	2	2	0.118259	cTBS
Thalamus	52	2	2	0.104368	cTBS
OFC	1	1	3	0.105498	sham
LPFC	1	1	3	0.113661	sham
func_OFC	1	1	3	0.109941	sham
func_LPFC	1	1	3	0.0992263	sham
Insula_b	1	1	3	0.101309	sham
MB_b	1	1	3	0.0704579	sham
mPFC	1	1	3	0.104691	sham
Striatum_b	1	1	3	0.0844639	sham
AMG_b	1	1	3	0.0898898	sham
Thalamus	1	1	3	0.0788666	sham
OFC	2	1	3	0.0925016	sham
LPFC	2	1	3	0.126985	sham
func_OFC	2	1	3	0.102244	sham
func_LPFC	2	1	3	0.102434	sham
Insula_b	2	1	3	0.100225	sham
MB_b	2	1	3	0.0730139	sham
mPFC	2	1	3	0.10698	sham
Striatum_b	2	1	3	0.0749286	sham
AMG_b	2	1	3	0.0768514	sham
Thalamus	2	1	3	0.0690082	sham
OFC	4	1	3	0.11581	sham
LPFC	4	1	3	0.141853	sham
func_OFC	4	1	3	0.131726	sham
func_LPFC	4	1	3	0.132925	sham
Insula_b	4	1	3	0.12041	sham
MB_b	4	1	3	0.0890438	sham
mPFC	4	1	3	0.131048	sham
Striatum_b	4	1	3	0.105146	sham
AMG_b	4	1	3	0.119254	sham
Thalamus	4	1	3	0.088983	sham
OFC	6	1	3	0.0944879	sham
LPFC	6	1	3	0.116779	sham
func_OFC	6	1	3	0.110611	sham
func_LPFC	6	1	3	0.121388	sham
Insula_b	6	1	3	0.112968	sham
MB_b	6	1	3	0.0768009	sham
mPFC	6	1	3	0.10494	sham
Striatum_b	6	1	3	0.0867341	sham
AMG_b	6	1	3	0.102405	sham
Thalamus	6	1	3	0.0697329	sham
OFC	7	1	3	0.0979386	cTBS
LPFC	7	1	3	0.11137	cTBS
func_OFC	7	1	3	0.106609	cTBS
func_LPFC	7	1	3	0.115687	cTBS
Insula_b	7	1	3	0.101126	cTBS
MB_b	7	1	3	0.0840415	cTBS
mPFC	7	1	3	0.0974872	cTBS
Striatum_b	7	1	3	0.0873539	cTBS
AMG_b	7	1	3	0.106108	cTBS
Thalamus	7	1	3	0.0944906	cTBS
OFC	8	1	3	0.0959478	cTBS
LPFC	8	1	3	0.10308	cTBS
func_OFC	8	1	3	0.106341	cTBS
func_LPFC	8	1	3	0.105652	cTBS
Insula_b	8	1	3	0.110114	cTBS
MB_b	8	1	3	0.0812239	cTBS
mPFC	8	1	3	0.11922	cTBS
Striatum_b	8	1	3	0.0835647	cTBS
AMG_b	8	1	3	0.115514	cTBS
Thalamus	8	1	3	0.092233	cTBS
OFC	11	1	3	0.11923	sham
LPFC	11	1	3	0.136097	sham
func_OFC	11	1	3	0.129303	sham
func_LPFC	11	1	3	0.0974977	sham
Insula_b	11	1	3	0.106589	sham
MB_b	11	1	3	0.0842643	sham
mPFC	11	1	3	0.119887	sham
Striatum_b	11	1	3	0.0995563	sham
AMG_b	11	1	3	0.108916	sham
Thalamus	11	1	3	0.0936771	sham
OFC	12	1	3	0.114502	cTBS
LPFC	12	1	3	0.106792	cTBS
func_OFC	12	1	3	0.124615	cTBS
func_LPFC	12	1	3	0.092198	cTBS
Insula_b	12	1	3	0.118225	cTBS
MB_b	12	1	3	0.0845553	cTBS
mPFC	12	1	3	0.12892	cTBS
Striatum_b	12	1	3	0.0912039	cTBS
AMG_b	12	1	3	0.102175	cTBS
Thalamus	12	1	3	0.0992238	cTBS
OFC	15	1	3	0.0891733	cTBS
LPFC	15	1	3	0.111872	cTBS
func_OFC	15	1	3	0.107139	cTBS
func_LPFC	15	1	3	0.115468	cTBS
Insula_b	15	1	3	0.100991	cTBS
MB_b	15	1	3	0.0984534	cTBS
mPFC	15	1	3	0.127665	cTBS
Striatum_b	15	1	3	0.0872141	cTBS
AMG_b	15	1	3	0.099719	cTBS
Thalamus	15	1	3	0.124536	cTBS
OFC	16	1	3	0.0947238	cTBS
LPFC	16	1	3	0.125775	cTBS
func_OFC	16	1	3	0.108806	cTBS
func_LPFC	16	1	3	0.0985774	cTBS
Insula_b	16	1	3	0.105951	cTBS
MB_b	16	1	3	0.0728996	cTBS
mPFC	16	1	3	0.1222	cTBS
Striatum_b	16	1	3	0.077938	cTBS
AMG_b	16	1	3	0.096936	cTBS
Thalamus	16	1	3	0.0689634	cTBS
OFC	18	1	3	0.117222	sham
LPFC	18	1	3	0.118907	sham
func_OFC	18	1	3	0.126132	sham
func_LPFC	18	1	3	0.121546	sham
Insula_b	18	1	3	0.111118	sham
MB_b	18	1	3	0.100101	sham
mPFC	18	1	3	0.121712	sham
Striatum_b	18	1	3	0.115689	sham
AMG_b	18	1	3	0.119414	sham
Thalamus	18	1	3	0.110099	sham
OFC	19	1	3	0.107009	sham
LPFC	19	1	3	0.129503	sham
func_OFC	19	1	3	0.11508	sham
func_LPFC	19	1	3	0.0939349	sham
Insula_b	19	1	3	0.113383	sham
MB_b	19	1	3	0.0915634	sham
mPFC	19	1	3	0.134235	sham
Striatum_b	19	1	3	0.105316	sham
AMG_b	19	1	3	0.117707	sham
Thalamus	19	1	3	0.10324	sham
OFC	21	1	3	0.0794387	cTBS
LPFC	21	1	3	0.0957859	cTBS
func_OFC	21	1	3	0.0803011	cTBS
func_LPFC	21	1	3	0.0771239	cTBS
Insula_b	21	1	3	0.10274	cTBS
MB_b	21	1	3	0.0658046	cTBS
mPFC	21	1	3	0.0895421	cTBS
Striatum_b	21	1	3	0.0697981	cTBS
AMG_b	21	1	3	0.0824781	cTBS
Thalamus	21	1	3	0.0730689	cTBS
OFC	23	1	3	0.0969774	sham
LPFC	23	1	3	0.114315	sham
func_OFC	23	1	3	0.105275	sham
func_LPFC	23	1	3	0.112265	sham
Insula_b	23	1	3	0.108509	sham
MB_b	23	1	3	0.0704562	sham
mPFC	23	1	3	0.116817	sham
Striatum_b	23	1	3	0.103945	sham
AMG_b	23	1	3	0.0962965	sham
Thalamus	23	1	3	0.0793837	sham
OFC	25	1	3	0.0879805	cTBS
LPFC	25	1	3	0.0803221	cTBS
func_OFC	25	1	3	0.0968792	cTBS
func_LPFC	25	1	3	0.0790012	cTBS
Insula_b	25	1	3	0.0818395	cTBS
MB_b	25	1	3	0.0540244	cTBS
mPFC	25	1	3	0.0858135	cTBS
Striatum_b	25	1	3	0.0696138	cTBS
AMG_b	25	1	3	0.0812943	cTBS
Thalamus	25	1	3	0.0758145	cTBS
OFC	26	1	3	0.0942185	sham
LPFC	26	1	3	0.108178	sham
func_OFC	26	1	3	0.103368	sham
func_LPFC	26	1	3	0.0987786	sham
Insula_b	26	1	3	0.0942743	sham
MB_b	26	1	3	0.0705438	sham
mPFC	26	1	3	0.107488	sham
Striatum_b	26	1	3	0.0873108	sham
AMG_b	26	1	3	0.0838814	sham
Thalamus	26	1	3	0.0758215	sham
OFC	28	1	3	0.0964948	cTBS
LPFC	28	1	3	0.110367	cTBS
func_OFC	28	1	3	0.107417	cTBS
func_LPFC	28	1	3	0.0963179	cTBS
Insula_b	28	1	3	0.104289	cTBS
MB_b	28	1	3	0.0675365	cTBS
mPFC	28	1	3	0.103473	cTBS
Striatum_b	28	1	3	0.0692017	cTBS
AMG_b	28	1	3	0.102629	cTBS
Thalamus	28	1	3	0.0792023	cTBS
OFC	30	1	3	0.108291	sham
LPFC	30	1	3	0.142601	sham
func_OFC	30	1	3	0.108919	sham
func_LPFC	30	1	3	0.131157	sham
Insula_b	30	1	3	0.112186	sham
MB_b	30	1	3	0.0965239	sham
mPFC	30	1	3	0.129999	sham
Striatum_b	30	1	3	0.0964092	sham
AMG_b	30	1	3	0.113285	sham
Thalamus	30	1	3	0.0933698	sham
OFC	31	1	3	0.0953843	cTBS
LPFC	31	1	3	0.115019	cTBS
func_OFC	31	1	3	0.10229	cTBS
func_LPFC	31	1	3	0.106695	cTBS
Insula_b	31	1	3	0.0996323	cTBS
MB_b	31	1	3	0.0807645	cTBS
mPFC	31	1	3	0.111437	cTBS
Striatum_b	31	1	3	0.0768685	cTBS
AMG_b	31	1	3	0.105835	cTBS
Thalamus	31	1	3	0.0843639	cTBS
OFC	33	1	3	0.113715	cTBS
LPFC	33	1	3	0.119348	cTBS
func_OFC	33	1	3	0.102525	cTBS
func_LPFC	33	1	3	0.0984728	cTBS
Insula_b	33	1	3	0.109555	cTBS
MB_b	33	1	3	0.0898834	cTBS
mPFC	33	1	3	0.111605	cTBS
Striatum_b	33	1	3	0.0775533	cTBS
AMG_b	33	1	3	0.123421	cTBS
Thalamus	33	1	3	0.113583	cTBS
OFC	34	1	3	0.0864275	sham
LPFC	34	1	3	0.116938	sham
func_OFC	34	1	3	0.0940054	sham
func_LPFC	34	1	3	0.094889	sham
Insula_b	34	1	3	0.105829	sham
MB_b	34	1	3	0.0812741	sham
mPFC	34	1	3	0.133058	sham
Striatum_b	34	1	3	0.0699325	sham
AMG_b	34	1	3	0.0972972	sham
Thalamus	34	1	3	0.0985657	sham
OFC	36	1	3	0.104826	cTBS
LPFC	36	1	3	0.098861	cTBS
func_OFC	36	1	3	0.111289	cTBS
func_LPFC	36	1	3	0.0867497	cTBS
Insula_b	36	1	3	0.0865542	cTBS
MB_b	36	1	3	0.0620059	cTBS
mPFC	36	1	3	0.109737	cTBS
Striatum_b	36	1	3	0.0755114	cTBS
AMG_b	36	1	3	0.0826959	cTBS
Thalamus	36	1	3	0.0736389	cTBS
OFC	37	1	3	0.116979	sham
LPFC	37	1	3	0.126618	sham
func_OFC	37	1	3	0.130545	sham
func_LPFC	37	1	3	0.113713	sham
Insula_b	37	1	3	0.123686	sham
MB_b	37	1	3	0.0932955	sham
mPFC	37	1	3	0.110332	sham
Striatum_b	37	1	3	0.107694	sham
AMG_b	37	1	3	0.117751	sham
Thalamus	37	1	3	0.101532	sham
OFC	39	1	3	0.0996066	sham
LPFC	39	1	3	0.109084	sham
func_OFC	39	1	3	0.113859	sham
func_LPFC	39	1	3	0.100941	sham
Insula_b	39	1	3	0.139807	sham
MB_b	39	1	3	0.0837808	sham
mPFC	39	1	3	0.0953486	sham
Striatum_b	39	1	3	0.0975559	sham
AMG_b	39	1	3	0.108156	sham
Thalamus	39	1	3	0.0750882	sham
OFC	40	1	3	0.105484	cTBS
LPFC	40	1	3	0.105942	cTBS
func_OFC	40	1	3	0.108583	cTBS
func_LPFC	40	1	3	0.109697	cTBS
Insula_b	40	1	3	0.103047	cTBS
MB_b	40	1	3	0.0757003	cTBS
mPFC	40	1	3	0.118847	cTBS
Striatum_b	40	1	3	0.0870701	cTBS
AMG_b	40	1	3	0.0906305	cTBS
Thalamus	40	1	3	0.0752815	cTBS
OFC	43	1	3	0.0903936	cTBS
LPFC	43	1	3	0.109012	cTBS
func_OFC	43	1	3	0.0900998	cTBS
func_LPFC	43	1	3	0.102614	cTBS
Insula_b	43	1	3	0.103972	cTBS
MB_b	43	1	3	0.0672583	cTBS
mPFC	43	1	3	0.119755	cTBS
Striatum_b	43	1	3	0.0830415	cTBS
AMG_b	43	1	3	0.0922959	cTBS
Thalamus	43	1	3	0.0847203	cTBS
OFC	44	1	3	0.0953647	sham
LPFC	44	1	3	0.119369	sham
func_OFC	44	1	3	0.10256	sham
func_LPFC	44	1	3	0.0839134	sham
Insula_b	44	1	3	0.103378	sham
MB_b	44	1	3	0.077795	sham
mPFC	44	1	3	0.105979	sham
Striatum_b	44	1	3	0.0768955	sham
AMG_b	44	1	3	0.0992598	sham
Thalamus	44	1	3	0.0823582	sham
OFC	47	1	3	0.104511	sham
LPFC	47	1	3	0.115803	sham
func_OFC	47	1	3	0.116962	sham
func_LPFC	47	1	3	0.0995247	sham
Insula_b	47	1	3	0.0953234	sham
MB_b	47	1	3	0.0967452	sham
mPFC	47	1	3	0.112654	sham
Striatum_b	47	1	3	0.0823538	sham
AMG_b	47	1	3	0.101011	sham
Thalamus	47	1	3	0.0994403	sham
OFC	49	1	3	0.089521	sham
LPFC	49	1	3	0.0985126	sham
func_OFC	49	1	3	0.101923	sham
func_LPFC	49	1	3	0.0916484	sham
Insula_b	49	1	3	0.110416	sham
MB_b	49	1	3	0.0889669	sham
mPFC	49	1	3	0.116994	sham
Striatum_b	49	1	3	0.0770773	sham
AMG_b	49	1	3	0.099543	sham
Thalamus	49	1	3	0.0907673	sham
OFC	51	1	3	0.0971718	cTBS
LPFC	51	1	3	0.129169	cTBS
func_OFC	51	1	3	0.123004	cTBS
func_LPFC	51	1	3	0.10329	cTBS
Insula_b	51	1	3	0.123763	cTBS
MB_b	51	1	3	0.0734135	cTBS
mPFC	51	1	3	0.148234	cTBS
Striatum_b	51	1	3	0.108832	cTBS
AMG_b	51	1	3	0.0918342	cTBS
Thalamus	51	1	3	0.0870304	cTBS
OFC	52	1	3	0.126186	sham
LPFC	52	1	3	0.117772	sham
func_OFC	52	1	3	0.129047	sham
func_LPFC	52	1	3	0.129309	sham
Insula_b	52	1	3	0.123667	sham
MB_b	52	1	3	0.0872267	sham
mPFC	52	1	3	0.130318	sham
Striatum_b	52	1	3	0.1159	sham
AMG_b	52	1	3	0.107404	sham
Thalamus	52	1	3	0.118333	sham
OFC	1	2	3	0.161547	cTBS
LPFC	1	2	3	0.154462	cTBS
func_OFC	1	2	3	0.159852	cTBS
func_LPFC	1	2	3	0.13726	cTBS
Insula_b	1	2	3	0.135854	cTBS
MB_b	1	2	3	0.0863447	cTBS
mPFC	1	2	3	0.142754	cTBS
Striatum_b	1	2	3	0.141786	cTBS
AMG_b	1	2	3	0.119359	cTBS
Thalamus	1	2	3	0.115537	cTBS
OFC	2	2	3	0.0920544	cTBS
LPFC	2	2	3	0.116008	cTBS
func_OFC	2	2	3	0.0941171	cTBS
func_LPFC	2	2	3	0.0906341	cTBS
Insula_b	2	2	3	0.0883303	cTBS
MB_b	2	2	3	0.075577	cTBS
mPFC	2	2	3	0.0991302	cTBS
Striatum_b	2	2	3	0.0692794	cTBS
AMG_b	2	2	3	0.0794359	cTBS
Thalamus	2	2	3	0.0677976	cTBS
OFC	4	2	3	0.124805	cTBS
LPFC	4	2	3	0.160786	cTBS
func_OFC	4	2	3	0.150975	cTBS
func_LPFC	4	2	3	0.197216	cTBS
Insula_b	4	2	3	0.162203	cTBS
MB_b	4	2	3	0.108467	cTBS
mPFC	4	2	3	0.167733	cTBS
Striatum_b	4	2	3	0.127284	cTBS
AMG_b	4	2	3	0.109581	cTBS
Thalamus	4	2	3	0.121531	cTBS
OFC	6	2	3	0.0833168	cTBS
LPFC	6	2	3	0.12578	cTBS
func_OFC	6	2	3	0.0856223	cTBS
func_LPFC	6	2	3	0.122388	cTBS
Insula_b	6	2	3	0.103043	cTBS
MB_b	6	2	3	0.0731471	cTBS
mPFC	6	2	3	0.108005	cTBS
Striatum_b	6	2	3	0.0914138	cTBS
AMG_b	6	2	3	0.0951068	cTBS
Thalamus	6	2	3	0.0679311	cTBS
OFC	7	2	3	0.0950619	sham
LPFC	7	2	3	0.133408	sham
func_OFC	7	2	3	0.106061	sham
func_LPFC	7	2	3	0.134858	sham
Insula_b	7	2	3	0.109518	sham
MB_b	7	2	3	0.109169	sham
mPFC	7	2	3	0.101558	sham
Striatum_b	7	2	3	0.101924	sham
AMG_b	7	2	3	0.118654	sham
Thalamus	7	2	3	0.0855753	sham
OFC	8	2	3	0.135896	sham
LPFC	8	2	3	0.125736	sham
func_OFC	8	2	3	0.147878	sham
func_LPFC	8	2	3	0.117801	sham
Insula_b	8	2	3	0.115587	sham
MB_b	8	2	3	0.0848022	sham
mPFC	8	2	3	0.126653	sham
Striatum_b	8	2	3	0.0842169	sham
AMG_b	8	2	3	0.119734	sham
Thalamus	8	2	3	0.124112	sham
OFC	11	2	3	0.116967	cTBS
LPFC	11	2	3	0.123563	cTBS
func_OFC	11	2	3	0.117652	cTBS
func_LPFC	11	2	3	0.115847	cTBS
Insula_b	11	2	3	0.109192	cTBS
MB_b	11	2	3	0.0989829	cTBS
mPFC	11	2	3	0.112808	cTBS
Striatum_b	11	2	3	0.103817	cTBS
AMG_b	11	2	3	0.110193	cTBS
Thalamus	11	2	3	0.0886063	cTBS
OFC	12	2	3	0.121866	sham
LPFC	12	2	3	0.12996	sham
func_OFC	12	2	3	0.124317	sham
func_LPFC	12	2	3	0.109321	sham
Insula_b	12	2	3	0.124236	sham
MB_b	12	2	3	0.0827874	sham
mPFC	12	2	3	0.139982	sham
Striatum_b	12	2	3	0.0964866	sham
AMG_b	12	2	3	0.112679	sham
Thalamus	12	2	3	0.100351	sham
OFC	15	2	3	0.0817842	sham
LPFC	15	2	3	0.0903182	sham
func_OFC	15	2	3	0.091686	sham
func_LPFC	15	2	3	0.0980418	sham
Insula_b	15	2	3	0.0957784	sham
MB_b	15	2	3	0.0958981	sham
mPFC	15	2	3	0.0953088	sham
Striatum_b	15	2	3	0.082476	sham
AMG_b	15	2	3	0.101546	sham
Thalamus	15	2	3	0.104178	sham
OFC	16	2	3	0.120355	sham
LPFC	16	2	3	0.12526	sham
func_OFC	16	2	3	0.123278	sham
func_LPFC	16	2	3	0.108045	sham
Insula_b	16	2	3	0.106206	sham
MB_b	16	2	3	0.0832987	sham
mPFC	16	2	3	0.114554	sham
Striatum_b	16	2	3	0.097887	sham
AMG_b	16	2	3	0.113233	sham
Thalamus	16	2	3	0.0938891	sham
OFC	18	2	3	0.102869	cTBS
LPFC	18	2	3	0.108735	cTBS
func_OFC	18	2	3	0.116041	cTBS
func_LPFC	18	2	3	0.0976469	cTBS
Insula_b	18	2	3	0.104441	cTBS
MB_b	18	2	3	0.0786115	cTBS
mPFC	18	2	3	0.1181	cTBS
Striatum_b	18	2	3	0.0975668	cTBS
AMG_b	18	2	3	0.118488	cTBS
Thalamus	18	2	3	0.110189	cTBS
OFC	19	2	3	0.120502	cTBS
LPFC	19	2	3	0.131141	cTBS
func_OFC	19	2	3	0.140083	cTBS
func_LPFC	19	2	3	0.106579	cTBS
Insula_b	19	2	3	0.107666	cTBS
MB_b	19	2	3	0.0847373	cTBS
mPFC	19	2	3	0.152441	cTBS
Striatum_b	19	2	3	0.106465	cTBS
AMG_b	19	2	3	0.114727	cTBS
Thalamus	19	2	3	0.122443	cTBS
OFC	21	2	3	0.0814541	sham
LPFC	21	2	3	0.113874	sham
func_OFC	21	2	3	0.0865855	sham
func_LPFC	21	2	3	0.0808546	sham
Insula_b	21	2	3	0.102236	sham
MB_b	21	2	3	0.076201	sham
mPFC	21	2	3	0.117285	sham
Striatum_b	21	2	3	0.0814915	sham
AMG_b	21	2	3	0.0957731	sham
Thalamus	21	2	3	0.0863834	sham
OFC	23	2	3	0.101906	cTBS
LPFC	23	2	3	0.125728	cTBS
func_OFC	23	2	3	0.106915	cTBS
func_LPFC	23	2	3	0.0887847	cTBS
Insula_b	23	2	3	0.106844	cTBS
MB_b	23	2	3	0.059363	cTBS
mPFC	23	2	3	0.126262	cTBS
Striatum_b	23	2	3	0.078216	cTBS
AMG_b	23	2	3	0.0882768	cTBS
Thalamus	23	2	3	0.0764447	cTBS
OFC	25	2	3	0.14266	sham
LPFC	25	2	3	0.130262	sham
func_OFC	25	2	3	0.143605	sham
func_LPFC	25	2	3	0.158928	sham
Insula_b	25	2	3	0.145936	sham
MB_b	25	2	3	0.108505	sham
mPFC	25	2	3	0.158601	sham
Striatum_b	25	2	3	0.13746	sham
AMG_b	25	2	3	0.122188	sham
Thalamus	25	2	3	0.113762	sham
OFC	26	2	3	0.0887826	cTBS
LPFC	26	2	3	0.098386	cTBS
func_OFC	26	2	3	0.116691	cTBS
func_LPFC	26	2	3	0.092976	cTBS
Insula_b	26	2	3	0.0954445	cTBS
MB_b	26	2	3	0.0687802	cTBS
mPFC	26	2	3	0.104088	cTBS
Striatum_b	26	2	3	0.0721432	cTBS
AMG_b	26	2	3	0.0881699	cTBS
Thalamus	26	2	3	0.0729938	cTBS
OFC	28	2	3	0.111773	sham
LPFC	28	2	3	0.110779	sham
func_OFC	28	2	3	0.122731	sham
func_LPFC	28	2	3	0.124073	sham
Insula_b	28	2	3	0.10929	sham
MB_b	28	2	3	0.0754349	sham
mPFC	28	2	3	0.109741	sham
Striatum_b	28	2	3	0.0772528	sham
AMG_b	28	2	3	0.105087	sham
Thalamus	28	2	3	0.0793465	sham
OFC	30	2	3	0.164651	cTBS
LPFC	30	2	3	0.132008	cTBS
func_OFC	30	2	3	0.149888	cTBS
func_LPFC	30	2	3	0.145574	cTBS
Insula_b	30	2	3	0.146615	cTBS
MB_b	30	2	3	0.112657	cTBS
mPFC	30	2	3	0.143681	cTBS
Striatum_b	30	2	3	0.114019	cTBS
AMG_b	30	2	3	0.117547	cTBS
Thalamus	30	2	3	0.114783	cTBS
OFC	31	2	3	0.0952789	sham
LPFC	31	2	3	0.114846	sham
func_OFC	31	2	3	0.10691	sham
func_LPFC	31	2	3	0.111477	sham
Insula_b	31	2	3	0.108216	sham
MB_b	31	2	3	0.0736677	sham
mPFC	31	2	3	0.12536	sham
Striatum_b	31	2	3	0.0812769	sham
AMG_b	31	2	3	0.0980556	sham
Thalamus	31	2	3	0.0769886	sham
OFC	33	2	3	0.105001	sham
LPFC	33	2	3	0.116113	sham
func_OFC	33	2	3	0.105385	sham
func_LPFC	33	2	3	0.0981294	sham
Insula_b	33	2	3	0.0985494	sham
MB_b	33	2	3	0.10298	sham
mPFC	33	2	3	0.1185	sham
Striatum_b	33	2	3	0.0908938	sham
AMG_b	33	2	3	0.126017	sham
Thalamus	33	2	3	0.123716	sham
OFC	34	2	3	0.0969716	cTBS
LPFC	34	2	3	0.105753	cTBS
func_OFC	34	2	3	0.0944402	cTBS
func_LPFC	34	2	3	0.0929962	cTBS
Insula_b	34	2	3	0.101384	cTBS
MB_b	34	2	3	0.0842243	cTBS
mPFC	34	2	3	0.127749	cTBS
Striatum_b	34	2	3	0.0808885	cTBS
AMG_b	34	2	3	0.118729	cTBS
Thalamus	34	2	3	0.122523	cTBS
OFC	36	2	3	0.113245	sham
LPFC	36	2	3	0.123557	sham
func_OFC	36	2	3	0.127743	sham
func_LPFC	36	2	3	0.109042	sham
Insula_b	36	2	3	0.110826	sham
MB_b	36	2	3	0.0849342	sham
mPFC	36	2	3	0.111656	sham
Striatum_b	36	2	3	0.0809813	sham
AMG_b	36	2	3	0.12515	sham
Thalamus	36	2	3	0.0775733	sham
OFC	37	2	3	0.0906045	cTBS
LPFC	37	2	3	0.100823	cTBS
func_OFC	37	2	3	0.104531	cTBS
func_LPFC	37	2	3	0.104774	cTBS
Insula_b	37	2	3	0.104267	cTBS
MB_b	37	2	3	0.0830609	cTBS
mPFC	37	2	3	0.102676	cTBS
Striatum_b	37	2	3	0.0778407	cTBS
AMG_b	37	2	3	0.0883923	cTBS
Thalamus	37	2	3	0.0736688	cTBS
OFC	39	2	3	0.135676	cTBS
LPFC	39	2	3	0.119052	cTBS
func_OFC	39	2	3	0.146986	cTBS
func_LPFC	39	2	3	0.130453	cTBS
Insula_b	39	2	3	0.123842	cTBS
MB_b	39	2	3	0.0891644	cTBS
mPFC	39	2	3	0.114701	cTBS
Striatum_b	39	2	3	0.11641	cTBS
AMG_b	39	2	3	0.1202	cTBS
Thalamus	39	2	3	0.0880677	cTBS
OFC	40	2	3	0.200912	sham
LPFC	40	2	3	0.170931	sham
func_OFC	40	2	3	0.160325	sham
func_LPFC	40	2	3	0.228124	sham
Insula_b	40	2	3	0.205115	sham
MB_b	40	2	3	0.171103	sham
mPFC	40	2	3	0.197254	sham
Striatum_b	40	2	3	0.162236	sham
AMG_b	40	2	3	0.137262	sham
Thalamus	40	2	3	0.146984	sham
OFC	43	2	3	0.103321	sham
LPFC	43	2	3	0.130745	sham
func_OFC	43	2	3	0.10959	sham
func_LPFC	43	2	3	0.110241	sham
Insula_b	43	2	3	0.139011	sham
MB_b	43	2	3	0.0700149	sham
mPFC	43	2	3	0.175398	sham
Striatum_b	43	2	3	0.107103	sham
AMG_b	43	2	3	0.100399	sham
Thalamus	43	2	3	0.108266	sham
OFC	44	2	3	0.0867305	cTBS
LPFC	44	2	3	0.105682	cTBS
func_OFC	44	2	3	0.0947435	cTBS
func_LPFC	44	2	3	0.0813924	cTBS
Insula_b	44	2	3	0.105321	cTBS
MB_b	44	2	3	0.0753428	cTBS
mPFC	44	2	3	0.107369	cTBS
Striatum_b	44	2	3	0.0724799	cTBS
AMG_b	44	2	3	0.104694	cTBS
Thalamus	44	2	3	0.0792876	cTBS
OFC	47	2	3	0.0909786	cTBS
LPFC	47	2	3	0.112794	cTBS
func_OFC	47	2	3	0.0985102	cTBS
func_LPFC	47	2	3	0.0991714	cTBS
Insula_b	47	2	3	0.0966313	cTBS
MB_b	47	2	3	0.096081	cTBS
mPFC	47	2	3	0.122078	cTBS
Striatum_b	47	2	3	0.0897601	cTBS
AMG_b	47	2	3	0.0978877	cTBS
Thalamus	47	2	3	0.084678	cTBS
OFC	49	2	3	0.095121	cTBS
LPFC	49	2	3	0.134869	cTBS
func_OFC	49	2	3	0.106202	cTBS
func_LPFC	49	2	3	0.113866	cTBS
Insula_b	49	2	3	0.112811	cTBS
MB_b	49	2	3	0.0871636	cTBS
mPFC	49	2	3	0.129561	cTBS
Striatum_b	49	2	3	0.093659	cTBS
AMG_b	49	2	3	0.11271	cTBS
Thalamus	49	2	3	0.095399	cTBS
OFC	51	2	3	0.101954	sham
LPFC	51	2	3	0.15073	sham
func_OFC	51	2	3	0.129488	sham
func_LPFC	51	2	3	0.102793	sham
Insula_b	51	2	3	0.107982	sham
MB_b	51	2	3	0.0717171	sham
mPFC	51	2	3	0.129251	sham
Striatum_b	51	2	3	0.0972406	sham
AMG_b	51	2	3	0.099565	sham
Thalamus	51	2	3	0.0987554	sham
OFC	52	2	3	0.115674	cTBS
LPFC	52	2	3	0.124007	cTBS
func_OFC	52	2	3	0.111611	cTBS
func_LPFC	52	2	3	0.145358	cTBS
Insula_b	52	2	3	0.134178	cTBS
MB_b	52	2	3	0.0928498	cTBS
mPFC	52	2	3	0.118994	cTBS
Striatum_b	52	2	3	0.109708	cTBS
AMG_b	52	2	3	0.120857	cTBS
Thalamus	52	2	3	0.118642	cTBS
OFC	1	1	4	0.100491	sham
LPFC	1	1	4	0.116202	sham
func_OFC	1	1	4	0.100645	sham
func_LPFC	1	1	4	0.133419	sham
Insula_b	1	1	4	0.100571	sham
MB_b	1	1	4	0.0792245	sham
mPFC	1	1	4	0.127213	sham
Striatum_b	1	1	4	0.0937261	sham
AMG_b	1	1	4	0.0957898	sham
Thalamus	1	1	4	0.0892112	sham
OFC	2	1	4	0.0833283	sham
LPFC	2	1	4	0.114717	sham
func_OFC	2	1	4	0.100079	sham
func_LPFC	2	1	4	0.0957342	sham
Insula_b	2	1	4	0.088202	sham
MB_b	2	1	4	0.0713514	sham
mPFC	2	1	4	0.0987486	sham
Striatum_b	2	1	4	0.0660544	sham
AMG_b	2	1	4	0.0791298	sham
Thalamus	2	1	4	0.071351	sham
OFC	4	1	4	0.11605	sham
LPFC	4	1	4	0.124375	sham
func_OFC	4	1	4	0.131487	sham
func_LPFC	4	1	4	0.113432	sham
Insula_b	4	1	4	0.118434	sham
MB_b	4	1	4	0.0962006	sham
mPFC	4	1	4	0.122748	sham
Striatum_b	4	1	4	0.105699	sham
AMG_b	4	1	4	0.123211	sham
Thalamus	4	1	4	0.106499	sham
OFC	6	1	4	0.0888937	sham
LPFC	6	1	4	0.108842	sham
func_OFC	6	1	4	0.101737	sham
func_LPFC	6	1	4	0.107285	sham
Insula_b	6	1	4	0.104662	sham
MB_b	6	1	4	0.0684162	sham
mPFC	6	1	4	0.106113	sham
Striatum_b	6	1	4	0.0914023	sham
AMG_b	6	1	4	0.102136	sham
Thalamus	6	1	4	0.0723283	sham
OFC	7	1	4	0.101756	cTBS
LPFC	7	1	4	0.130178	cTBS
func_OFC	7	1	4	0.113282	cTBS
func_LPFC	7	1	4	0.129704	cTBS
Insula_b	7	1	4	0.106909	cTBS
MB_b	7	1	4	0.0828121	cTBS
mPFC	7	1	4	0.109077	cTBS
Striatum_b	7	1	4	0.0930492	cTBS
AMG_b	7	1	4	0.112691	cTBS
Thalamus	7	1	4	0.111952	cTBS
OFC	8	1	4	0.107386	cTBS
LPFC	8	1	4	0.112495	cTBS
func_OFC	8	1	4	0.115492	cTBS
func_LPFC	8	1	4	0.102177	cTBS
Insula_b	8	1	4	0.12313	cTBS
MB_b	8	1	4	0.0843837	cTBS
mPFC	8	1	4	0.14208	cTBS
Striatum_b	8	1	4	0.0876669	cTBS
AMG_b	8	1	4	0.128443	cTBS
Thalamus	8	1	4	0.107013	cTBS
OFC	11	1	4	0.131402	sham
LPFC	11	1	4	0.131604	sham
func_OFC	11	1	4	0.140839	sham
func_LPFC	11	1	4	0.100556	sham
Insula_b	11	1	4	0.103963	sham
MB_b	11	1	4	0.0810503	sham
mPFC	11	1	4	0.119829	sham
Striatum_b	11	1	4	0.0939806	sham
AMG_b	11	1	4	0.101486	sham
Thalamus	11	1	4	0.096614	sham
OFC	12	1	4	0.136646	cTBS
LPFC	12	1	4	0.118906	cTBS
func_OFC	12	1	4	0.122674	cTBS
func_LPFC	12	1	4	0.101087	cTBS
Insula_b	12	1	4	0.122846	cTBS
MB_b	12	1	4	0.0885089	cTBS
mPFC	12	1	4	0.131321	cTBS
Striatum_b	12	1	4	0.0856987	cTBS
AMG_b	12	1	4	0.106095	cTBS
Thalamus	12	1	4	0.0992826	cTBS
OFC	15	1	4	0.0908126	cTBS
LPFC	15	1	4	0.109773	cTBS
func_OFC	15	1	4	0.105504	cTBS
func_LPFC	15	1	4	0.112563	cTBS
Insula_b	15	1	4	0.096238	cTBS
MB_b	15	1	4	0.100806	cTBS
mPFC	15	1	4	0.113874	cTBS
Striatum_b	15	1	4	0.0816491	cTBS
AMG_b	15	1	4	0.100482	cTBS
Thalamus	15	1	4	0.116592	cTBS
OFC	16	1	4	0.088142	cTBS
LPFC	16	1	4	0.10905	cTBS
func_OFC	16	1	4	0.105227	cTBS
func_LPFC	16	1	4	0.0973637	cTBS
Insula_b	16	1	4	0.102108	cTBS
MB_b	16	1	4	0.0762838	cTBS
mPFC	16	1	4	0.121224	cTBS
Striatum_b	16	1	4	0.0790402	cTBS
AMG_b	16	1	4	0.08916	cTBS
Thalamus	16	1	4	0.0661106	cTBS
OFC	18	1	4	0.154927	sham
LPFC	18	1	4	0.11846	sham
func_OFC	18	1	4	0.173893	sham
func_LPFC	18	1	4	0.13256	sham
Insula_b	18	1	4	0.13164	sham
MB_b	18	1	4	0.0968251	sham
mPFC	18	1	4	0.136916	sham
Striatum_b	18	1	4	0.111708	sham
AMG_b	18	1	4	0.119216	sham
Thalamus	18	1	4	0.116036	sham
OFC	19	1	4	0.0991125	sham
LPFC	19	1	4	0.135284	sham
func_OFC	19	1	4	0.119736	sham
func_LPFC	19	1	4	0.10928	sham
Insula_b	19	1	4	0.105437	sham
MB_b	19	1	4	0.085274	sham
mPFC	19	1	4	0.143007	sham
Striatum_b	19	1	4	0.0885032	sham
AMG_b	19	1	4	0.100921	sham
Thalamus	19	1	4	0.104047	sham
OFC	21	1	4	0.0769253	cTBS
LPFC	21	1	4	0.102533	cTBS
func_OFC	21	1	4	0.079262	cTBS
func_LPFC	21	1	4	0.0838445	cTBS
Insula_b	21	1	4	0.103495	cTBS
MB_b	21	1	4	0.0622574	cTBS
mPFC	21	1	4	0.0917175	cTBS
Striatum_b	21	1	4	0.0728606	cTBS
AMG_b	21	1	4	0.086663	cTBS
Thalamus	21	1	4	0.0757484	cTBS
OFC	23	1	4	0.0927182	sham
LPFC	23	1	4	0.116776	sham
func_OFC	23	1	4	0.100139	sham
func_LPFC	23	1	4	0.0980611	sham
Insula_b	23	1	4	0.108847	sham
MB_b	23	1	4	0.0640278	sham
mPFC	23	1	4	0.116846	sham
Striatum_b	23	1	4	0.0951518	sham
AMG_b	23	1	4	0.0836835	sham
[truncated: 1,721 more rows]

## Sheet: Fig4ab
Sub	Sess	TMS	Run	Trial	Cue	Odor	Rev	RevLoc	Block	RT	NormRT	zRT	logRT	Resp	Acc	Valid	Age	Gender	SideFirst	MT
1	1	sham	1	6	2	2	0	-1	1	839	116.714	0.625319	6.73221	2	1	1	24	F	R	68
1	1	sham	1	9	2	3	1	0	1	685	-37.2865	-0.199771	6.52942	2	0	1	24	F	R	68
1	1	sham	1	10	2	3	0	1	1	491	-231.286	-1.23917	6.19644	3	1	1	24	F	R	68
1	1	sham	1	11	2	3	0	2	1	1081	358.714	1.92189	6.98564	2	0	0	24	F	R	68
1	1	sham	1	12	1	3	0	-1	1	584	-138.286	-0.740901	6.3699	3	1	1	24	F	R	68
1	1	sham	1	13	2	3	0	-1	2	734	11.7135	0.0627579	6.59851	3	1	1	24	F	R	68
1	1	sham	1	14	1	1	1	0	1	831	108.714	0.582457	6.72263	3	0	1	24	F	R	68
1	1	sham	1	15	1	1	0	1	1	495	-227.286	-1.21774	6.20456	1	1	1	24	F	R	68
1	1	sham	1	16	1	1	0	2	1	723	0.713528	0.00382289	6.58341	1	1	1	24	F	R	68
1	1	sham	1	17	2	1	1	0	2	581	-141.286	-0.756974	6.36475	3	0	1	24	F	R	68
1	1	sham	1	18	2	1	0	1	2	548	-174.286	-0.933779	6.30628	1	1	1	24	F	R	68
1	1	sham	1	21	2	1	0	2	2	694	-28.2865	-0.151551	6.54247	1	1	1	24	F	R	68
1	1	sham	1	22	2	1	0	-1	3	630	-92.2865	-0.494446	6.44572	1	1	1	24	F	R	68
1	1	sham	1	23	1	1	0	-1	2	1338	615.714	3.29882	7.19893	1	1	1	24	F	R	68
1	1	sham	1	24	1	2	1	0	2	856	133.714	0.7164	6.75227	1	0	1	24	F	R	68
1	1	sham	1	25	2	2	1	0	3	1111	388.714	2.08262	7.01302	1	0	1	24	F	R	68
1	1	sham	1	26	1	2	0	1	2	614	-108.286	-0.580169	6.41999	1	0	0	24	F	R	68
1	1	sham	1	27	2	2	0	1	3	564	-158.286	-0.848055	6.33505	2	1	1	24	F	R	68
1	1	sham	1	28	2	2	0	2	3	505	-217.286	-1.16416	6.22456	2	1	1	24	F	R	68
1	1	sham	1	29	1	2	0	2	2	830	107.714	0.5771	6.72143	2	1	1	24	F	R	68
1	1	sham	1	31	1	2	0	-1	3	533	-189.286	-1.01414	6.27852	2	1	1	24	F	R	68
1	1	sham	1	32	1	1	1	0	3	653	-69.2865	-0.371218	6.48158	2	0	1	24	F	R	68
1	1	sham	1	34	1	1	0	1	3	709	-13.2865	-0.0711853	6.56386	1	1	1	24	F	R	68
1	1	sham	1	35	2	2	0	-1	4	620	-102.286	-0.548023	6.42972	2	1	1	24	F	R	68
1	1	sham	1	36	2	1	1	0	4	795	72.7135	0.389579	6.67834	2	0	1	24	F	R	68
1	1	sham	1	37	2	1	0	1	4	768	45.7135	0.244921	6.64379	1	1	1	24	F	R	68
1	1	sham	1	38	1	1	0	2	3	642	-80.2865	-0.430153	6.46459	1	1	1	24	F	R	68
1	1	sham	1	40	1	1	0	-1	4	586	-136.286	-0.730186	6.37332	1	1	1	24	F	R	68
1	1	sham	1	41	2	1	0	2	4	1089	366.714	1.96475	6.99302	1	1	1	24	F	R	68
1	1	sham	1	42	1	3	1	0	4	729	6.71353	0.0359692	6.59167	1	0	1	24	F	R	68
1	1	sham	1	43	2	1	0	-1	5	625	-97.2865	-0.521234	6.43775	1	1	1	24	F	R	68
1	1	sham	1	44	2	3	1	0	5	668	-54.2865	-0.290852	6.50429	1	0	1	24	F	R	68
1	1	sham	1	45	1	3	0	1	4	653	-69.2865	-0.371218	6.48158	3	1	1	24	F	R	68
1	1	sham	1	46	1	3	0	2	4	628	-94.2865	-0.505161	6.44254	3	1	1	24	F	R	68
1	1	sham	1	47	2	3	0	1	5	665	-57.2865	-0.306925	6.49979	3	1	1	24	F	R	68
1	1	sham	1	48	1	3	0	-1	5	527	-195.286	-1.04629	6.2672	3	1	1	24	F	R	68
1	1	sham	1	49	2	3	0	2	5	640	-82.2865	-0.440868	6.46147	3	1	1	24	F	R	68
1	1	sham	1	51	2	3	0	-1	6	688	-34.2865	-0.183698	6.53379	3	1	1	24	F	R	68
1	1	sham	1	52	1	2	1	0	5	810	87.7135	0.469945	6.69703	3	0	1	24	F	R	68
1	1	sham	1	53	2	2	1	0	6	684	-38.2865	-0.205128	6.52796	3	0	1	24	F	R	68
1	1	sham	1	54	1	2	0	1	5	864	141.714	0.759262	6.76157	2	1	1	24	F	R	68
1	1	sham	1	55	1	2	0	2	5	702	-20.2865	-0.108689	6.55393	2	1	1	24	F	R	68
1	1	sham	1	56	1	2	0	-1	6	705	-17.2865	-0.0926162	6.5582	2	1	1	24	F	R	68
1	1	sham	1	57	2	2	0	1	6	676	-46.2865	-0.24799	6.51619	2	1	1	24	F	R	68
1	1	sham	1	58	1	3	1	0	6	734	11.7135	0.0627579	6.59851	2	0	1	24	F	R	68
1	1	sham	1	59	1	3	0	1	6	602	-120.286	-0.644462	6.40026	3	1	1	24	F	R	68
1	1	sham	1	60	2	2	0	2	6	649	-73.2865	-0.392649	6.47543	2	1	1	24	F	R	68
1	1	sham	1	61	1	3	0	2	6	615	-107.286	-0.574811	6.42162	3	1	1	24	F	R	68
1	1	sham	2	9	1	2	0	-1	1	911	188.714	1.01108	6.81454	2	1	1	24	F	R	68
1	1	sham	2	10	2	1	0	-1	1	659	-63.2865	-0.339072	6.49072	1	1	1	24	F	R	68
1	1	sham	2	11	2	3	1	0	1	688	-34.2865	-0.183698	6.53379	1	0	1	24	F	R	68
1	1	sham	2	12	1	1	1	0	1	929	206.714	1.10751	6.83411	2	0	1	24	F	R	68
1	1	sham	2	13	1	1	0	1	1	666	-56.2865	-0.301567	6.50129	1	1	1	24	F	R	68
1	1	sham	2	16	2	3	0	2	1	698	-24.2865	-0.13012	6.54822	3	1	1	24	F	R	68
1	1	sham	2	17	1	1	0	-1	2	702	-20.2865	-0.108689	6.55393	1	1	1	24	F	R	68
1	1	sham	2	18	2	3	0	-1	2	564	-158.286	-0.848055	6.33505	3	1	1	24	F	R	68
1	1	sham	2	19	1	3	1	0	2	680	-42.2865	-0.226559	6.52209	1	0	1	24	F	R	68
1	1	sham	2	20	2	1	1	0	2	679	-43.2865	-0.231917	6.52062	3	0	1	24	F	R	68
1	1	sham	2	21	2	1	0	1	2	752	29.7135	0.159197	6.62274	1	1	1	24	F	R	68
1	1	sham	2	22	2	1	0	2	2	713	-9.28647	-0.0497544	6.56948	1	1	1	24	F	R	68
1	1	sham	2	23	1	3	0	1	2	566	-156.286	-0.83734	6.33859	3	1	1	24	F	R	68
1	1	sham	2	24	1	3	0	2	2	675	-47.2865	-0.253348	6.51471	3	1	1	24	F	R	68
1	1	sham	2	25	1	3	0	-1	3	632	-90.2865	-0.48373	6.44889	3	1	1	24	F	R	68
1	1	sham	2	27	1	1	1	0	3	780	57.7135	0.309213	6.65929	3	0	1	24	F	R	68
1	1	sham	2	29	2	1	0	-1	3	577	-145.286	-0.778405	6.35784	1	1	1	24	F	R	68
1	1	sham	2	30	1	1	0	1	3	708	-14.2865	-0.076543	6.56244	1	1	1	24	F	R	68
1	1	sham	2	31	1	1	0	2	3	578	-144.286	-0.773047	6.35957	1	1	1	24	F	R	68
1	1	sham	2	32	2	2	1	0	3	598	-124.286	-0.665893	6.39359	1	0	1	24	F	R	68
1	1	sham	2	33	1	1	0	-1	4	574	-148.286	-0.794478	6.35263	1	1	1	24	F	R	68
1	1	sham	2	34	1	2	1	0	4	561	-161.286	-0.864129	6.32972	1	0	1	24	F	R	68
1	1	sham	2	35	2	2	0	1	3	670	-52.2865	-0.280137	6.50728	2	1	1	24	F	R	68
1	1	sham	2	36	2	2	0	2	3	743	20.7135	0.110977	6.6107	2	1	1	24	F	R	68
1	1	sham	2	37	1	2	0	1	4	759	36.7135	0.196701	6.632	1	0	0	24	F	R	68
1	1	sham	2	38	2	2	0	-1	4	521	-201.286	-1.07844	6.25575	2	1	1	24	F	R	68
1	1	sham	2	39	1	2	0	2	4	850	127.714	0.684254	6.74524	2	1	1	24	F	R	68
1	1	sham	2	40	2	3	1	0	4	525	-197.286	-1.05701	6.2634	2	0	1	24	F	R	68
1	1	sham	2	41	2	3	0	1	4	784	61.7135	0.330644	6.66441	3	1	1	24	F	R	68
1	1	sham	2	42	2	3	0	2	4	626	-96.2865	-0.515877	6.43935	3	1	1	24	F	R	68
1	1	sham	2	44	2	3	0	-1	5	643	-79.2865	-0.424795	6.46614	3	1	1	24	F	R	68
1	1	sham	2	46	1	2	0	-1	5	544	-178.286	-0.95521	6.29895	2	1	1	24	F	R	68
1	1	sham	2	47	1	3	1	0	5	893	170.714	0.914636	6.79459	2	0	1	24	F	R	68
1	1	sham	2	48	2	2	1	0	5	569	-153.286	-0.821267	6.34388	3	0	1	24	F	R	68
1	1	sham	2	49	2	2	0	1	5	1125	402.714	2.15763	7.02554	2	1	1	24	F	R	68
1	1	sham	2	50	1	3	0	1	5	540	-182.286	-0.976641	6.29157	3	1	1	24	F	R	68
1	1	sham	2	51	1	3	0	2	5	597	-125.286	-0.671251	6.39192	3	1	1	24	F	R	68
1	1	sham	2	52	2	2	0	2	5	1122	399.714	2.14156	7.02287	2	1	1	24	F	R	68
1	1	sham	2	54	1	3	0	-1	6	755	32.7135	0.17527	6.62672	3	1	1	24	F	R	68
1	1	sham	2	55	2	2	0	-1	6	644	-78.2865	-0.419437	6.4677	2	1	1	24	F	R	68
1	1	sham	2	56	1	2	1	0	6	777	54.7135	0.29314	6.65544	3	0	1	24	F	R	68
1	1	sham	2	57	1	2	0	1	6	676	-46.2865	-0.24799	6.51619	2	1	1	24	F	R	68
1	1	sham	2	58	2	1	1	0	6	660	-62.2865	-0.333714	6.49224	2	0	1	24	F	R	68
1	1	sham	2	59	2	1	0	1	6	552	-170.286	-0.912348	6.31355	1	1	1	24	F	R	68
1	1	sham	2	60	1	2	0	2	6	584	-138.286	-0.740901	6.3699	2	1	1	24	F	R	68
1	1	sham	2	61	2	1	0	2	6	647	-75.2865	-0.403364	6.47235	1	1	1	24	F	R	68
1	1	sham	3	8	1	1	0	-1	1	686	-36.2865	-0.194413	6.53088	1	1	1	24	F	R	68
1	1	sham	3	10	1	2	1	0	1	570	-152.286	-0.815909	6.34564	1	0	1	24	F	R	68
1	1	sham	3	11	2	3	0	-1	1	658	-64.2865	-0.344429	6.4892	3	1	1	24	F	R	68
1	1	sham	3	12	1	2	0	1	1	721	-1.28647	-0.00689256	6.58064	2	1	1	24	F	R	68
1	1	sham	3	13	1	2	0	2	1	558	-164.286	-0.880202	6.32436	2	1	1	24	F	R	68
1	1	sham	3	14	2	1	1	0	1	878	155.714	0.83427	6.77765	3	0	1	24	F	R	68
1	1	sham	3	15	1	2	0	-1	2	613	-109.286	-0.585527	6.41836	2	1	1	24	F	R	68
1	1	sham	3	16	2	1	0	1	1	767	44.7135	0.239563	6.64249	1	1	1	24	F	R	68
1	1	sham	3	17	2	1	0	2	1	805	82.7135	0.443156	6.69084	1	1	1	24	F	R	68
1	1	sham	3	19	1	1	1	0	2	654	-68.2865	-0.36586	6.48311	2	0	1	24	F	R	68
1	1	sham	3	20	2	1	0	-1	2	460	-262.286	-1.40526	6.13123	1	1	1	24	F	R	68
1	1	sham	3	21	2	3	1	0	2	1212	489.714	2.62375	7.10003	1	0	1	24	F	R	68
1	1	sham	3	22	1	1	0	1	2	763	40.7135	0.218132	6.63726	1	1	1	24	F	R	68
1	1	sham	3	23	1	1	0	2	2	553	-169.286	-0.90699	6.31536	1	1	1	24	F	R	68
1	1	sham	3	24	1	1	0	-1	3	853	130.714	0.700327	6.74876	1	1	1	24	F	R	68
1	1	sham	3	25	2	3	0	1	2	864	141.714	0.759262	6.76157	3	1	1	24	F	R	68
1	1	sham	3	26	1	3	1	0	3	774	51.7135	0.277067	6.65157	1	0	1	24	F	R	68
1	1	sham	3	27	2	3	0	2	2	739	16.7135	0.0895465	6.6053	3	1	1	24	F	R	68
1	1	sham	3	28	1	3	0	1	3	744	21.7135	0.116335	6.61204	1	0	0	24	F	R	68
1	1	sham	3	29	1	3	0	2	3	596	-126.286	-0.676608	6.39024	3	1	1	24	F	R	68
1	1	sham	3	31	2	3	0	-1	3	528	-194.286	-1.04093	6.2691	3	1	1	24	F	R	68
1	1	sham	3	33	1	3	0	-1	4	686	-36.2865	-0.194413	6.53088	3	1	1	24	F	R	68
1	1	sham	3	34	1	2	1	0	4	546	-176.286	-0.944495	6.30262	3	0	1	24	F	R	68
1	1	sham	3	35	2	2	1	0	3	540	-182.286	-0.976641	6.29157	1	0	0	24	F	R	68
1	1	sham	3	36	1	2	0	1	4	615	-107.286	-0.574811	6.42162	2	1	1	24	F	R	68
1	1	sham	3	37	1	2	0	2	4	648	-74.2865	-0.398007	6.47389	2	1	1	24	F	R	68
1	1	sham	3	38	2	2	0	1	3	693	-29.2865	-0.156909	6.54103	2	1	1	24	F	R	68
1	1	sham	3	39	2	2	0	2	3	647	-75.2865	-0.403364	6.47235	2	1	1	24	F	R	68
1	1	sham	3	40	2	2	0	-1	4	821	98.7135	0.52888	6.71052	2	1	1	24	F	R	68
1	1	sham	3	41	1	2	0	-1	5	599	-123.286	-0.660535	6.39526	2	1	1	24	F	R	68
1	1	sham	3	42	2	1	1	0	4	686	-36.2865	-0.194413	6.53088	2	0	1	24	F	R	68
1	1	sham	3	43	1	3	1	0	5	728	5.71353	0.0306115	6.5903	2	0	1	24	F	R	68
1	1	sham	3	44	2	1	0	1	4	729	6.71353	0.0359692	6.59167	1	1	1	24	F	R	68
1	1	sham	3	45	2	1	0	2	4	620	-102.286	-0.548023	6.42972	1	1	1	24	F	R	68
1	1	sham	3	46	1	3	0	1	5	1148	425.714	2.28086	7.04578	2	0	0	24	F	R	68
1	1	sham	3	47	2	1	0	-1	5	589	-133.286	-0.714112	6.37843	1	1	1	24	F	R	68
1	1	sham	3	48	1	3	0	2	5	768	45.7135	0.244921	6.64379	3	1	1	24	F	R	68
1	1	sham	3	50	2	2	1	0	5	728	5.71353	0.0306115	6.5903	1	0	1	24	F	R	68
1	1	sham	3	52	1	3	0	-1	6	787	64.7135	0.346717	6.66823	3	1	1	24	F	R	68
1	1	sham	3	53	2	2	0	1	5	568	-154.286	-0.826625	6.34212	2	1	1	24	F	R	68
1	1	sham	3	54	2	2	0	2	5	753	30.7135	0.164555	6.62407	2	1	1	24	F	R	68
1	1	sham	3	55	1	1	1	0	6	901	178.714	0.957498	6.80351	3	0	1	24	F	R	68
1	1	sham	3	56	2	2	0	-1	6	608	-114.286	-0.612316	6.41017	2	1	1	24	F	R	68
1	1	sham	3	57	1	1	0	1	6	969	246.714	1.32182	6.87626	1	1	1	24	F	R	68
1	1	sham	3	58	2	3	1	0	6	576	-146.286	-0.783763	6.35611	2	0	1	24	F	R	68
1	1	sham	3	59	1	1	0	2	6	502	-220.286	-1.18023	6.2186	1	1	1	24	F	R	68
1	1	sham	3	60	2	3	0	1	6	709	-13.2865	-0.0711853	6.56386	3	1	1	24	F	R	68
1	1	sham	3	62	2	3	0	2	6	695	-27.2865	-0.146193	6.54391	3	1	1	24	F	R	68
1	2	cTBS	1	8	1	3	0	-1	1	737	14.7135	0.078831	6.60259	3	1	1	24	F	R	68
1	2	cTBS	1	10	1	2	1	0	1	603	-119.286	-0.639104	6.40192	3	0	1	24	F	R	68
1	2	cTBS	1	11	2	2	0	-1	1	1377	654.714	3.50778	7.22766	2	1	1	24	F	R	68
1	2	cTBS	1	12	1	2	0	1	1	581	-141.286	-0.756974	6.36475	3	0	0	24	F	R	68
1	2	cTBS	1	13	2	1	1	0	1	958	235.714	1.26289	6.86485	2	0	1	24	F	R	68
1	2	cTBS	1	14	1	2	0	2	1	674	-48.2865	-0.258706	6.51323	2	1	1	24	F	R	68
1	2	cTBS	1	16	2	1	0	1	1	1181	458.714	2.45766	7.07412	1	1	1	24	F	R	68
1	2	cTBS	1	17	2	1	0	2	1	828	105.714	0.566384	6.71901	1	1	1	24	F	R	68
1	2	cTBS	1	19	1	2	0	-1	2	617	-105.286	-0.564096	6.42487	2	1	1	24	F	R	68
1	2	cTBS	1	20	2	1	0	-1	2	650	-72.2865	-0.387291	6.47697	1	1	1	24	F	R	68
1	2	cTBS	1	21	1	3	1	0	2	620	-102.286	-0.548023	6.42972	2	0	1	24	F	R	68
1	2	cTBS	1	22	2	2	1	0	2	1146	423.714	2.27014	7.04403	2	1	0	24	F	R	68
1	2	cTBS	1	23	1	3	0	1	2	651	-71.2865	-0.381933	6.47851	3	1	1	24	F	R	68
1	2	cTBS	1	24	2	2	0	1	2	831	108.714	0.582457	6.72263	2	1	1	24	F	R	68
1	2	cTBS	1	25	1	3	0	2	2	798	75.7135	0.405652	6.68211	3	1	1	24	F	R	68
1	2	cTBS	1	26	1	3	0	-1	3	644	-78.2865	-0.419437	6.4677	3	1	1	24	F	R	68
1	2	cTBS	1	28	1	1	1	0	3	970	247.714	1.32718	6.8773	3	0	1	24	F	R	68
1	2	cTBS	1	30	2	2	0	-1	3	784	61.7135	0.330644	6.66441	2	1	1	24	F	R	68
1	2	cTBS	1	31	2	3	1	0	3	1001	278.714	1.49327	6.90875	2	0	1	24	F	R	68
1	2	cTBS	1	32	1	1	0	1	3	671	-51.2865	-0.274779	6.50877	1	1	1	24	F	R	68
1	2	cTBS	1	33	2	3	0	1	3	598	-124.286	-0.665893	6.39359	3	1	1	24	F	R	68
1	2	cTBS	1	34	1	1	0	2	3	783	60.7135	0.325286	6.66313	1	1	1	24	F	R	68
1	2	cTBS	1	35	1	1	0	-1	4	619	-103.286	-0.553381	6.42811	1	1	1	24	F	R	68
1	2	cTBS	1	36	2	3	0	2	3	800	77.7135	0.416368	6.68461	3	1	1	24	F	R	68
1	2	cTBS	1	38	2	3	0	-1	4	628	-94.2865	-0.505161	6.44254	3	1	1	24	F	R	68
1	2	cTBS	1	39	1	2	1	0	4	877	154.714	0.828913	6.77651	1	0	1	24	F	R	68
1	2	cTBS	1	40	1	2	0	1	4	657	-65.2865	-0.349787	6.48768	2	1	1	24	F	R	68
1	2	cTBS	1	41	2	1	1	0	4	620	-102.286	-0.548023	6.42972	3	0	1	24	F	R	68
1	2	cTBS	1	42	1	2	0	2	4	726	3.71353	0.0198961	6.58755	2	1	1	24	F	R	68
1	2	cTBS	1	43	1	2	0	-1	5	542	-180.286	-0.965925	6.29527	2	1	1	24	F	R	68
1	2	cTBS	1	44	2	1	0	1	4	631	-91.2865	-0.489088	6.44731	1	1	1	24	F	R	68
1	2	cTBS	1	45	1	1	1	0	5	614	-108.286	-0.580169	6.41999	2	0	1	24	F	R	68
1	2	cTBS	1	46	2	1	0	2	4	600	-122.286	-0.655177	6.39693	1	1	1	24	F	R	68
1	2	cTBS	1	47	2	1	0	-1	5	979	256.714	1.3754	6.88653	2	0	0	24	F	R	68
1	2	cTBS	1	48	1	1	0	1	5	598	-124.286	-0.665893	6.39359	1	1	1	24	F	R	68
1	2	cTBS	1	49	2	3	1	0	5	934	211.714	1.1343	6.83948	1	0	1	24	F	R	68
1	2	cTBS	1	50	2	3	0	1	5	605	-117.286	-0.628389	6.40523	3	1	1	24	F	R	68
1	2	cTBS	1	51	2	3	0	2	5	1169	446.714	2.39337	7.0639	3	1	1	24	F	R	68
1	2	cTBS	1	52	1	1	0	2	5	986	263.714	1.4129	6.89366	1	1	1	24	F	R	68
1	2	cTBS	1	54	2	3	0	-1	6	998	275.714	1.4772	6.90575	3	1	1	24	F	R	68
1	2	cTBS	1	55	1	1	0	-1	6	836	113.714	0.609246	6.72863	1	1	1	24	F	R	68
1	2	cTBS	1	56	1	3	1	0	6	531	-191.286	-1.02486	6.27476	1	0	1	24	F	R	68
1	2	cTBS	1	57	2	2	1	0	6	712	-10.2865	-0.0551121	6.56808	1	0	0	24	F	R	68
1	2	cTBS	1	58	1	3	0	1	6	579	-143.286	-0.76769	6.3613	3	1	1	24	F	R	68
1	2	cTBS	1	59	2	2	0	1	6	780	57.7135	0.309213	6.65929	2	1	1	24	F	R	68
1	2	cTBS	1	60	1	3	0	2	6	613	-109.286	-0.585527	6.41836	3	1	1	24	F	R	68
1	2	cTBS	1	62	2	2	0	2	6	593	-129.286	-0.692681	6.38519	2	1	1	24	F	R	68
1	2	cTBS	2	8	1	2	0	-1	1	725	2.71353	0.0145383	6.58617	2	1	1	24	F	R	68
1	2	cTBS	2	9	1	1	1	0	1	655	-67.2865	-0.360502	6.48464	2	0	1	24	F	R	68
1	2	cTBS	2	11	2	1	0	-1	1	822	99.7135	0.534238	6.71174	1	1	1	24	F	R	68
1	2	cTBS	2	12	1	1	0	1	1	681	-41.2865	-0.221202	6.52356	2	0	0	24	F	R	68
1	2	cTBS	2	13	2	2	1	0	1	574	-148.286	-0.794478	6.35263	1	0	1	24	F	R	68
1	2	cTBS	2	14	2	2	0	1	1	1386	663.714	3.55599	7.23418	1	0	0	24	F	R	68
1	2	cTBS	2	15	1	1	0	2	1	743	20.7135	0.110977	6.6107	1	1	1	24	F	R	68
1	2	cTBS	2	17	1	3	1	0	2	1042	319.714	1.71294	6.9489	1	0	1	24	F	R	68
1	2	cTBS	2	18	2	2	0	2	1	883	160.714	0.861059	6.78333	1	0	0	24	F	R	68
1	2	cTBS	2	20	1	3	0	1	2	644	-78.2865	-0.419437	6.4677	3	1	1	24	F	R	68
1	2	cTBS	2	21	2	2	0	-1	2	631	-91.2865	-0.489088	6.44731	2	1	1	24	F	R	68
1	2	cTBS	2	22	1	3	0	2	2	720	-2.28647	-0.0122503	6.57925	3	1	1	24	F	R	68
1	2	cTBS	2	23	2	1	1	0	2	791	68.7135	0.368148	6.6733	2	0	1	24	F	R	68
1	2	cTBS	2	24	1	3	0	-1	3	654	-68.2865	-0.36586	6.48311	3	1	1	24	F	R	68
1	2	cTBS	2	25	2	1	0	1	2	1246	523.714	2.80591	7.12769	1	1	1	24	F	R	68
1	2	cTBS	2	26	1	2	1	0	3	1022	299.714	1.60578	6.92952	3	0	1	24	F	R	68
1	2	cTBS	2	27	1	2	0	1	3	828	105.714	0.566384	6.71901	2	1	1	24	F	R	68
1	2	cTBS	2	28	2	1	0	2	2	871	148.714	0.796766	6.76964	1	1	1	24	F	R	68
1	2	cTBS	2	30	1	2	0	2	3	761	38.7135	0.207416	6.63463	1	0	0	24	F	R	68
1	2	cTBS	2	32	2	1	0	-1	3	524	-198.286	-1.06236	6.26149	1	1	1	24	F	R	68
1	2	cTBS	2	33	1	2	0	-1	4	603	-119.286	-0.639104	6.40192	1	0	0	24	F	R	68
1	2	cTBS	2	34	2	3	1	0	3	1373	650.714	3.48634	7.22475	1	0	1	24	F	R	68
1	2	cTBS	2	35	1	3	1	0	4	465	-257.286	-1.37847	6.14204	1	0	0	24	F	R	68
1	2	cTBS	2	36	2	3	0	1	3	683	-39.2865	-0.210486	6.52649	3	1	1	24	F	R	68
1	2	cTBS	2	37	1	3	0	1	4	539	-183.286	-0.981999	6.28972	3	1	1	24	F	R	68
1	2	cTBS	2	38	2	3	0	2	3	639	-83.2865	-0.446226	6.4599	3	1	1	24	F	R	68
1	2	cTBS	2	39	1	3	0	2	4	751	28.7135	0.153839	6.62141	3	1	1	24	F	R	68
1	2	cTBS	2	40	2	3	0	-1	4	591	-131.286	-0.703397	6.38182	3	1	1	24	F	R	68
1	2	cTBS	2	42	2	2	1	0	4	943	220.714	1.18252	6.84907	3	0	1	24	F	R	68
1	2	cTBS	2	43	1	3	0	-1	5	550	-172.286	-0.923064	6.30992	3	1	1	24	F	R	68
1	2	cTBS	2	44	1	1	1	0	5	501	-221.286	-1.18559	6.21661	1	1	0	24	F	R	68
1	2	cTBS	2	45	2	2	0	1	4	746	23.7135	0.127051	6.61473	2	1	1	24	F	R	68
1	2	cTBS	2	46	2	2	0	2	4	709	-13.2865	-0.0711853	6.56386	2	1	1	24	F	R	68
1	2	cTBS	2	47	1	1	0	1	5	942	219.714	1.17716	6.84801	1	1	1	24	F	R	68
1	2	cTBS	2	48	2	2	0	-1	5	814	91.7135	0.491376	6.70196	2	1	1	24	F	R	68
1	2	cTBS	2	49	1	1	0	2	5	631	-91.2865	-0.489088	6.44731	1	1	1	24	F	R	68
1	2	cTBS	2	50	2	3	1	0	5	657	-65.2865	-0.349787	6.48768	2	0	1	24	F	R	68
1	2	cTBS	2	51	2	3	0	1	5	663	-59.2865	-0.317641	6.49677	3	1	1	24	F	R	68
1	2	cTBS	2	54	2	3	0	2	5	943	220.714	1.18252	6.84907	3	1	1	24	F	R	68
1	2	cTBS	2	55	2	3	0	-1	6	598	-124.286	-0.665893	6.39359	3	1	1	24	F	R	68
1	2	cTBS	2	56	1	1	0	-1	6	1368	645.714	3.45956	7.22111	1	1	1	24	F	R	68
1	2	cTBS	2	57	1	2	1	0	6	760	37.7135	0.202059	6.63332	1	0	1	24	F	R	68
1	2	cTBS	2	58	2	1	1	0	6	491	-231.286	-1.23917	6.19644	3	0	1	24	F	R	68
1	2	cTBS	2	59	1	2	0	1	6	753	30.7135	0.164555	6.62407	2	1	1	24	F	R	68
1	2	cTBS	2	60	1	2	0	2	6	703	-19.2865	-0.103332	6.55536	2	1	1	24	F	R	68
1	2	cTBS	2	61	2	1	0	1	6	955	232.714	1.24682	6.86171	2	0	0	24	F	R	68
1	2	cTBS	2	63	2	1	0	2	6	634	-88.2865	-0.473015	6.45205	1	1	1	24	F	R	68
1	2	cTBS	3	7	1	1	0	-1	1	547	-175.286	-0.939137	6.30445	1	1	1	24	F	R	68
1	2	cTBS	3	9	1	2	1	0	1	714	-8.28647	-0.0443966	6.57088	1	0	1	24	F	R	68
1	2	cTBS	3	10	1	2	0	1	1	876	153.714	0.823555	6.77537	2	1	1	24	F	R	68
1	2	cTBS	3	12	1	2	0	2	1	671	-51.2865	-0.274779	6.50877	2	1	1	24	F	R	68
1	2	cTBS	3	13	1	2	0	-1	2	800	77.7135	0.416368	6.68461	2	1	1	24	F	R	68
1	2	cTBS	3	14	2	3	0	-1	1	610	-112.286	-0.6016	6.41346	3	1	1	24	F	R	68
1	2	cTBS	3	15	2	1	1	0	1	764	41.7135	0.22349	6.63857	3	0	1	24	F	R	68
1	2	cTBS	3	16	2	1	0	1	1	589	-133.286	-0.714112	6.37843	1	1	1	24	F	R	68
1	2	cTBS	3	17	1	3	1	0	2	487	-235.286	-1.2606	6.18826	2	0	1	24	F	R	68
1	2	cTBS	3	18	1	3	0	1	2	840	117.714	0.630677	6.7334	3	1	1	24	F	R	68
1	2	cTBS	3	19	1	3	0	2	2	1016	293.714	1.57364	6.92363	3	1	1	24	F	R	68
1	2	cTBS	3	20	2	1	0	2	1	517	-205.286	-1.09987	6.24804	1	1	1	24	F	R	68
1	2	cTBS	3	21	2	1	0	-1	2	645	-77.2865	-0.41408	6.46925	1	1	1	24	F	R	68
1	2	cTBS	3	22	2	2	1	0	2	521	-201.286	-1.07844	6.25575	1	0	1	24	F	R	68
1	2	cTBS	3	23	1	3	0	-1	3	643	-79.2865	-0.424795	6.46614	3	1	1	24	F	R	68
1	2	cTBS	3	24	2	2	0	1	2	580	-142.286	-0.762332	6.36303	3	0	0	24	F	R	68
1	2	cTBS	3	25	1	2	1	0	3	634	-88.2865	-0.473015	6.45205	3	0	1	24	F	R	68
1	2	cTBS	3	26	2	2	0	2	2	821	98.7135	0.52888	6.71052	2	1	1	24	F	R	68
1	2	cTBS	3	27	1	2	0	1	3	1283	560.714	3.00415	7.15696	2	1	1	24	F	R	68
1	2	cTBS	3	28	2	2	0	-1	3	729	6.71353	0.0359692	6.59167	2	1	1	24	F	R	68
1	2	cTBS	3	29	1	2	0	2	3	879	156.714	0.839628	6.77878	2	1	1	24	F	R	68
1	2	cTBS	3	31	2	1	1	0	3	1199	476.714	2.5541	7.08924	2	0	1	24	F	R	68
1	2	cTBS	3	32	2	1	0	1	3	425	-297.286	-1.59278	6.05209	1	1	1	24	F	R	68
1	2	cTBS	3	33	2	1	0	2	3	916	193.714	1.03786	6.82002	1	1	1	24	F	R	68
1	2	cTBS	3	34	1	2	0	-1	4	1038	315.714	1.69151	6.94505	2	1	1	24	F	R	68
1	2	cTBS	3	35	1	1	1	0	4	584	-138.286	-0.740901	6.3699	2	0	1	24	F	R	68
1	2	cTBS	3	36	1	1	0	1	4	653	-69.2865	-0.371218	6.48158	1	1	1	24	F	R	68
1	2	cTBS	3	38	2	1	0	-1	4	479	-243.286	-1.30346	6.1717	1	1	1	24	F	R	68
1	2	cTBS	3	39	1	1	0	2	4	510	-212.286	-1.13737	6.23441	1	1	1	24	F	R	68
1	2	cTBS	3	40	2	3	1	0	4	755	32.7135	0.17527	6.62672	1	0	1	24	F	R	68
1	2	cTBS	3	41	1	1	0	-1	5	548	-174.286	-0.933779	6.30628	2	0	0	24	F	R	68
1	2	cTBS	3	42	1	3	1	0	5	461	-261.286	-1.3999	6.1334	1	0	1	24	F	R	68
1	2	cTBS	3	43	2	3	0	1	4	637	-85.2865	-0.456942	6.45677	3	1	1	24	F	R	68
1	2	cTBS	3	44	2	3	0	2	4	1024	301.714	1.6165	6.93147	3	1	1	24	F	R	68
1	2	cTBS	3	46	1	3	0	1	5	1095	372.714	1.9969	6.99851	1	0	0	24	F	R	68
1	2	cTBS	3	47	2	3	0	-1	5	581	-141.286	-0.756974	6.36475	3	1	1	24	F	R	68
1	2	cTBS	3	48	1	3	0	2	5	703	-19.2865	-0.103332	6.55536	3	1	1	24	F	R	68
1	2	cTBS	3	50	2	2	1	0	5	1187	464.714	2.48981	7.07918	3	0	1	24	F	R	68
1	2	cTBS	3	52	2	2	0	1	5	756	33.7135	0.180628	6.62804	2	1	1	24	F	R	68
1	2	cTBS	3	53	1	3	0	-1	6	1178	455.714	2.44159	7.07157	1	0	0	24	F	R	68
1	2	cTBS	3	55	2	2	0	2	5	474	-248.286	-1.33025	6.16121	2	1	1	24	F	R	68
1	2	cTBS	3	56	2	2	0	-1	6	566	-156.286	-0.83734	6.33859	2	1	1	24	F	R	68
1	2	cTBS	3	57	1	1	0	1	6	822	99.7135	0.534238	6.71174	1	1	1	24	F	R	68
1	2	cTBS	3	58	1	1	0	2	6	611	-111.286	-0.596242	6.4151	1	1	1	24	F	R	68
1	2	cTBS	3	60	2	3	1	0	6	584	-138.286	-0.740901	6.3699	2	0	1	24	F	R	68
1	2	cTBS	3	61	2	3	0	1	6	417	-305.286	-1.63564	6.03309	3	1	1	24	F	R	68
1	2	cTBS	3	62	2	3	0	2	6	689	-33.2865	-0.17834	6.53524	3	1	1	24	F	R	68
2	1	sham	1	9	1	3	0	-1	1	1245	389.788	1.85406	7.12689	1	0	0	21	F	L	46
2	1	sham	1	10	2	1	0	-1	1	1107	251.788	1.19765	7.00941	2	0	0	21	F	L	46
2	1	sham	1	11	1	1	1	0	1	897	41.7884	0.198769	6.79906	1	1	0	21	F	L	46
2	1	sham	1	12	1	1	0	1	1	799	-56.2116	-0.267375	6.68336	3	0	0	21	F	L	46
2	1	sham	1	13	1	1	0	2	1	1094	238.788	1.13581	6.9976	1	1	1	21	F	L	46
2	1	sham	1	14	2	2	1	0	1	1096	240.788	1.14533	6.99942	1	0	1	21	F	L	46
2	1	sham	1	15	2	2	0	1	1	792	-63.2116	-0.300671	6.67456	2	1	1	21	F	L	46
2	1	sham	1	16	2	2	0	2	1	928	72.7884	0.346223	6.83303	2	1	1	21	F	L	46
2	1	sham	1	17	1	1	0	-1	2	726	-129.212	-0.614604	6.58755	2	0	0	21	F	L	46
2	1	sham	1	18	2	2	0	-1	2	972	116.788	0.555512	6.87936	1	0	0	21	F	L	46
2	1	sham	1	19	2	3	1	0	2	1198	342.788	1.6305	7.08841	2	0	1	21	F	L	46
2	1	sham	1	20	2	3	0	1	2	1199	343.788	1.63525	7.08924	3	1	1	21	F	L	46
2	1	sham	1	21	1	2	1	0	2	880	24.7884	0.117908	6.77992	3	0	0	21	F	L	46
2	1	sham	1	22	1	2	0	1	2	1022	166.788	0.793341	6.92952	2	1	1	21	F	L	46
2	1	sham	1	23	1	2	0	2	2	665	-190.212	-0.904755	6.49979	2	1	1	21	F	L	46
2	1	sham	1	24	2	3	0	2	2	1041	185.788	0.883716	6.94794	2	0	0	21	F	L	46
2	1	sham	1	25	2	3	0	-1	3	776	-79.2116	-0.376776	6.65415	3	1	1	21	F	L	46
2	1	sham	1	26	2	1	1	0	3	1072	216.788	1.03117	6.97728	3	0	1	21	F	L	46
2	1	sham	1	28	2	1	0	1	3	828	-27.2116	-0.129434	6.71901	2	0	0	21	F	L	46
2	1	sham	1	29	2	1	0	2	3	923	67.7884	0.32244	6.82763	1	1	1	21	F	L	46
2	1	sham	1	30	1	2	0	-1	3	1619	763.788	3.63301	7.38956	1	0	0	21	F	L	46
2	1	sham	1	31	1	3	1	0	3	730	-125.212	-0.595578	6.59304	2	0	1	21	F	L	46
2	1	sham	1	32	1	3	0	1	3	783	-72.2116	-0.34348	6.66313	3	1	1	21	F	L	46
2	1	sham	1	34	1	3	0	2	3	1536	680.788	3.23822	7.33694	1	0	0	21	F	L	46
2	1	sham	1	35	2	1	0	-1	4	735	-120.212	-0.571795	6.59987	3	0	0	21	F	L	46
2	1	sham	1	36	2	3	1	0	4	1063	207.788	0.98836	6.96885	1	0	1	21	F	L	46
2	1	sham	1	39	1	3	0	-1	4	750	-105.212	-0.500447	6.62007	3	1	1	21	F	L	46
2	1	sham	1	40	2	3	0	1	4	1254	398.788	1.89687	7.13409	3	1	1	21	F	L	46
2	1	sham	1	41	2	3	0	2	4	756	-99.2116	-0.471907	6.62804	3	1	1	21	F	L	46
2	1	sham	1	42	1	2	1	0	4	689	-166.212	-0.790598	6.53524	3	0	1	21	F	L	46
2	1	sham	1	43	1	2	0	1	4	1438	582.788	2.77207	7.27101	2	1	1	21	F	L	46
2	1	sham	1	44	2	3	0	-1	5	1260	404.788	1.9254	7.13887	2	0	0	21	F	L	46
2	1	sham	1	45	2	2	1	0	5	713	-142.212	-0.67644	6.56948	3	0	1	21	F	L	46
2	1	sham	1	46	1	2	0	2	4	1022	166.788	0.793341	6.92952	2	1	1	21	F	L	46
2	1	sham	1	47	2	2	0	1	5	765	-90.2116	-0.429098	6.63988	2	1	1	21	F	L	46
2	1	sham	1	48	1	2	0	-1	5	800	-55.2116	-0.262618	6.68461	2	1	1	21	F	L	46
2	1	sham	1	49	2	2	0	2	5	1092	236.788	1.1263	6.99577	2	1	1	21	F	L	46
2	1	sham	1	50	2	2	0	-1	6	636	-219.212	-1.0427	6.4552	2	1	1	21	F	L	46
2	1	sham	1	51	1	1	1	0	5	995	139.788	0.664913	6.90274	2	0	1	21	F	L	46
2	1	sham	1	52	1	1	0	1	5	1071	215.788	1.02641	6.97635	1	1	1	21	F	L	46
2	1	sham	1	53	1	1	0	2	5	854	-1.21164	-0.00576325	6.74993	1	1	1	21	F	L	46
2	1	sham	1	54	2	1	1	0	6	1146	290.788	1.38316	7.04403	1	1	0	21	F	L	46
2	1	sham	1	55	1	1	0	-1	6	977	121.788	0.579295	6.88449	1	1	1	21	F	L	46
2	1	sham	1	56	2	1	0	1	6	826	-29.2116	-0.138947	6.71659	1	1	1	21	F	L	46
2	1	sham	1	57	1	3	1	0	6	998	142.788	0.679183	6.90575	1	0	1	21	F	L	46
2	1	sham	1	58	2	1	0	2	6	1516	660.788	3.14309	7.32383	3	0	0	21	F	L	46
2	1	sham	1	59	1	3	0	1	6	765	-90.2116	-0.429098	6.63988	1	0	0	21	F	L	46
2	1	sham	1	60	1	3	0	2	6	802	-53.2116	-0.253105	6.68711	3	1	1	21	F	L	46
2	1	sham	2	8	2	2	0	-1	1	674	-181.212	-0.861946	6.51323	2	1	1	21	F	L	46
2	1	sham	2	9	1	1	0	-1	1	900	44.7884	0.213039	6.80239	2	0	0	21	F	L	46
2	1	sham	2	10	2	3	1	0	1	780	-75.2116	-0.35775	6.65929	1	0	0	21	F	L	46
2	1	sham	2	11	2	3	0	1	1	1432	576.788	2.74354	7.26683	3	1	1	21	F	L	46
2	1	sham	2	12	2	3	0	2	1	956	100.788	0.479407	6.86276	3	1	1	21	F	L	46
2	1	sham	2	13	1	2	1	0	1	931	75.7884	0.360493	6.83626	3	0	0	21	F	L	46
2	1	sham	2	15	1	2	0	1	1	1188	332.788	1.58293	7.08003	3	0	0	21	F	L	46
2	1	sham	2	16	1	2	0	2	1	954	98.7884	0.469894	6.86066	2	1	1	21	F	L	46
2	1	sham	2	17	2	3	0	-1	2	777	-78.2116	-0.372019	6.65544	2	0	0	21	F	L	46
2	1	sham	2	18	2	1	1	0	2	765	-90.2116	-0.429098	6.63988	3	0	1	21	F	L	46
2	1	sham	2	21	2	1	0	1	2	852	-3.21164	-0.0152764	6.74759	2	0	0	21	F	L	46
2	1	sham	2	22	2	1	0	2	2	1091	235.788	1.12154	6.99485	1	1	1	21	F	L	46
2	1	sham	2	23	1	2	0	-1	2	874	18.7884	0.0893682	6.77308	1	0	0	21	F	L	46
2	1	sham	2	24	1	3	1	0	2	687	-168.212	-0.800111	6.53233	2	0	1	21	F	L	46
2	1	sham	2	25	2	1	0	-1	3	943	87.7884	0.417572	6.84907	3	0	0	21	F	L	46
2	1	sham	2	26	1	3	0	1	2	1074	218.788	1.04068	6.97915	1	0	0	21	F	L	46
2	1	sham	2	27	2	3	1	0	3	952	96.7884	0.460381	6.85857	3	1	0	21	F	L	46
2	1	sham	2	28	2	3	0	1	3	887	31.7884	0.151204	6.78784	3	1	1	21	F	L	46
2	1	sham	2	29	1	3	0	2	2	762	-93.2116	-0.443368	6.63595	3	1	1	21	F	L	46
2	1	sham	2	30	1	3	0	-1	3	673	-182.212	-0.866703	6.51175	3	1	1	21	F	L	46
2	1	sham	2	31	2	3	0	2	3	734	-121.212	-0.576552	6.59851	3	1	1	21	F	L	46
2	1	sham	2	32	1	2	1	0	3	640	-215.212	-1.02367	6.46147	3	0	1	21	F	L	46
2	1	sham	2	33	2	3	0	-1	4	1054	198.788	0.945551	6.96035	2	0	0	21	F	L	46
2	1	sham	2	34	2	2	1	0	4	807	-48.2116	-0.229322	6.69332	3	0	1	21	F	L	46
2	1	sham	2	35	2	2	0	1	4	694	-161.212	-0.766815	6.54247	2	1	1	21	F	L	46
2	1	sham	2	36	1	2	0	1	3	578	-277.212	-1.31858	6.35957	2	1	1	21	F	L	46
2	1	sham	2	37	1	2	0	2	3	1017	161.788	0.769558	6.92461	2	1	1	21	F	L	46
2	1	sham	2	38	2	2	0	2	4	774	-81.2116	-0.386289	6.65157	2	1	1	21	F	L	46
2	1	sham	2	39	1	2	0	-1	4	918	62.7884	0.298657	6.8222	2	1	1	21	F	L	46
2	1	sham	2	40	1	1	1	0	4	684	-171.212	-0.81438	6.52796	2	0	1	21	F	L	46
2	1	sham	2	42	1	1	0	1	4	570	-285.212	-1.35663	6.34564	2	0	0	21	F	L	46
2	1	sham	2	43	1	1	0	2	4	735	-120.212	-0.571795	6.59987	1	1	1	21	F	L	46
2	1	sham	2	44	2	2	0	-1	5	779	-76.2116	-0.362506	6.65801	1	0	0	21	F	L	46
2	1	sham	2	46	2	1	1	0	5	750	-105.212	-0.500447	6.62007	1	1	0	21	F	L	46
2	1	sham	2	47	1	1	0	-1	5	769	-86.2116	-0.410072	6.64509	1	1	1	21	F	L	46
2	1	sham	2	48	2	1	0	1	5	737	-118.212	-0.562282	6.60259	1	1	1	21	F	L	46
2	1	sham	2	49	2	1	0	2	5	765	-90.2116	-0.429098	6.63988	1	1	1	21	F	L	46
2	1	sham	2	50	1	3	1	0	5	980	124.788	0.593565	6.88755	1	0	1	21	F	L	46
2	1	sham	2	51	2	1	0	-1	6	621	-234.212	-1.11404	6.43133	3	0	0	21	F	L	46
2	1	sham	2	52	1	3	0	1	5	1614	758.788	3.60923	7.38647	1	0	0	21	F	L	46
2	1	sham	2	53	2	2	1	0	6	673	-182.212	-0.866703	6.51175	3	0	0	21	F	L	46
2	1	sham	2	54	1	3	0	2	5	1089	233.788	1.11203	6.99302	2	0	0	21	F	L	46
2	1	sham	2	55	1	3	0	-1	6	811	-44.2116	-0.210296	6.69827	3	1	1	21	F	L	46
2	1	sham	2	56	2	2	0	1	6	1025	169.788	0.80761	6.93245	3	0	0	21	F	L	46
2	1	sham	2	57	2	2	0	2	6	789	-66.2116	-0.31494	6.67077	2	1	1	21	F	L	46
2	1	sham	2	59	1	1	1	0	6	1194	338.788	1.61147	7.08506	2	0	0	21	F	L	46
2	1	sham	2	60	1	1	0	1	6	994	138.788	0.660157	6.90174	1	1	1	21	F	L	46
2	1	sham	2	62	1	1	0	2	6	762	-93.2116	-0.443368	6.63595	2	0	0	21	F	L	46
2	1	sham	3	7	2	3	0	-1	1	902	46.7884	0.222552	6.80461	2	0	0	21	F	L	46
2	1	sham	3	9	2	2	1	0	1	880	24.7884	0.117908	6.77992	2	1	0	21	F	L	46
2	1	sham	3	10	1	2	0	-1	1	669	-186.212	-0.885729	6.50578	2	1	1	21	F	L	46
2	1	sham	3	11	2	2	0	1	1	618	-237.212	-1.12831	6.42649	2	1	1	21	F	L	46
2	1	sham	3	12	2	2	0	2	1	624	-231.212	-1.09977	6.43615	2	1	1	21	F	L	46
2	1	sham	3	13	1	1	1	0	1	860	4.78836	0.0227762	6.75693	2	0	1	21	F	L	46
2	1	sham	3	15	1	1	0	1	1	921	65.7884	0.312927	6.82546	2	0	0	21	F	L	46
2	1	sham	3	16	1	1	0	2	1	776	-79.2116	-0.376776	6.65415	1	1	1	21	F	L	46
2	1	sham	3	17	2	2	0	-1	2	716	-139.212	-0.66217	6.57368	1	0	0	21	F	L	46
2	1	sham	3	19	2	1	1	0	2	731	-124.212	-0.590822	6.59441	1	1	0	21	F	L	46
2	1	sham	3	21	1	1	0	-1	2	795	-60.2116	-0.286401	6.67834	1	1	1	21	F	L	46
2	1	sham	3	22	2	1	0	1	2	530	-325.212	-1.54689	6.27288	1	1	1	21	F	L	46
2	1	sham	3	23	2	1	0	2	2	914	58.7884	0.279631	6.81783	1	1	1	21	F	L	46
2	1	sham	3	24	1	3	1	0	2	979	123.788	0.588808	6.88653	1	0	1	21	F	L	46
2	1	sham	3	25	1	3	0	1	2	1012	156.788	0.745775	6.91968	3	1	1	21	F	L	46
2	1	sham	3	26	2	1	0	-1	3	724	-131.212	-0.624118	6.58479	3	0	0	21	F	L	46
2	1	sham	3	27	2	3	1	0	3	896	40.7884	0.194013	6.79794	1	0	1	21	F	L	46
2	1	sham	3	28	1	3	0	2	2	850	-5.21164	-0.0247895	6.74524	3	1	1	21	F	L	46
2	1	sham	3	30	1	3	0	-1	3	808	-47.2116	-0.224566	6.69456	3	1	1	21	F	L	46
2	1	sham	3	31	2	3	0	1	3	993	137.788	0.6554	6.90073	3	1	1	21	F	L	46
2	1	sham	3	32	2	3	0	2	3	1074	218.788	1.04068	6.97915	3	1	1	21	F	L	46
2	1	sham	3	34	1	2	1	0	3	669	-186.212	-0.885729	6.50578	3	0	1	21	F	L	46
2	1	sham	3	35	2	3	0	-1	4	740	-115.212	-0.548012	6.60665	2	0	0	21	F	L	46
2	1	sham	3	36	1	2	0	1	3	816	-39.2116	-0.186513	6.70441	3	0	0	21	F	L	46
2	1	sham	3	37	2	1	1	0	4	996	140.788	0.66967	6.90375	2	0	0	21	F	L	46
2	1	sham	3	38	2	1	0	1	4	979	123.788	0.588808	6.88653	1	1	1	21	F	L	46
2	1	sham	3	39	1	2	0	2	3	773	-82.2116	-0.391046	6.65028	1	0	0	21	F	L	46
2	1	sham	3	40	1	2	0	-1	4	743	-112.212	-0.533743	6.6107	2	1	1	21	F	L	46
2	1	sham	3	41	1	3	1	0	4	989	133.788	0.636374	6.89669	2	0	1	21	F	L	46
2	1	sham	3	42	2	1	0	2	4	757	-98.2116	-0.467151	6.62936	3	0	0	21	F	L	46
2	1	sham	3	43	2	1	0	-1	5	671	-184.212	-0.876216	6.50877	1	1	1	21	F	L	46
2	1	sham	3	44	1	3	0	1	4	727	-128.212	-0.609848	6.58893	1	0	0	21	F	L	46
2	1	sham	3	45	2	2	1	0	5	814	-41.2116	-0.196026	6.70196	3	0	0	21	F	L	46
2	1	sham	3	46	2	2	0	1	5	794	-61.2116	-0.291158	6.67708	2	1	1	21	F	L	46
2	1	sham	3	47	1	3	0	2	4	715	-140.212	-0.666927	6.57228	2	0	0	21	F	L	46
2	1	sham	3	48	1	3	0	-1	5	835	-20.2116	-0.0961381	6.72743	3	1	1	21	F	L	46
2	1	sham	3	49	2	2	0	2	5	775	-80.2116	-0.381532	6.65286	3	0	0	21	F	L	46
2	1	sham	3	51	2	2	0	-1	6	1188	332.788	1.58293	7.08003	1	0	0	21	F	L	46
2	1	sham	3	52	2	3	1	0	6	849	-6.21164	-0.0295461	6.74406	2	0	1	21	F	L	46
2	1	sham	3	53	1	1	0	1	5	820	-35.2116	-0.167487	6.7093	3	0	0	21	F	L	46
2	1	sham	3	54	1	1	0	2	5	717	-138.212	-0.657414	6.57508	1	1	1	21	F	L	46
2	1	sham	3	55	1	1	0	-1	6	996	140.788	0.66967	6.90375	1	1	1	21	F	L	46
2	1	sham	3	56	2	3	0	1	6	711	-144.212	-0.685953	6.56667	1	0	0	21	F	L	46
2	1	sham	3	57	2	3	0	2	6	646	-209.212	-0.99513	6.4708	3	1	1	21	F	L	46
2	1	sham	3	58	1	2	1	0	6	713	-142.212	-0.67644	6.56948	2	1	0	21	F	L	46
2	1	sham	3	59	1	2	0	1	6	689	-166.212	-0.790598	6.53524	2	1	1	21	F	L	46
2	1	sham	3	62	1	2	0	2	6	605	-250.212	-1.19015	6.40523	3	0	0	21	F	L	46
2	2	cTBS	1	7	1	2	0	-1	1	880	24.7884	0.117908	6.77992	2	1	1	21	F	L	46
2	2	cTBS	1	9	1	3	1	0	1	815	-40.2116	-0.19127	6.70319	1	0	0	21	F	L	46
2	2	cTBS	1	10	1	3	0	1	1	872	16.7884	0.079855	6.77079	3	1	1	21	F	L	46
2	2	cTBS	1	12	1	3	0	2	1	1189	333.788	1.58769	7.08087	1	0	0	21	F	L	46
2	2	cTBS	1	13	2	1	0	-1	1	993	137.788	0.6554	6.90073	3	0	0	21	F	L	46
2	2	cTBS	1	14	2	2	1	0	1	944	88.7884	0.422328	6.85013	1	0	1	21	F	L	46
2	2	cTBS	1	15	2	2	0	1	1	892	36.7884	0.174986	6.79347	2	1	1	21	F	L	46
2	2	cTBS	1	16	1	3	0	-1	2	764	-91.2116	-0.433855	6.63857	2	0	0	21	F	L	46
2	2	cTBS	1	17	2	2	0	2	1	791	-64.2116	-0.305427	6.6733	3	0	0	21	F	L	46
2	2	cTBS	1	18	1	1	1	0	2	747	-108.212	-0.514716	6.61607	2	0	0	21	F	L	46
2	2	cTBS	1	19	2	2	0	-1	2	740	-115.212	-0.548012	6.60665	1	0	0	21	F	L	46
2	2	cTBS	1	20	2	3	1	0	2	879	23.7884	0.113151	6.77878	2	0	1	21	F	L	46
2	2	cTBS	1	21	1	1	0	1	2	550	-305.212	-1.45176	6.30992	3	0	0	21	F	L	46
2	2	cTBS	1	22	2	3	0	1	2	724	-131.212	-0.624118	6.58479	1	0	0	21	F	L	46
2	2	cTBS	1	23	1	1	0	2	2	799	-56.2116	-0.267375	6.68336	3	0	0	21	F	L	46
2	2	cTBS	1	25	2	3	0	2	2	601	-254.212	-1.20918	6.39859	1	0	0	21	F	L	46
2	2	cTBS	1	26	1	1	0	-1	3	768	-87.2116	-0.414828	6.64379	3	0	0	21	F	L	46
2	2	cTBS	1	28	1	3	1	0	3	749	-106.212	-0.505203	6.61874	3	1	0	21	F	L	46
2	2	cTBS	1	29	2	3	0	-1	3	847	-8.21164	-0.0390593	6.7417	3	1	1	21	F	L	46
2	2	cTBS	1	30	1	3	0	1	3	1258	402.788	1.91589	7.13728	3	1	1	21	F	L	46
2	2	cTBS	1	31	1	3	0	2	3	845	-10.2116	-0.0485724	6.73934	3	1	1	21	F	L	46
2	2	cTBS	1	32	2	1	1	0	3	974	118.788	0.565025	6.88141	3	0	1	21	F	L	46
2	2	cTBS	1	34	1	3	0	-1	4	862	6.78836	0.0322893	6.75926	3	1	1	21	F	L	46
2	2	cTBS	1	35	1	2	1	0	4	862	6.78836	0.0322893	6.75926	3	0	1	21	F	L	46
2	2	cTBS	1	36	2	1	0	1	3	1099	243.788	1.1596	7.00216	2	0	0	21	F	L	46
2	2	cTBS	1	37	2	1	0	2	3	1003	147.788	0.702966	6.91075	1	1	1	21	F	L	46
2	2	cTBS	1	38	1	2	0	1	4	781	-74.2116	-0.352993	6.66058	1	0	0	21	F	L	46
2	2	cTBS	1	40	2	1	0	-1	4	691	-164.212	-0.781084	6.53814	1	1	1	21	F	L	46
2	2	cTBS	1	41	1	2	0	2	4	777	-78.2116	-0.372019	6.65544	1	0	0	21	F	L	46
2	2	cTBS	1	42	1	2	0	-1	5	748	-107.212	-0.50996	6.6174	2	1	1	21	F	L	46
2	2	cTBS	1	43	2	3	1	0	4	955	99.7884	0.47465	6.86171	2	0	0	21	F	L	46
2	2	cTBS	1	44	1	1	1	0	5	779	-76.2116	-0.362506	6.65801	3	0	0	21	F	L	46
2	2	cTBS	1	46	2	3	0	2	4	892	36.7884	0.174986	6.79347	3	1	1	21	F	L	46
2	2	cTBS	1	47	1	1	0	1	5	751	-104.212	-0.49569	6.62141	3	0	0	21	F	L	46
2	2	cTBS	1	48	2	3	0	-1	5	941	85.7884	0.408058	6.84694	1	0	0	21	F	L	46
2	2	cTBS	1	49	1	1	0	2	5	858	2.78836	0.013263	6.7546	3	0	0	21	F	L	46
2	2	cTBS	1	50	2	2	1	0	5	1464	608.788	2.89575	7.28893	1	0	0	21	F	L	46
2	2	cTBS	1	51	1	1	0	-1	6	886	30.7884	0.146447	6.78672	2	0	0	21	F	L	46
2	2	cTBS	1	52	1	2	1	0	6	760	-95.2116	-0.452881	6.63332	1	0	1	21	F	L	46
2	2	cTBS	1	53	2	2	0	1	5	871	15.7884	0.0750985	6.76964	2	1	1	21	F	L	46
2	2	cTBS	1	54	2	2	0	2	5	1044	188.788	0.897985	6.95081	2	1	1	21	F	L	46
2	2	cTBS	1	55	1	2	0	1	6	764	-91.2116	-0.433855	6.63857	2	1	1	21	F	L	46
2	2	cTBS	1	56	2	2	0	-1	6	1628	772.788	3.67582	7.39511	2	1	1	21	F	L	46
2	2	cTBS	1	57	2	1	1	0	6	718	-137.212	-0.652657	6.57647	2	0	1	21	F	L	46
2	2	cTBS	1	58	2	1	0	1	6	792	-63.2116	-0.300671	6.67456	1	1	1	21	F	L	46
2	2	cTBS	1	59	1	2	0	2	6	843	-12.2116	-0.0580855	6.73697	1	0	0	21	F	L	46
2	2	cTBS	1	60	2	1	0	2	6	1029	173.788	0.826637	6.93634	2	0	0	21	F	L	46
2	2	cTBS	2	5	1	3	0	-1	1	1137	281.788	1.34035	7.03615	2	0	0	21	F	L	46
2	2	cTBS	2	9	1	2	1	0	1	645	-210.212	-0.999887	6.46925	2	1	0	21	F	L	46
2	2	cTBS	2	10	1	2	0	1	1	1044	188.788	0.897985	6.95081	2	1	1	21	F	L	46
2	2	cTBS	2	11	2	2	0	-1	1	822	-33.2116	-0.157974	6.71174	2	1	1	21	F	L	46
2	2	cTBS	2	12	1	2	0	2	1	721	-134.212	-0.638387	6.58064	2	1	1	21	F	L	46
2	2	cTBS	2	13	2	1	1	0	1	794	-61.2116	-0.291158	6.67708	2	0	1	21	F	L	46
2	2	cTBS	2	15	2	1	0	1	1	718	-137.212	-0.652657	6.57647	2	0	0	21	F	L	46
2	2	cTBS	2	16	2	1	0	2	1	940	84.7884	0.403302	6.84588	1	1	1	21	F	L	46
2	2	cTBS	2	18	1	2	0	-1	2	663	-192.212	-0.914268	6.49677	1	0	0	21	F	L	46
2	2	cTBS	2	19	1	1	1	0	2	1026	170.788	0.812367	6.93342	2	0	1	21	F	L	46
2	2	cTBS	2	20	1	1	0	1	2	610	-245.212	-1.16637	6.41346	1	1	1	21	F	L	46
2	2	cTBS	2	21	2	1	0	-1	2	695	-160.212	-0.762058	6.54391	1	1	1	21	F	L	46
2	2	cTBS	2	22	2	3	1	0	2	729	-126.212	-0.600335	6.59167	1	0	1	21	F	L	46
2	2	cTBS	2	23	1	1	0	2	2	778	-77.2116	-0.367263	6.65673	3	0	0	21	F	L	46
2	2	cTBS	2	24	2	3	0	1	2	1194	338.788	1.61147	7.08506	1	0	0	21	F	L	46
2	2	cTBS	2	25	1	1	0	-1	3	707	-148.212	-0.704979	6.56103	3	0	0	21	F	L	46
2	2	cTBS	2	26	2	3	0	2	2	1072	216.788	1.03117	6.97728	1	0	0	21	F	L	46
2	2	cTBS	2	27	1	3	1	0	3	761	-94.2116	-0.448124	6.63463	3	1	0	21	F	L	46
2	2	cTBS	2	31	1	3	0	2	3	561	-294.212	-1.39944	6.32972	3	1	1	21	F	L	46
2	2	cTBS	2	32	2	3	0	-1	3	755	-100.212	-0.476664	6.62672	3	1	1	21	F	L	46
2	2	cTBS	2	33	2	2	1	0	3	629	-226.212	-1.07599	6.44413	3	0	1	21	F	L	46
2	2	cTBS	2	34	1	3	0	-1	4	798	-57.2116	-0.272131	6.68211	2	0	0	21	F	L	46
2	2	cTBS	2	35	1	1	1	0	4	647	-208.212	-0.990374	6.47235	3	0	1	21	F	L	46
2	2	cTBS	2	36	2	2	0	1	3	606	-249.212	-1.18539	6.40688	1	0	0	21	F	L	46
2	2	cTBS	2	37	1	1	0	1	4	632	-223.212	-1.06172	6.44889	2	0	0	21	F	L	46
2	2	cTBS	2	38	2	2	0	2	3	570	-285.212	-1.35663	6.34564	1	0	0	21	F	L	46
2	2	cTBS	2	39	1	1	0	2	4	683	-172.212	-0.819137	6.52649	2	0	0	21	F	L	46
2	2	cTBS	2	40	2	2	0	-1	4	1112	256.788	1.22143	7.01392	1	0	0	21	F	L	46
2	2	cTBS	2	42	2	3	1	0	4	829	-26.2116	-0.124678	6.72022	1	0	0	21	F	L	46
2	2	cTBS	2	43	2	3	0	1	4	706	-149.212	-0.709736	6.55962	3	1	1	21	F	L	46
2	2	cTBS	2	44	2	3	0	2	4	792	-63.2116	-0.300671	6.67456	3	1	1	21	F	L	46
2	2	cTBS	2	45	1	1	0	-1	5	631	-224.212	-1.06648	6.44731	3	0	0	21	F	L	46
2	2	cTBS	2	46	1	2	1	0	5	740	-115.212	-0.548012	6.60665	1	0	1	21	F	L	46
2	2	cTBS	2	47	1	2	0	1	5	698	-157.212	-0.747788	6.54822	2	1	1	21	F	L	46
2	2	cTBS	2	48	2	3	0	-1	5	590	-265.212	-1.2615	6.38012	2	0	0	21	F	L	46
2	2	cTBS	2	49	2	1	1	0	5	684	-171.212	-0.81438	6.52796	3	0	1	21	F	L	46
2	2	cTBS	2	50	1	2	0	2	5	883	27.7884	0.132177	6.78333	1	0	0	21	F	L	46
2	2	cTBS	2	51	2	1	0	1	5	642	-213.212	-1.01416	6.46459	2	0	0	21	F	L	46
2	2	cTBS	2	52	1	2	0	-1	6	1205	349.788	1.66379	7.09423	1	0	0	21	F	L	46
2	2	cTBS	2	53	2	1	0	2	5	724	-131.212	-0.624118	6.58479	2	0	0	21	F	L	46
2	2	cTBS	2	54	1	3	1	0	6	804	-51.2116	-0.243592	6.6896	1	0	0	21	F	L	46
2	2	cTBS	2	55	1	3	0	1	6	864	8.78836	0.0418025	6.76157	3	1	1	21	F	L	46
2	2	cTBS	2	56	2	1	0	-1	6	646	-209.212	-0.99513	6.4708	3	0	0	21	F	L	46
2	2	cTBS	2	57	2	2	1	0	6	669	-186.212	-0.885729	6.50578	1	0	1	21	F	L	46
2	2	cTBS	2	58	2	2	0	1	6	702	-153.212	-0.728762	6.55393	2	1	1	21	F	L	46
2	2	cTBS	2	59	1	3	0	2	6	768	-87.2116	-0.414828	6.64379	2	0	0	21	F	L	46
2	2	cTBS	2	60	2	2	0	2	6	797	-58.2116	-0.276888	6.68085	3	0	0	21	F	L	46
2	2	cTBS	3	7	1	1	0	-1	1	861	5.78836	0.0275327	6.75809	3	0	0	21	F	L	46
2	2	cTBS	3	9	2	3	0	-1	1	650	-205.212	-0.976104	6.47697	3	1	1	21	F	L	46
2	2	cTBS	3	10	1	3	1	0	1	1207	351.788	1.67331	7.09589	3	1	0	21	F	L	46
2	2	cTBS	3	11	1	3	0	1	1	583	-272.212	-1.29479	6.36819	3	1	1	21	F	L	46
2	2	cTBS	3	12	2	2	1	0	1	624	-231.212	-1.09977	6.43615	3	0	1	21	F	L	46
2	2	cTBS	3	13	1	3	0	2	1	744	-111.212	-0.528986	6.61204	2	0	0	21	F	L	46
2	2	cTBS	3	14	2	2	0	1	1	539	-316.212	-1.50408	6.28972	3	0	0	21	F	L	46
2	2	cTBS	3	16	2	2	0	2	1	1155	299.788	1.42596	7.05186	3	0	0	21	F	L	46
2	2	cTBS	3	18	1	3	0	-1	2	754	-101.212	-0.48142	6.62539	2	0	0	21	F	L	46
2	2	cTBS	3	19	1	2	1	0	2	1102	246.788	1.17387	7.00488	3	0	1	21	F	L	46
2	2	cTBS	3	21	2	2	0	-1	2	835	-20.2116	-0.0961381	6.72743	2	1	1	21	F	L	46
2	2	cTBS	3	22	2	1	1	0	2	906	50.7884	0.241578	6.80904	2	0	1	21	F	L	46
2	2	cTBS	3	23	1	2	0	1	2	986	130.788	0.622104	6.89366	1	0	0	21	F	L	46
2	2	cTBS	3	24	1	2	0	2	2	782	-73.2116	-0.348236	6.66185	2	1	1	21	F	L	46
2	2	cTBS	3	25	1	2	0	-1	3	612	-243.212	-1.15685	6.41673	2	1	1	21	F	L	46
2	2	cTBS	3	26	2	1	0	1	2	998	142.788	0.679183	6.90575	2	0	0	21	F	L	46
2	2	cTBS	3	27	1	3	1	0	3	738	-117.212	-0.557526	6.60394	1	0	0	21	F	L	46
2	2	cTBS	3	28	2	1	0	2	2	629	-226.212	-1.07599	6.44413	3	0	0	21	F	L	46
2	2	cTBS	3	29	2	1	0	-1	3	842	-13.2116	-0.0628421	6.73578	1	1	1	21	F	L	46
2	2	cTBS	3	30	1	3	0	1	3	871	15.7884	0.0750985	6.76964	1	0	0	21	F	L	46
2	2	cTBS	3	31	1	3	0	2	3	702	-153.212	-0.728762	6.55393	3	1	1	21	F	L	46
2	2	cTBS	3	32	2	2	1	0	3	683	-172.212	-0.819137	6.52649	3	0	0	21	F	L	46
2	2	cTBS	3	33	1	3	0	-1	4	738	-117.212	-0.557526	6.60394	2	0	0	21	F	L	46
2	2	cTBS	3	34	1	1	1	0	4	1184	328.788	1.56391	7.07665	3	0	1	21	F	L	46
2	2	cTBS	3	35	2	2	0	1	3	677	-178.212	-0.847676	6.51767	1	0	0	21	F	L	46
2	2	cTBS	3	36	2	2	0	2	3	742	-113.212	-0.538499	6.60935	2	1	1	21	F	L	46
2	2	cTBS	3	38	1	1	0	1	4	882	26.7884	0.127421	6.78219	2	0	0	21	F	L	46
2	2	cTBS	3	39	1	1	0	2	4	719	-136.212	-0.6479	6.57786	1	1	1	21	F	L	46
2	2	cTBS	3	40	2	2	0	-1	4	646	-209.212	-0.99513	6.4708	1	0	0	21	F	L	46
2	2	cTBS	3	41	1	1	0	-1	5	869	13.7884	0.0655853	6.76734	2	0	0	21	F	L	46
2	2	cTBS	3	42	2	3	1	0	4	795	-60.2116	-0.286401	6.67834	1	0	0	21	F	L	46
2	2	cTBS	3	43	1	2	1	0	5	721	-134.212	-0.638387	6.58064	3	0	0	21	F	L	46
2	2	cTBS	3	44	1	2	0	1	5	655	-200.212	-0.952321	6.48464	2	1	1	21	F	L	46
2	2	cTBS	3	45	2	3	0	1	4	594	-261.212	-1.24247	6.38688	2	0	0	21	F	L	46
2	2	cTBS	3	46	2	3	0	2	4	546	-309.212	-1.47079	6.30262	3	1	1	21	F	L	46
2	2	cTBS	3	47	1	2	0	2	5	766	-89.2116	-0.424342	6.64118	3	0	0	21	F	L	46
2	2	cTBS	3	48	2	3	0	-1	5	497	-358.212	-1.70386	6.20859	2	0	0	21	F	L	46
2	2	cTBS	3	49	2	1	1	0	5	718	-137.212	-0.652657	6.57647	3	0	1	21	F	L	46
2	2	cTBS	3	51	2	1	0	1	5	716	-139.212	-0.66217	6.57368	2	0	0	21	F	L	46
2	2	cTBS	3	52	2	1	0	2	5	746	-109.212	-0.519473	6.61473	1	1	1	21	F	L	46
2	2	cTBS	3	53	1	2	0	-1	6	544	-311.212	-1.4803	6.29895	1	0	0	21	F	L	46
2	2	cTBS	3	54	1	1	1	0	6	904	48.7884	0.232065	6.80683	2	0	1	21	F	L	46
2	2	cTBS	3	55	1	1	0	1	6	654	-201.212	-0.957078	6.48311	1	1	1	21	F	L	46
2	2	cTBS	3	56	2	1	0	-1	6	806	-49.2116	-0.234079	6.69208	1	1	1	21	F	L	46
2	2	cTBS	3	57	1	1	0	2	6	546	-309.212	-1.47079	6.30262	1	1	1	21	F	L	46
2	2	cTBS	3	59	2	3	1	0	6	690	-165.212	-0.785841	6.53669	1	0	1	21	F	L	46
2	2	cTBS	3	60	2	3	0	1	6	657	-198.212	-0.942808	6.48768	3	1	1	21	F	L	46
2	2	cTBS	3	62	2	3	0	2	6	679	-176.212	-0.838163	6.52062	1	0	0	21	F	L	46
4	1	sham	1	9	1	1	0	-1	1	634	-117.753	-0.371849	6.45205	1	1	1	26	F	R	68
4	1	sham	1	10	2	3	0	-1	1	590	-161.753	-0.510795	6.38012	3	1	1	26	F	R	68
4	1	sham	1	11	2	1	1	0	1	896	144.247	0.455512	6.79794	3	0	1	26	F	R	68
4	1	sham	1	12	1	2	1	0	1	601	-150.753	-0.476059	6.39859	1	0	1	26	F	R	68
4	1	sham	1	13	1	2	0	1	1	608	-143.753	-0.453954	6.41017	2	1	1	26	F	R	68
4	1	sham	1	14	2	1	0	1	1	463	-288.753	-0.911844	6.13773	1	1	1	26	F	R	68
4	1	sham	1	15	2	1	0	2	1	682	-69.7534	-0.220272	6.52503	1	1	1	26	F	R	68
4	1	sham	1	16	1	2	0	2	1	855	103.247	0.326039	6.7511	2	1	1	26	F	R	68
4	1	sham	1	17	1	2	0	-1	2	524	-227.753	-0.719215	6.26149	2	1	1	26	F	R	68
4	1	sham	1	18	1	1	1	0	2	455	-296.753	-0.937107	6.1203	2	0	1	26	F	R	68
4	1	sham	1	20	1	1	0	1	2	1104	352.247	1.11235	7.0067	1	1	1	26	F	R	68
4	1	sham	1	22	2	1	0	-1	2	681	-70.7534	-0.22343	6.52356	2	0	0	26	F	R	68
4	1	sham	1	23	1	1	0	2	2	696	-55.7534	-0.176062	6.54535	2	0	0	26	F	R	68
4	1	sham	1	24	2	2	1	0	2	586	-165.753	-0.523427	6.37332	2	1	0	26	F	R	68
4	1	sham	1	25	1	1	0	-1	3	664	-87.7534	-0.277113	6.49828	2	0	0	26	F	R	68
4	1	sham	1	26	2	2	0	1	2	504	-247.753	-0.782372	6.22258	2	1	1	26	F	R	68
4	1	sham	1	27	1	3	1	0	3	609	-142.753	-0.450796	6.41182	1	0	1	26	F	R	68
4	1	sham	1	28	2	2	0	2	2	820	68.2466	0.215514	6.7093	2	1	1	26	F	R	68
4	1	sham	1	30	1	3	0	1	3	586	-165.753	-0.523427	6.37332	3	1	1	26	F	R	68
4	1	sham	1	31	2	2	0	-1	3	686	-65.7534	-0.20764	6.53088	2	1	1	26	F	R	68
4	1	sham	1	32	1	3	0	2	3	861	109.247	0.344986	6.75809	3	1	1	26	F	R	68
4	1	sham	1	33	1	3	0	-1	4	694	-57.7534	-0.182377	6.54247	3	1	1	26	F	R	68
4	1	sham	1	34	1	2	1	0	4	809	57.2466	0.180777	6.6958	2	1	0	26	F	R	68
4	1	sham	1	35	2	1	1	0	3	768	16.2466	0.0513047	6.64379	1	1	0	26	F	R	68
4	1	sham	1	36	1	2	0	1	4	721	-30.7534	-0.097115	6.58064	2	1	1	26	F	R	68
4	1	sham	1	37	2	1	0	1	3	652	-99.7534	-0.315008	6.48004	1	1	1	26	F	R	68
4	1	sham	1	38	1	2	0	2	4	997	245.247	0.774456	6.90475	2	1	1	26	F	R	68
4	1	sham	1	39	2	1	0	2	3	709	-42.7534	-0.135009	6.56386	1	1	1	26	F	R	68
4	1	sham	1	40	2	1	0	-1	4	601	-150.753	-0.476059	6.39859	1	1	1	26	F	R	68
4	1	sham	1	41	1	2	0	-1	5	719	-32.7534	-0.103431	6.57786	2	1	1	26	F	R	68
4	1	sham	1	42	1	3	1	0	5	1328	576.247	1.81971	7.19143	2	0	1	26	F	R	68
4	1	sham	1	43	1	3	0	1	5	442	-309.753	-0.97816	6.09131	3	1	1	26	F	R	68
4	1	sham	1	44	2	3	1	0	4	972	220.247	0.695509	6.87936	1	0	1	26	F	R	68
4	1	sham	1	45	2	3	0	1	4	441	-310.753	-0.981317	6.08904	3	1	1	26	F	R	68
4	1	sham	1	46	1	3	0	2	5	486	-265.753	-0.839213	6.18621	3	1	1	26	F	R	68
4	1	sham	1	47	2	3	0	2	4	726	-25.7534	-0.0813256	6.58755	3	1	1	26	F	R	68
4	1	sham	1	48	2	3	0	-1	5	689	-62.7534	-0.198167	6.53524	3	1	1	26	F	R	68
4	1	sham	1	50	2	2	1	0	5	917	165.247	0.521827	6.82111	3	0	1	26	F	R	68
4	1	sham	1	51	1	3	0	-1	6	568	-183.753	-0.580268	6.34212	2	0	0	26	F	R	68
4	1	sham	1	52	2	2	0	1	5	705	-46.7534	-0.147641	6.5582	2	1	1	26	F	R	68
4	1	sham	1	53	1	1	1	0	6	538	-213.753	-0.675004	6.28786	3	0	1	26	F	R	68
4	1	sham	1	54	2	2	0	2	5	728	-23.7534	-0.0750099	6.5903	2	1	1	26	F	R	68
4	1	sham	1	55	1	1	0	1	6	807	55.2466	0.174462	6.69332	1	1	1	26	F	R	68
4	1	sham	1	56	2	2	0	-1	6	559	-192.753	-0.608689	6.32615	2	1	1	26	F	R	68
4	1	sham	1	57	2	3	1	0	6	769	17.2466	0.0544626	6.64509	2	0	1	26	F	R	68
4	1	sham	1	58	1	1	0	2	6	456	-295.753	-0.933949	6.12249	2	0	0	26	F	R	68
4	1	sham	1	61	2	3	0	1	6	638	-113.753	-0.359218	6.45834	3	1	1	26	F	R	68
4	1	sham	1	62	2	3	0	2	6	587	-164.753	-0.520269	6.37502	3	1	1	26	F	R	68
4	1	sham	2	6	2	1	0	-1	1	1684	932.247	2.94391	7.42893	1	1	1	26	F	R	68
4	1	sham	2	8	1	2	0	-1	1	641	-110.753	-0.349744	6.46303	2	1	1	26	F	R	68
4	1	sham	2	9	1	3	1	0	1	579	-172.753	-0.545532	6.3613	2	0	1	26	F	R	68
4	1	sham	2	10	2	2	1	0	1	611	-140.753	-0.44448	6.4151	1	0	1	26	F	R	68
4	1	sham	2	11	1	3	0	1	1	559	-192.753	-0.608689	6.32615	3	1	1	26	F	R	68
4	1	sham	2	12	1	3	0	2	1	1233	481.247	1.51971	7.11721	3	1	1	26	F	R	68
4	1	sham	2	13	2	2	0	1	1	634	-117.753	-0.371849	6.45205	2	1	1	26	F	R	68
4	1	sham	2	15	2	2	0	2	1	953	201.247	0.63551	6.85961	2	1	1	26	F	R	68
4	1	sham	2	16	2	2	0	-1	2	703	-48.7534	-0.153957	6.55536	3	0	0	26	F	R	68
4	1	sham	2	17	2	3	1	0	2	794	42.2466	0.133409	6.67708	3	1	0	26	F	R	68
4	1	sham	2	19	2	3	0	1	2	1243	491.247	1.55129	7.12528	2	0	0	26	F	R	68
4	1	sham	2	20	2	3	0	2	2	1141	389.247	1.22919	7.03966	3	1	1	26	F	R	68
4	1	sham	2	21	1	3	0	-1	2	1022	270.247	0.853403	6.92952	2	0	0	26	F	R	68
4	1	sham	2	22	1	1	1	0	2	978	226.247	0.714457	6.88551	2	0	0	26	F	R	68
4	1	sham	2	23	1	1	0	1	2	478	-273.753	-0.864476	6.16961	1	1	1	26	F	R	68
4	1	sham	2	24	2	3	0	-1	3	681	-70.7534	-0.22343	6.52356	3	1	1	26	F	R	68
4	1	sham	2	26	1	1	0	2	2	1521	769.247	2.42918	7.32712	3	0	0	26	F	R	68
4	1	sham	2	27	2	2	0	1	3	724	-27.7534	-0.0876414	6.58479	3	0	0	26	F	R	68
4	1	sham	2	28	1	1	0	-1	3	542	-209.753	-0.662373	6.29527	1	1	1	26	F	R	68
4	1	sham	2	29	2	2	0	2	3	604	-147.753	-0.466585	6.40357	2	1	1	26	F	R	68
4	1	sham	2	30	1	3	1	0	3	719	-32.7534	-0.103431	6.57786	1	0	1	26	F	R	68
4	1	sham	2	32	1	3	0	1	3	789	37.2466	0.11762	6.67077	3	1	1	26	F	R	68
4	1	sham	2	33	1	3	0	2	3	559	-192.753	-0.608689	6.32615	2	0	0	26	F	R	68
4	1	sham	2	34	2	2	0	-1	4	999	247.247	0.780772	6.90675	3	0	0	26	F	R	68
4	1	sham	2	36	1	3	0	-1	4	529	-222.753	-0.703425	6.27099	1	0	0	26	F	R	68
4	1	sham	2	37	2	1	0	1	4	475	-276.753	-0.87395	6.16331	1	1	1	26	F	R	68
4	1	sham	2	38	1	2	1	0	4	529	-222.753	-0.703425	6.27099	3	0	1	26	F	R	68
4	1	sham	2	39	1	2	0	1	4	585	-166.753	-0.526585	6.37161	3	0	0	26	F	R	68
4	1	sham	2	40	2	1	0	2	4	495	-256.753	-0.810793	6.20456	1	1	1	26	F	R	68
4	1	sham	2	41	1	2	0	2	4	499	-252.753	-0.798161	6.21261	2	1	1	26	F	R	68
4	1	sham	2	42	2	1	0	-1	5	1377	625.247	1.97445	7.22766	1	1	1	26	F	R	68
4	1	sham	2	43	2	3	1	0	5	1348	596.247	1.88287	7.20638	1	0	1	26	F	R	68
4	1	sham	2	44	2	3	0	1	5	465	-286.753	-0.905529	6.14204	3	1	1	26	F	R	68
4	1	sham	2	46	1	2	0	-1	5	531	-220.753	-0.697109	6.27476	2	1	1	26	F	R	68
4	1	sham	2	47	1	1	1	0	5	941	189.247	0.597616	6.84694	2	0	1	26	F	R	68
4	1	sham	2	48	2	3	0	2	5	919	167.247	0.528142	6.82329	3	1	1	26	F	R	68
4	1	sham	2	49	1	1	0	1	5	899	147.247	0.464985	6.80128	3	0	0	26	F	R	68
4	1	sham	2	52	2	3	0	-1	6	635	-116.753	-0.368691	6.45362	3	1	1	26	F	R	68
4	1	sham	2	53	1	1	0	2	5	802	50.2466	0.158672	6.68711	1	1	1	26	F	R	68
4	1	sham	2	54	2	1	1	0	6	1352	600.247	1.8955	7.20934	3	0	1	26	F	R	68
4	1	sham	2	55	1	1	0	-1	6	486	-265.753	-0.839213	6.18621	1	1	1	26	F	R	68
4	1	sham	2	56	1	2	1	0	6	426	-325.753	-1.02869	6.05444	1	0	1	26	F	R	68
4	1	sham	2	57	1	2	0	1	6	434	-317.753	-1.00342	6.07304	2	1	1	26	F	R	68
4	1	sham	2	58	2	1	0	1	6	1234	482.247	1.52287	7.11802	3	0	0	26	F	R	68
4	1	sham	2	59	2	1	0	2	6	474	-277.753	-0.877108	6.16121	1	1	1	26	F	R	68
4	1	sham	2	60	1	2	0	2	6	482	-269.753	-0.851845	6.17794	2	1	1	26	F	R	68
4	1	sham	3	8	2	2	0	-1	1	544	-207.753	-0.656057	6.29895	2	1	1	26	F	R	68
4	1	sham	3	9	1	3	0	-1	1	1229	477.247	1.50708	7.11396	2	0	0	26	F	R	68
4	1	sham	3	10	2	1	1	0	1	589	-162.753	-0.513953	6.37843	2	0	1	26	F	R	68
4	1	sham	3	11	1	2	1	0	1	1022	270.247	0.853403	6.92952	1	0	0	26	F	R	68
4	1	sham	3	12	2	1	0	1	1	541	-210.753	-0.665531	6.29342	1	1	1	26	F	R	68
4	1	sham	3	13	2	1	0	2	1	736	-15.7534	-0.049747	6.60123	1	1	1	26	F	R	68
4	1	sham	3	14	1	2	0	1	1	749	-2.75335	-0.00869471	6.61874	2	1	1	26	F	R	68
4	1	sham	3	15	1	2	0	2	1	737	-14.7534	-0.0465891	6.60259	2	1	1	26	F	R	68
4	1	sham	3	17	2	1	0	-1	2	1314	562.247	1.7755	7.18083	1	1	1	26	F	R	68
4	1	sham	3	19	2	2	1	0	2	486	-265.753	-0.839213	6.18621	1	0	1	26	F	R	68
4	1	sham	3	20	2	2	0	1	2	1630	878.247	2.77339	7.39634	1	0	0	26	F	R	68
4	1	sham	3	22	1	2	0	-1	2	420	-331.753	-1.04763	6.04025	2	1	1	26	F	R	68
4	1	sham	3	24	1	1	1	0	2	632	-119.753	-0.378165	6.44889	2	0	1	26	F	R	68
4	1	sham	3	25	2	2	0	-1	3	1274	522.247	1.64918	7.14992	2	1	1	26	F	R	68
4	1	sham	3	26	2	3	1	0	3	841	89.2466	0.281829	6.73459	2	0	1	26	F	R	68
4	1	sham	3	27	1	1	0	1	2	514	-237.753	-0.750793	6.24222	1	1	1	26	F	R	68
4	1	sham	3	28	1	1	0	2	2	567	-184.753	-0.583426	6.34036	1	1	1	26	F	R	68
4	1	sham	3	30	2	3	0	1	3	1214	462.247	1.45971	7.10168	3	1	1	26	F	R	68
4	1	sham	3	31	2	3	0	2	3	1334	582.247	1.83866	7.19594	3	1	1	26	F	R	68
4	1	sham	3	32	1	1	0	-1	3	564	-187.753	-0.5929	6.33505	1	1	1	26	F	R	68
4	1	sham	3	34	1	2	1	0	3	524	-227.753	-0.719215	6.26149	1	0	1	26	F	R	68
4	1	sham	3	35	1	2	0	1	3	381	-370.753	-1.17079	5.9428	2	1	1	26	F	R	68
4	1	sham	3	36	2	3	0	-1	4	753	1.24665	0.00393675	6.62407	3	1	1	26	F	R	68
4	1	sham	3	37	1	2	0	2	3	561	-190.753	-0.602373	6.32972	3	0	0	26	F	R	68
4	1	sham	3	38	2	1	1	0	4	1356	604.247	1.90813	7.21229	3	0	1	26	F	R	68
4	1	sham	3	39	1	2	0	-1	4	486	-265.753	-0.839213	6.18621	2	1	1	26	F	R	68
4	1	sham	3	40	2	1	0	1	4	529	-222.753	-0.703425	6.27099	1	1	1	26	F	R	68
4	1	sham	3	41	1	3	1	0	4	1799	1047.25	3.30706	7.49499	2	0	1	26	F	R	68
4	1	sham	3	42	1	3	0	1	4	436	-315.753	-0.997107	6.07764	3	1	1	26	F	R	68
4	1	sham	3	43	2	1	0	2	4	534	-217.753	-0.687636	6.2804	1	1	1	26	F	R	68
4	1	sham	3	44	2	1	0	-1	5	1144	392.247	1.23866	7.04229	1	1	1	26	F	R	68
4	1	sham	3	45	1	3	0	2	4	614	-137.753	-0.435007	6.41999	3	1	1	26	F	R	68
4	1	sham	3	46	2	3	1	0	5	633	-118.753	-0.375007	6.45047	1	0	1	26	F	R	68
4	1	sham	3	47	1	3	0	-1	5	899	147.247	0.464985	6.80128	3	1	1	26	F	R	68
4	1	sham	3	48	2	3	0	1	5	484	-267.753	-0.845529	6.18208	2	0	0	26	F	R	68
4	1	sham	3	49	1	1	1	0	5	794	42.2466	0.133409	6.67708	3	0	1	26	F	R	68
4	1	sham	3	50	2	3	0	2	5	815	63.2466	0.199724	6.70319	2	0	0	26	F	R	68
4	1	sham	3	51	1	1	0	1	5	1332	580.247	1.83234	7.19444	1	1	1	26	F	R	68
4	1	sham	3	52	1	1	0	2	5	686	-65.7534	-0.20764	6.53088	1	1	1	26	F	R	68
4	1	sham	3	53	2	3	0	-1	6	1224	472.247	1.49129	7.10988	3	1	1	26	F	R	68
4	1	sham	3	54	2	2	1	0	6	1404	652.247	2.05971	7.24708	3	0	1	26	F	R	68
4	1	sham	3	55	2	2	0	1	6	754	2.24665	0.00709462	6.62539	2	1	1	26	F	R	68
4	1	sham	3	57	2	2	0	2	6	609	-142.753	-0.450796	6.41182	2	1	1	26	F	R	68
4	1	sham	3	59	1	3	1	0	6	997	245.247	0.774456	6.90475	1	0	1	26	F	R	68
4	1	sham	3	60	1	3	0	1	6	489	-262.753	-0.82974	6.19236	3	1	1	26	F	R	68
4	1	sham	3	62	1	3	0	2	6	496	-255.753	-0.807635	6.20658	3	1	1	26	F	R	68
4	2	cTBS	1	7	2	3	0	-1	1	622	-129.753	-0.409744	6.43294	3	1	1	26	F	R	68
4	2	cTBS	1	9	2	1	1	0	1	820	68.2466	0.215514	6.7093	3	0	1	26	F	R	68
4	2	cTBS	1	11	2	1	0	1	1	577	-174.753	-0.551848	6.35784	1	1	1	26	F	R	68
4	2	cTBS	1	12	1	1	0	-1	1	661	-90.7534	-0.286587	6.49375	1	1	1	26	F	R	68
4	2	cTBS	1	13	1	2	1	0	1	567	-184.753	-0.583426	6.34036	1	0	1	26	F	R	68
4	2	cTBS	1	14	2	1	0	2	1	790	38.2466	0.120778	6.67203	1	1	1	26	F	R	68
4	2	cTBS	1	15	1	2	0	1	1	559	-192.753	-0.608689	6.32615	2	1	1	26	F	R	68
4	2	cTBS	1	17	1	2	0	2	1	655	-96.7534	-0.305534	6.48464	2	1	1	26	F	R	68
4	2	cTBS	1	19	2	1	0	-1	2	518	-233.753	-0.738162	6.24998	1	1	1	26	F	R	68
4	2	cTBS	1	20	2	2	1	0	2	494	-257.753	-0.81395	6.20254	1	0	1	26	F	R	68
4	2	cTBS	1	21	2	2	0	1	2	705	-46.7534	-0.147641	6.5582	2	1	1	26	F	R	68
4	2	cTBS	1	22	1	2	0	-1	2	580	-171.753	-0.542374	6.36303	2	1	1	26	F	R	68
4	2	cTBS	1	23	1	1	1	0	2	1018	266.247	0.840771	6.9256	2	0	1	26	F	R	68
4	2	cTBS	1	24	2	2	0	2	2	1076	324.247	1.02393	6.98101	2	1	1	26	F	R	68
4	2	cTBS	1	25	1	1	0	1	2	390	-361.753	-1.14237	5.96615	1	1	1	26	F	R	68
4	2	cTBS	1	26	2	2	0	-1	3	541	-210.753	-0.665531	6.29342	2	1	1	26	F	R	68
4	2	cTBS	1	27	1	1	0	2	2	591	-160.753	-0.507638	6.38182	1	1	1	26	F	R	68
4	2	cTBS	1	28	1	1	0	-1	3	612	-139.753	-0.441322	6.41673	1	1	1	26	F	R	68
4	2	cTBS	1	29	2	1	1	0	3	855	103.247	0.326039	6.7511	2	0	1	26	F	R	68
4	2	cTBS	1	30	2	1	0	1	3	573	-178.753	-0.564479	6.35089	1	1	1	26	F	R	68
4	2	cTBS	1	31	1	3	1	0	3	409	-342.753	-1.08237	6.01372	3	1	0	26	F	R	68
4	2	cTBS	1	32	2	1	0	2	3	522	-229.753	-0.72553	6.25767	1	1	1	26	F	R	68
4	2	cTBS	1	33	2	1	0	-1	4	512	-239.753	-0.757109	6.23832	1	1	1	26	F	R	68
4	2	cTBS	1	34	1	3	0	1	3	624	-127.753	-0.403428	6.43615	3	1	1	26	F	R	68
4	2	cTBS	1	35	1	3	0	2	3	1384	632.247	1.99655	7.23273	3	1	1	26	F	R	68
4	2	cTBS	1	36	2	3	1	0	4	419	-332.753	-1.05079	6.03787	1	0	1	26	F	R	68
4	2	cTBS	1	37	2	3	0	1	4	435	-316.753	-1.00026	6.07535	3	1	1	26	F	R	68
4	2	cTBS	1	38	2	3	0	2	4	660	-91.7534	-0.289745	6.49224	3	1	1	26	F	R	68
4	2	cTBS	1	40	1	3	0	-1	4	470	-281.753	-0.889739	6.15273	1	0	0	26	F	R	68
4	2	cTBS	1	42	1	2	1	0	4	715	-36.7534	-0.116062	6.57228	3	0	1	26	F	R	68
4	2	cTBS	1	43	2	3	0	-1	5	1238	486.247	1.5355	7.12125	3	1	1	26	F	R	68
4	2	cTBS	1	44	2	2	1	0	5	704	-47.7534	-0.150799	6.55678	3	0	1	26	F	R	68
4	2	cTBS	1	45	1	2	0	1	4	571	-180.753	-0.570795	6.34739	2	1	1	26	F	R	68
4	2	cTBS	1	46	2	2	0	1	5	596	-155.753	-0.491848	6.39024	2	1	1	26	F	R	68
4	2	cTBS	1	47	1	2	0	2	4	523	-228.753	-0.722372	6.25958	2	1	1	26	F	R	68
4	2	cTBS	1	48	1	2	0	-1	5	1192	440.247	1.39024	7.08339	2	1	1	26	F	R	68
4	2	cTBS	1	49	2	2	0	2	5	632	-119.753	-0.378165	6.44889	2	1	1	26	F	R	68
4	2	cTBS	1	50	2	2	0	-1	6	503	-248.753	-0.78553	6.22059	2	1	1	26	F	R	68
4	2	cTBS	1	51	1	3	1	0	5	614	-137.753	-0.435007	6.41999	2	0	1	26	F	R	68
4	2	cTBS	1	52	2	3	1	0	6	651	-100.753	-0.318166	6.47851	2	0	1	26	F	R	68
4	2	cTBS	1	53	1	3	0	1	5	656	-95.7534	-0.302376	6.48616	3	1	1	26	F	R	68
4	2	cTBS	1	54	1	3	0	2	5	776	24.2466	0.0765677	6.65415	3	1	1	26	F	R	68
4	2	cTBS	1	55	2	3	0	1	6	735	-16.7534	-0.0529048	6.59987	3	1	1	26	F	R	68
4	2	cTBS	1	56	1	3	0	-1	6	987	235.247	0.742877	6.89467	3	1	1	26	F	R	68
4	2	cTBS	1	57	1	1	1	0	6	528	-223.753	-0.706583	6.2691	3	0	1	26	F	R	68
4	2	cTBS	1	58	2	3	0	2	6	739	-12.7534	-0.0402734	6.6053	3	1	1	26	F	R	68
4	2	cTBS	1	59	1	1	0	1	6	475	-276.753	-0.87395	6.16331	1	1	1	26	F	R	68
4	2	cTBS	1	63	1	1	0	2	6	577	-174.753	-0.551848	6.35784	1	1	1	26	F	R	68
4	2	cTBS	2	6	2	1	0	-1	1	780	28.2466	0.0891991	6.65929	1	1	1	26	F	R	68
4	2	cTBS	2	9	2	3	1	0	1	571	-180.753	-0.570795	6.34739	1	0	1	26	F	R	68
4	2	cTBS	2	11	1	2	0	-1	1	723	-28.7534	-0.0907992	6.58341	2	1	1	26	F	R	68
4	2	cTBS	2	12	1	1	1	0	1	467	-284.753	-0.899213	6.14633	2	0	1	26	F	R	68
4	2	cTBS	2	13	2	3	0	1	1	1694	942.247	2.97549	7.43485	3	1	1	26	F	R	68
4	2	cTBS	2	14	1	1	0	1	1	760	8.24665	0.0260418	6.63332	1	1	1	26	F	R	68
4	2	cTBS	2	15	2	3	0	2	1	576	-175.753	-0.555005	6.35611	3	1	1	26	F	R	68
4	2	cTBS	2	16	2	3	0	-1	2	572	-179.753	-0.567637	6.34914	3	1	1	26	F	R	68
4	2	cTBS	2	17	1	1	0	2	1	492	-259.753	-0.820266	6.19848	1	1	1	26	F	R	68
4	2	cTBS	2	18	2	2	1	0	2	1058	306.247	0.967086	6.96414	3	0	1	26	F	R	68
4	2	cTBS	2	19	2	2	0	1	2	574	-177.753	-0.561321	6.35263	2	1	1	26	F	R	68
4	2	cTBS	2	21	1	1	0	-1	2	545	-206.753	-0.652899	6.30079	1	1	1	26	F	R	68
4	2	cTBS	2	22	2	2	0	2	2	609	-142.753	-0.450796	6.41182	2	1	1	26	F	R	68
4	2	cTBS	2	23	1	3	1	0	2	580	-171.753	-0.542374	6.36303	1	0	1	26	F	R	68
4	2	cTBS	2	24	2	2	0	-1	3	465	-286.753	-0.905529	6.14204	2	1	1	26	F	R	68
4	2	cTBS	2	25	2	3	1	0	3	593	-158.753	-0.501322	6.38519	2	0	1	26	F	R	68
4	2	cTBS	2	26	1	3	0	1	2	409	-342.753	-1.08237	6.01372	3	1	1	26	F	R	68
4	2	cTBS	2	27	2	3	0	1	3	559	-192.753	-0.608689	6.32615	3	1	1	26	F	R	68
4	2	cTBS	2	28	2	3	0	2	3	905	153.247	0.483932	6.80793	3	1	1	26	F	R	68
4	2	cTBS	2	30	1	3	0	2	2	862	110.247	0.348144	6.75926	3	1	1	26	F	R	68
4	2	cTBS	2	31	1	3	0	-1	3	633	-118.753	-0.375007	6.45047	3	1	1	26	F	R	68
4	2	cTBS	2	32	1	1	1	0	3	437	-314.753	-0.993949	6.07993	3	0	1	26	F	R	68
4	2	cTBS	2	33	2	3	0	-1	4	564	-187.753	-0.5929	6.33505	3	1	1	26	F	R	68
4	2	cTBS	2	34	2	1	1	0	4	649	-102.753	-0.324481	6.47543	3	0	1	26	F	R	68
4	2	cTBS	2	35	2	1	0	1	4	788	36.2466	0.114462	6.6695	1	1	1	26	F	R	68
4	2	cTBS	2	36	1	1	0	1	3	654	-97.7534	-0.308692	6.48311	1	1	1	26	F	R	68
4	2	cTBS	2	37	1	1	0	2	3	782	30.2466	0.0955149	6.66185	2	0	0	26	F	R	68
4	2	cTBS	2	39	2	1	0	2	4	390	-361.753	-1.14237	5.96615	1	1	1	26	F	R	68
4	2	cTBS	2	40	1	1	0	-1	4	460	-291.753	-0.921318	6.13123	1	1	1	26	F	R	68
4	2	cTBS	2	41	2	1	0	-1	5	930	178.247	0.562879	6.83518	1	1	1	26	F	R	68
4	2	cTBS	2	42	2	2	1	0	5	676	-75.7534	-0.239219	6.51619	1	0	1	26	F	R	68
4	2	cTBS	2	43	1	2	1	0	4	607	-144.753	-0.457112	6.40853	1	0	1	26	F	R	68
4	2	cTBS	2	44	2	2	0	1	5	718	-33.7534	-0.106589	6.57647	2	1	1	26	F	R	68
4	2	cTBS	2	45	1	2	0	1	4	502	-249.753	-0.788688	6.2186	2	1	1	26	F	R	68
4	2	cTBS	2	46	2	2	0	2	5	632	-119.753	-0.378165	6.44889	1	0	0	26	F	R	68
4	2	cTBS	2	47	1	2	0	2	4	1051	299.247	0.944981	6.9575	2	1	1	26	F	R	68
4	2	cTBS	2	48	1	2	0	-1	5	1576	824.247	2.60286	7.36265	2	1	1	26	F	R	68
4	2	cTBS	2	50	1	3	1	0	5	1205	453.247	1.43129	7.09423	2	0	1	26	F	R	68
4	2	cTBS	2	53	1	3	0	2	5	1345	593.247	1.87339	7.20415	2	0	0	26	F	R	68
4	2	cTBS	2	54	1	3	0	-1	6	488	-263.753	-0.832898	6.19032	3	1	1	26	F	R	68
4	2	cTBS	2	55	2	2	0	-1	6	1811	1059.25	3.34496	7.50163	2	1	1	26	F	R	68
4	2	cTBS	2	56	2	1	1	0	6	1029	277.247	0.875508	6.93634	2	0	1	26	F	R	68
4	2	cTBS	2	57	2	1	0	1	6	669	-82.7534	-0.261324	6.50578	1	1	1	26	F	R	68
4	2	cTBS	2	58	1	2	1	0	6	957	205.247	0.648141	6.8638	1	0	0	26	F	R	68
4	2	cTBS	2	59	2	1	0	2	6	565	-186.753	-0.589742	6.33683	1	1	1	26	F	R	68
4	2	cTBS	2	62	1	2	0	1	6	658	-93.7534	-0.296061	6.4892	3	0	0	26	F	R	68
4	2	cTBS	2	63	1	2	0	2	6	533	-218.753	-0.690794	6.27852	2	1	1	26	F	R	68
4	2	cTBS	3	7	1	3	0	-1	1	691	-60.7534	-0.191851	6.53814	3	1	1	26	F	R	68
4	2	cTBS	3	9	2	2	0	-1	1	1048	296.247	0.935507	6.95464	2	1	1	26	F	R	68
4	2	cTBS	3	10	2	3	1	0	1	824	72.2466	0.228145	6.71417	2	0	1	26	F	R	68
4	2	cTBS	3	11	1	2	1	0	1	896	144.247	0.455512	6.79794	3	0	1	26	F	R	68
4	2	cTBS	3	12	1	2	0	1	1	795	43.2466	0.136567	6.67834	2	1	1	26	F	R	68
4	2	cTBS	3	13	1	2	0	2	1	595	-156.753	-0.495006	6.38856	2	1	1	26	F	R	68
4	2	cTBS	3	14	2	3	0	1	1	912	160.247	0.506037	6.81564	3	1	1	26	F	R	68
4	2	cTBS	3	15	2	3	0	2	1	641	-110.753	-0.349744	6.46303	3	1	1	26	F	R	68
4	2	cTBS	3	16	1	2	0	-1	2	603	-148.753	-0.469743	6.40192	2	1	1	26	F	R	68
4	2	cTBS	3	17	2	3	0	-1	2	509	-242.753	-0.766583	6.23245	3	1	1	26	F	R	68
4	2	cTBS	3	18	2	2	1	0	2	1097	345.247	1.09024	7.00033	3	0	1	26	F	R	68
4	2	cTBS	3	19	1	1	1	0	2	711	-40.7534	-0.128694	6.56667	2	0	1	26	F	R	68
4	2	cTBS	3	20	1	1	0	1	2	742	-9.75335	-0.0307998	6.60935	1	1	1	26	F	R	68
4	2	cTBS	3	21	2	2	0	1	2	849	97.2466	0.307092	6.74406	2	1	1	26	F	R	68
4	2	cTBS	3	22	1	1	0	2	2	1280	528.247	1.66813	7.15462	2	0	0	26	F	R	68
4	2	cTBS	3	23	1	1	0	-1	3	725	-26.7534	-0.0844835	6.58617	1	1	1	26	F	R	68
4	2	cTBS	3	26	2	2	0	-1	3	412	-339.753	-1.0729	6.02102	2	1	1	26	F	R	68
4	2	cTBS	3	27	1	3	1	0	3	593	-158.753	-0.501322	6.38519	1	0	1	26	F	R	68
4	2	cTBS	3	28	1	3	0	1	3	451	-300.753	-0.949739	6.11147	3	1	1	26	F	R	68
4	2	cTBS	3	29	1	3	0	2	3	421	-330.753	-1.04447	6.04263	3	1	1	26	F	R	68
4	2	cTBS	3	30	2	1	1	0	3	680	-71.7534	-0.226587	6.52209	2	0	1	26	F	R	68
4	2	cTBS	3	31	2	1	0	1	3	508	-243.753	-0.76974	6.23048	1	1	1	26	F	R	68
4	2	cTBS	3	34	2	1	0	2	3	522	-229.753	-0.72553	6.25767	1	1	1	26	F	R	68
4	2	cTBS	3	35	1	3	0	-1	4	1623	871.247	2.75128	7.39203	3	1	1	26	F	R	68
4	2	cTBS	3	36	1	1	1	0	4	600	-151.753	-0.479217	6.39693	3	0	1	26	F	R	68
4	2	cTBS	3	37	1	1	0	1	4	511	-240.753	-0.760267	6.23637	1	1	1	26	F	R	68
4	2	cTBS	3	40	2	1	0	-1	4	558	-193.753	-0.611847	6.32436	1	1	1	26	F	R	68
4	2	cTBS	3	41	1	1	0	2	4	853	101.247	0.319723	6.74876	1	1	1	26	F	R	68
4	2	cTBS	3	42	1	1	0	-1	5	398	-353.753	-1.11711	5.98645	1	1	1	26	F	R	68
4	2	cTBS	3	43	1	2	1	0	5	596	-155.753	-0.491848	6.39024	3	0	0	26	F	R	68
4	2	cTBS	3	44	2	3	1	0	4	534	-217.753	-0.687636	6.2804	1	0	1	26	F	R	68
4	2	cTBS	3	45	2	3	0	1	4	682	-69.7534	-0.220272	6.52503	3	1	1	26	F	R	68
4	2	cTBS	3	46	2	3	0	2	4	489	-262.753	-0.82974	6.19236	3	1	1	26	F	R	68
4	2	cTBS	3	47	1	2	0	1	5	665	-86.7534	-0.273955	6.49979	2	1	1	26	F	R	68
4	2	cTBS	3	48	2	3	0	-1	5	962	210.247	0.663931	6.86901	3	1	1	26	F	R	68
4	2	cTBS	3	49	1	2	0	2	5	596	-155.753	-0.491848	6.39024	2	1	1	26	F	R	68
4	2	cTBS	3	50	2	1	1	0	5	472	-279.753	-0.883424	6.15698	3	0	1	26	F	R	68
4	2	cTBS	3	51	2	1	0	1	5	438	-313.753	-0.990791	6.08222	1	1	1	26	F	R	68
4	2	cTBS	3	52	2	1	0	2	5	594	-157.753	-0.498164	6.38688	1	1	1	26	F	R	68
4	2	cTBS	3	54	2	1	0	-1	6	1910	1158.25	3.65759	7.55486	1	1	1	26	F	R	68
4	2	cTBS	3	55	1	2	0	-1	6	521	-230.753	-0.728688	6.25575	2	1	1	26	F	R	68
4	2	cTBS	3	56	1	3	1	0	6	665	-86.7534	-0.273955	6.49979	2	0	1	26	F	R	68
4	2	cTBS	3	57	2	2	1	0	6	512	-239.753	-0.757109	6.23832	1	0	1	26	F	R	68
4	2	cTBS	3	58	1	3	0	1	6	625	-126.753	-0.40027	6.43775	3	1	1	26	F	R	68
4	2	cTBS	3	59	2	2	0	1	6	577	-174.753	-0.551848	6.35784	2	1	1	26	F	R	68
4	2	cTBS	3	60	1	3	0	2	6	944	192.247	0.607089	6.85013	3	1	1	26	F	R	68
4	2	cTBS	3	62	2	2	0	2	6	495	-256.753	-0.810793	6.20456	2	1	1	26	F	R	68
6	1	sham	1	6	1	1	0	-1	1	643	-183.074	-0.664581	6.46614	1	1	1	24	F	R	38
6	1	sham	1	9	1	3	1	0	1	695	-131.074	-0.475815	6.54391	1	0	1	24	F	R	38
6	1	sham	1	10	2	2	0	-1	1	536	-290.074	-1.053	6.28413	2	1	1	24	F	R	38
6	1	sham	1	11	2	1	1	0	1	1284	457.926	1.66232	7.15774	2	0	1	24	F	R	38
6	1	sham	1	12	1	3	0	1	1	528	-298.074	-1.08204	6.2691	3	1	1	24	F	R	38
6	1	sham	1	13	2	1	0	1	1	689	-137.074	-0.497595	6.53524	1	1	1	24	F	R	38
6	1	sham	1	14	1	3	0	2	1	950	123.926	0.449863	6.85646	3	1	1	24	F	R	38
6	1	sham	1	15	2	1	0	2	1	1796	969.926	3.52094	7.49332	1	1	1	24	F	R	38
6	1	sham	1	16	1	3	0	-1	2	599	-227.074	-0.824305	6.39526	3	1	1	24	F	R	38
6	1	sham	1	17	2	1	0	-1	2	1242	415.926	1.50986	7.12448	1	1	1	24	F	R	38
6	1	sham	1	18	1	1	1	0	2	698	-128.074	-0.464924	6.54822	3	0	1	24	F	R	38
6	1	sham	1	19	1	1	0	1	2	505	-321.074	-1.16554	6.22456	1	1	1	24	F	R	38
6	1	sham	1	20	2	2	1	0	2	655	-171.074	-0.621019	6.48464	1	0	1	24	F	R	38
6	1	sham	1	21	1	1	0	2	2	685	-141.074	-0.512116	6.52942	2	0	0	24	F	R	38
6	1	sham	1	23	2	2	0	2	2	617	-209.074	-0.758963	6.42487	2	1	1	24	F	R	38
6	1	sham	1	24	1	1	0	-1	3	739	-87.0745	-0.31609	6.6053	1	1	1	24	F	R	38
6	1	sham	1	25	2	2	0	-1	3	513	-313.074	-1.13649	6.24028	2	1	1	24	F	R	38
6	1	sham	1	26	2	3	1	0	3	1797	970.926	3.52457	7.49387	2	0	1	24	F	R	38
6	1	sham	1	27	1	2	1	0	3	693	-133.074	-0.483075	6.54103	3	0	0	24	F	R	38
6	1	sham	1	28	1	2	0	1	3	647	-179.074	-0.65006	6.47235	2	1	1	24	F	R	38
6	1	sham	1	29	1	2	0	2	3	1193	366.926	1.33198	7.08423	2	1	1	24	F	R	38
6	1	sham	1	30	2	3	0	1	3	528	-298.074	-1.08204	6.2691	3	1	1	24	F	R	38
6	1	sham	1	31	2	3	0	2	3	860	33.9255	0.123153	6.75693	3	1	1	24	F	R	38
6	1	sham	1	32	1	2	0	-1	4	626	-200.074	-0.726292	6.43935	2	1	1	24	F	R	38
6	1	sham	1	33	1	3	1	0	4	651	-175.074	-0.63554	6.47851	2	0	1	24	F	R	38
6	1	sham	1	34	2	3	0	-1	4	1025	198.926	0.722122	6.93245	3	1	1	24	F	R	38
6	1	sham	1	35	1	3	0	1	4	774	-52.0745	-0.189036	6.65157	3	1	1	24	F	R	38
6	1	sham	1	36	1	3	0	2	4	588	-238.074	-0.864237	6.37673	3	1	1	24	F	R	38
6	1	sham	1	38	2	1	1	0	4	562	-264.074	-0.958619	6.3315	3	0	1	24	F	R	38
6	1	sham	1	39	2	1	0	1	4	630	-196.074	-0.711772	6.44572	3	0	0	24	F	R	38
6	1	sham	1	40	2	1	0	2	4	594	-232.074	-0.842456	6.38688	1	1	1	24	F	R	38
6	1	sham	1	41	1	3	0	-1	5	1420	593.926	2.15602	7.25841	1	0	0	24	F	R	38
6	1	sham	1	42	1	2	1	0	5	592	-234.074	-0.849716	6.38351	3	0	1	24	F	R	38
6	1	sham	1	44	1	2	0	1	5	1167	340.926	1.2376	7.06219	1	0	0	24	F	R	38
6	1	sham	1	45	1	2	0	2	5	564	-262.074	-0.951359	6.33505	2	1	1	24	F	R	38
6	1	sham	1	46	2	1	0	-1	5	1353	526.926	1.9128	7.21008	1	1	1	24	F	R	38
6	1	sham	1	48	2	3	0	1	5	708	-118.074	-0.428623	6.56244	3	1	1	24	F	R	38
6	1	sham	1	50	2	3	0	2	5	1454	627.926	2.27944	7.28207	3	1	1	24	F	R	38
6	1	sham	1	52	1	2	0	-1	6	533	-293.074	-1.06389	6.27852	2	1	1	24	F	R	38
6	1	sham	1	54	1	1	1	0	6	614	-212.074	-0.769854	6.41999	2	0	1	24	F	R	38
6	1	sham	1	55	2	3	0	-1	6	524	-302.074	-1.09656	6.26149	3	1	1	24	F	R	38
6	1	sham	1	56	1	1	0	1	6	976	149.926	0.544246	6.88346	1	1	1	24	F	R	38
6	1	sham	1	57	1	1	0	2	6	924	97.9255	0.35548	6.82871	1	1	1	24	F	R	38
6	1	sham	1	58	2	2	1	0	6	735	-91.0745	-0.33061	6.59987	3	0	1	24	F	R	38
6	1	sham	1	59	2	2	0	1	6	1221	394.926	1.43362	7.10743	2	1	1	24	F	R	38
6	1	sham	1	61	2	2	0	2	6	651	-175.074	-0.63554	6.47851	2	1	1	24	F	R	38
6	1	sham	2	7	1	3	0	-1	1	624	-202.074	-0.733553	6.43615	3	1	1	24	F	R	38
6	1	sham	2	9	2	1	0	-1	1	910	83.9255	0.304659	6.81344	1	1	1	24	F	R	38
6	1	sham	2	10	1	1	1	0	1	666	-160.074	-0.581088	6.50129	3	0	1	24	F	R	38
6	1	sham	2	11	2	2	1	0	1	1404	577.926	2.09793	7.24708	1	0	1	24	F	R	38
6	1	sham	2	12	1	1	0	1	1	905	78.9255	0.286508	6.80793	3	0	0	24	F	R	38
6	1	sham	2	13	2	2	0	1	1	1170	343.926	1.24849	7.06476	2	1	1	24	F	R	38
6	1	sham	2	14	1	1	0	2	1	1096	269.926	0.979859	6.99942	1	1	1	24	F	R	38
6	1	sham	2	15	2	2	0	2	1	606	-220.074	-0.798895	6.40688	2	1	1	24	F	R	38
6	1	sham	2	16	1	1	0	-1	2	789	-37.0745	-0.134584	6.67077	1	1	1	24	F	R	38
6	1	sham	2	17	1	2	1	0	2	612	-214.074	-0.777114	6.41673	1	0	1	24	F	R	38
6	1	sham	2	18	1	2	0	1	2	1039	212.926	0.772943	6.94601	2	1	1	24	F	R	38
6	1	sham	2	20	1	2	0	2	2	692	-134.074	-0.486705	6.53959	2	1	1	24	F	R	38
6	1	sham	2	23	2	2	0	-1	2	1492	665.926	2.41738	7.30787	2	1	1	24	F	R	38
6	1	sham	2	24	2	3	1	0	2	571	-255.074	-0.925948	6.34739	2	0	1	24	F	R	38
6	1	sham	2	25	1	2	0	-1	3	1383	556.926	2.0217	7.23201	2	1	1	24	F	R	38
6	1	sham	2	26	2	3	0	1	2	730	-96.0745	-0.348761	6.59304	3	1	1	24	F	R	38
6	1	sham	2	27	1	3	1	0	3	789	-37.0745	-0.134584	6.67077	2	0	1	24	F	R	38
6	1	sham	2	28	1	3	0	1	3	1600	773.926	2.80944	7.37776	2	0	0	24	F	R	38
6	1	sham	2	29	1	3	0	2	3	617	-209.074	-0.758963	6.42487	3	1	1	24	F	R	38
6	1	sham	2	30	2	3	0	2	2	712	-114.074	-0.414103	6.56808	3	1	1	24	F	R	38
6	1	sham	2	32	2	3	0	-1	3	793	-33.0745	-0.120064	6.67582	3	1	1	24	F	R	38
6	1	sham	2	33	1	3	0	-1	4	899	72.9255	0.264728	6.80128	3	1	1	24	F	R	38
6	1	sham	2	34	1	2	1	0	4	586	-240.074	-0.871497	6.37332	3	0	1	24	F	R	38
6	1	sham	2	35	2	1	1	0	3	598	-228.074	-0.827936	6.39359	3	0	1	24	F	R	38
6	1	sham	2	36	2	1	0	1	3	848	21.9255	0.0795921	6.74288	1	1	1	24	F	R	38
6	1	sham	2	37	1	2	0	1	4	753	-73.0745	-0.265268	6.62407	2	1	1	24	F	R	38
6	1	sham	2	38	2	1	0	2	3	769	-57.0745	-0.207187	6.64509	1	1	1	24	F	R	38
6	1	sham	2	39	1	2	0	2	4	1351	524.926	1.90554	7.2086	2	1	1	24	F	R	38
6	1	sham	2	41	1	2	0	-1	5	784	-42.0745	-0.152735	6.66441	2	1	1	24	F	R	38
6	1	sham	2	42	1	1	1	0	5	1144	317.926	1.1541	7.04229	2	0	1	24	F	R	38
6	1	sham	2	43	1	1	0	1	5	682	-144.074	-0.523006	6.52503	1	1	1	24	F	R	38
6	1	sham	2	44	2	3	1	0	4	937	110.926	0.402672	6.84268	1	0	1	24	F	R	38
6	1	sham	2	45	1	1	0	2	5	707	-119.074	-0.432253	6.56103	1	1	1	24	F	R	38
6	1	sham	2	46	2	3	0	1	4	589	-237.074	-0.860607	6.37843	3	1	1	24	F	R	38
6	1	sham	2	47	2	3	0	2	4	589	-237.074	-0.860607	6.37843	3	1	1	24	F	R	38
6	1	sham	2	48	2	3	0	-1	5	574	-252.074	-0.915058	6.35263	3	1	1	24	F	R	38
6	1	sham	2	50	2	2	1	0	5	572	-254.074	-0.922318	6.34914	3	0	1	24	F	R	38
6	1	sham	2	51	1	1	0	-1	6	777	-49.0745	-0.178146	6.65544	1	1	1	24	F	R	38
6	1	sham	2	52	1	3	1	0	6	798	-28.0745	-0.101913	6.68211	1	0	1	24	F	R	38
6	1	sham	2	53	2	2	0	1	5	1362	535.926	1.94547	7.21671	2	1	1	24	F	R	38
6	1	sham	2	54	2	2	0	2	5	1625	798.926	2.90019	7.39326	2	1	1	24	F	R	38
6	1	sham	2	55	1	3	0	1	6	542	-284.074	-1.03122	6.29527	3	1	1	24	F	R	38
6	1	sham	2	56	2	2	0	-1	6	1193	366.926	1.33198	7.08423	2	1	1	24	F	R	38
6	1	sham	2	57	1	3	0	2	6	449	-377.074	-1.36882	6.10702	3	1	1	24	F	R	38
6	1	sham	2	59	2	1	1	0	6	802	-24.0745	-0.087393	6.68711	2	0	1	24	F	R	38
6	1	sham	2	60	2	1	0	1	6	636	-190.074	-0.689991	6.4552	1	1	1	24	F	R	38
6	1	sham	2	63	2	1	0	2	6	1099	272.926	0.99075	7.00216	1	1	1	24	F	R	38
6	1	sham	3	8	2	3	0	-1	1	778	-48.0745	-0.174516	6.65673	3	1	1	24	F	R	38
6	1	sham	3	10	2	1	1	0	1	621	-205.074	-0.744443	6.43133	3	0	1	24	F	R	38
6	1	sham	3	11	2	1	0	1	1	561	-265.074	-0.96225	6.32972	1	1	1	24	F	R	38
6	1	sham	3	12	1	2	0	-1	1	1287	460.926	1.67321	7.16007	2	1	1	24	F	R	38
6	1	sham	3	13	1	3	1	0	1	1018	191.926	0.696711	6.9256	2	0	1	24	F	R	38
6	1	sham	3	14	1	3	0	1	1	795	-31.0745	-0.112804	6.67834	3	1	1	24	F	R	38
6	1	sham	3	15	2	1	0	2	1	1036	209.926	0.762053	6.94312	1	1	1	24	F	R	38
6	1	sham	3	17	1	3	0	2	1	1259	432.926	1.57157	7.13807	3	1	1	24	F	R	38
6	1	sham	3	19	1	3	0	-1	2	600	-226.074	-0.820675	6.39693	3	1	1	24	F	R	38
6	1	sham	3	20	2	2	1	0	2	961	134.926	0.489795	6.86797	1	0	1	24	F	R	38
6	1	sham	3	21	1	1	1	0	2	1498	671.926	2.43916	7.31189	3	0	1	24	F	R	38
6	1	sham	3	22	2	2	0	1	2	728	-98.0745	-0.356021	6.5903	1	0	0	24	F	R	38
6	1	sham	3	23	2	2	0	2	2	965	138.926	0.504315	6.87213	2	1	1	24	F	R	38
6	1	sham	3	24	2	2	0	-1	3	1105	278.926	1.01253	7.0076	2	1	1	24	F	R	38
6	1	sham	3	25	1	1	0	1	2	797	-29.0745	-0.105544	6.68085	3	0	0	24	F	R	38
6	1	sham	3	26	2	1	1	0	3	949	122.926	0.446233	6.85541	2	0	1	24	F	R	38
6	1	sham	3	27	1	1	0	2	2	1689	862.926	3.13252	7.43189	1	1	1	24	F	R	38
6	1	sham	3	29	1	1	0	-1	3	597	-229.074	-0.831566	6.39192	1	1	1	24	F	R	38
6	1	sham	3	30	2	1	0	1	3	1037	210.926	0.765683	6.94409	1	1	1	24	F	R	38
6	1	sham	3	31	2	1	0	2	3	1062	235.926	0.856436	6.96791	1	1	1	24	F	R	38
6	1	sham	3	33	1	2	1	0	3	643	-183.074	-0.664581	6.46614	1	0	1	24	F	R	38
6	1	sham	3	35	1	2	0	1	3	775	-51.0745	-0.185406	6.65286	2	1	1	24	F	R	38
6	1	sham	3	36	2	1	0	-1	4	801	-25.0745	-0.0910231	6.68586	1	1	1	24	F	R	38
6	1	sham	3	37	1	2	0	2	3	1393	566.926	2.058	7.23921	2	1	1	24	F	R	38
6	1	sham	3	38	2	3	1	0	4	956	129.926	0.471644	6.86276	1	0	1	24	F	R	38
6	1	sham	3	39	1	2	0	-1	4	1257	430.926	1.56431	7.13648	2	1	1	24	F	R	38
6	1	sham	3	40	2	3	0	1	4	645	-181.074	-0.65732	6.46925	3	1	1	24	F	R	38
6	1	sham	3	41	1	1	1	0	4	585	-241.074	-0.875127	6.37161	2	0	1	24	F	R	38
6	1	sham	3	42	2	3	0	2	4	622	-204.074	-0.740813	6.43294	3	1	1	24	F	R	38
6	1	sham	3	43	2	3	0	-1	5	647	-179.074	-0.65006	6.47235	3	1	1	24	F	R	38
6	1	sham	3	44	2	2	1	0	5	574	-252.074	-0.915058	6.35263	3	0	1	24	F	R	38
6	1	sham	3	45	1	1	0	1	4	706	-120.074	-0.435884	6.55962	2	0	0	24	F	R	38
6	1	sham	3	46	2	2	0	1	5	913	86.9255	0.315549	6.81674	3	0	0	24	F	R	38
6	1	sham	3	47	1	1	0	2	4	945	118.926	0.431713	6.85118	1	1	1	24	F	R	38
6	1	sham	3	48	1	1	0	-1	5	586	-240.074	-0.871497	6.37332	1	1	1	24	F	R	38
6	1	sham	3	49	2	2	0	2	5	815	-11.0745	-0.0402015	6.70319	2	1	1	24	F	R	38
6	1	sham	3	50	1	3	1	0	5	913	86.9255	0.315549	6.81674	1	0	1	24	F	R	38
6	1	sham	3	51	1	3	0	1	5	644	-182.074	-0.66095	6.4677	3	1	1	24	F	R	38
6	1	sham	3	52	1	3	0	2	5	1137	310.926	1.12869	7.03615	3	1	1	24	F	R	38
6	1	sham	3	54	2	2	0	-1	6	534	-292.074	-1.06026	6.2804	2	1	1	24	F	R	38
6	1	sham	3	55	2	3	1	0	6	716	-110.074	-0.399582	6.57368	2	0	1	24	F	R	38
6	1	sham	3	56	1	3	0	-1	6	472	-354.074	-1.28533	6.15698	3	1	1	24	F	R	38
6	1	sham	3	57	2	3	0	1	6	1411	584.926	2.12334	7.25205	3	1	1	24	F	R	38
6	1	sham	3	58	1	2	1	0	6	857	30.9255	0.112263	6.75344	3	0	1	24	F	R	38
6	1	sham	3	59	1	2	0	1	6	1176	349.926	1.27027	7.06987	2	1	1	24	F	R	38
6	1	sham	3	60	2	3	0	2	6	775	-51.0745	-0.185406	6.65286	3	1	1	24	F	R	38
6	2	cTBS	1	9	1	3	0	-1	1	661	-165.074	-0.599239	6.49375	3	1	1	24	F	R	38
6	2	cTBS	1	10	1	1	1	0	1	541	-285.074	-1.03485	6.29342	1	1	0	24	F	R	38
6	2	cTBS	1	11	2	1	0	-1	1	513	-313.074	-1.13649	6.24028	1	1	1	24	F	R	38
6	2	cTBS	1	12	2	2	1	0	1	452	-374.074	-1.35793	6.11368	1	0	1	24	F	R	38
6	2	cTBS	1	13	1	1	0	1	1	837	10.9255	0.0396609	6.72982	3	0	0	24	F	R	38
6	2	cTBS	1	14	2	2	0	1	1	513	-313.074	-1.13649	6.24028	2	1	1	24	F	R	38
6	2	cTBS	1	15	2	2	0	2	1	629	-197.074	-0.715402	6.44413	2	1	1	24	F	R	38
6	2	cTBS	1	16	1	1	0	2	1	748	-78.0745	-0.283419	6.6174	1	1	1	24	F	R	38
6	2	cTBS	1	17	2	2	0	-1	2	822	-4.07447	-0.0147908	6.71174	2	1	1	24	F	R	38
6	2	cTBS	1	18	2	1	1	0	2	951	124.926	0.453493	6.85751	2	0	1	24	F	R	38
6	2	cTBS	1	21	2	1	0	1	2	800	-26.0745	-0.0946532	6.68461	1	1	1	24	F	R	38
6	2	cTBS	1	22	2	1	0	2	2	1375	548.926	1.99266	7.22621	1	1	1	24	F	R	38
6	2	cTBS	1	23	1	3	1	0	2	492	-334.074	-1.21273	6.19848	1	0	1	24	F	R	38
6	2	cTBS	1	24	1	3	0	1	2	549	-277.074	-1.00581	6.3081	3	1	1	24	F	R	38
6	2	cTBS	1	25	2	1	0	-1	3	942	115.926	0.420822	6.84801	1	1	1	24	F	R	38
6	2	cTBS	1	26	1	3	0	2	2	575	-251.074	-0.911428	6.35437	3	1	1	24	F	R	38
6	2	cTBS	1	28	2	3	1	0	3	1530	703.926	2.55533	7.33302	1	0	1	24	F	R	38
6	2	cTBS	1	30	2	3	0	1	3	850	23.9255	0.0868523	6.74524	1	0	0	24	F	R	38
6	2	cTBS	1	31	2	3	0	2	3	867	40.9255	0.148564	6.76504	3	1	1	24	F	R	38
6	2	cTBS	1	32	1	3	0	-1	3	762	-64.0745	-0.232597	6.63595	3	1	1	24	F	R	38
6	2	cTBS	1	33	2	3	0	-1	4	604	-222.074	-0.806155	6.40357	3	1	1	24	F	R	38
6	2	cTBS	1	34	2	2	1	0	4	571	-255.074	-0.925948	6.34739	3	0	1	24	F	R	38
6	2	cTBS	1	35	2	2	0	1	4	658	-168.074	-0.610129	6.4892	2	1	1	24	F	R	38
6	2	cTBS	1	37	1	2	0	1	3	665	-161.074	-0.584718	6.49979	2	1	1	24	F	R	38
6	2	cTBS	1	38	2	2	0	2	4	782	-44.0745	-0.159995	6.66185	2	1	1	24	F	R	38
6	2	cTBS	1	39	1	2	0	2	3	690	-136.074	-0.493965	6.53669	2	1	1	24	F	R	38
6	2	cTBS	1	40	1	2	0	-1	4	1150	323.926	1.17589	7.04752	2	1	1	24	F	R	38
6	2	cTBS	1	41	1	1	1	0	4	655	-171.074	-0.621019	6.48464	2	0	1	24	F	R	38
6	2	cTBS	1	43	2	2	0	-1	5	681	-145.074	-0.526636	6.52356	2	1	1	24	F	R	38
6	2	cTBS	1	44	2	3	1	0	5	722	-104.074	-0.377802	6.58203	2	0	1	24	F	R	38
6	2	cTBS	1	45	1	1	0	1	4	952	125.926	0.457124	6.85857	2	0	0	24	F	R	38
6	2	cTBS	1	46	1	1	0	2	4	772	-54.0745	-0.196296	6.64898	1	1	1	24	F	R	38
6	2	cTBS	1	47	2	3	0	1	5	790	-36.0745	-0.130954	6.67203	3	1	1	24	F	R	38
6	2	cTBS	1	48	1	1	0	-1	5	700	-126.074	-0.457664	6.55108	1	1	1	24	F	R	38
6	2	cTBS	1	49	1	2	1	0	5	746	-80.0745	-0.290679	6.61473	1	0	1	24	F	R	38
6	2	cTBS	1	50	2	3	0	2	5	1032	205.926	0.747532	6.93925	3	1	1	24	F	R	38
6	2	cTBS	1	51	1	2	0	1	5	772	-54.0745	-0.196296	6.64898	2	1	1	24	F	R	38
6	2	cTBS	1	52	2	3	0	-1	6	666	-160.074	-0.581088	6.50129	3	1	1	24	F	R	38
6	2	cTBS	1	53	1	2	0	2	5	820	-6.07447	-0.022051	6.7093	2	1	1	24	F	R	38
6	2	cTBS	1	54	2	1	1	0	6	746	-80.0745	-0.290679	6.61473	3	0	1	24	F	R	38
6	2	cTBS	1	55	1	2	0	-1	6	697	-129.074	-0.468555	6.54679	2	1	1	24	F	R	38
6	2	cTBS	1	56	2	1	0	1	6	819	-7.07447	-0.0256811	6.70808	1	1	1	24	F	R	38
6	2	cTBS	1	57	1	3	1	0	6	1191	364.926	1.32472	7.08255	2	0	1	24	F	R	38
6	2	cTBS	1	58	1	3	0	1	6	619	-207.074	-0.751703	6.42811	3	1	1	24	F	R	38
6	2	cTBS	1	59	2	1	0	2	6	1392	565.926	2.05437	7.2385	1	1	1	24	F	R	38
6	2	cTBS	1	60	1	3	0	2	6	1623	796.926	2.89293	7.39203	3	1	1	24	F	R	38
6	2	cTBS	2	7	1	2	0	-1	1	1086	259.926	0.943558	6.99026	2	1	1	24	F	R	38
6	2	cTBS	2	8	2	3	0	-1	1	921	94.9255	0.34459	6.82546	3	1	1	24	F	R	38
6	2	cTBS	2	9	1	3	1	0	1	725	-101.074	-0.366911	6.58617	2	0	1	24	F	R	38
6	2	cTBS	2	10	1	3	0	1	1	536	-290.074	-1.053	6.28413	3	1	1	24	F	R	38
6	2	cTBS	2	11	2	2	1	0	1	672	-154.074	-0.559307	6.51026	3	0	1	24	F	R	38
6	2	cTBS	2	12	2	2	0	1	1	625	-201.074	-0.729923	6.43775	2	1	1	24	F	R	38
6	2	cTBS	2	13	1	3	0	2	1	935	108.926	0.395412	6.84055	3	1	1	24	F	R	38
6	2	cTBS	2	14	2	2	0	2	1	829	2.92553	0.01062	6.72022	2	1	1	24	F	R	38
6	2	cTBS	2	16	1	3	0	-1	2	1258	431.926	1.56794	7.13728	3	1	1	24	F	R	38
6	2	cTBS	2	18	2	2	0	-1	2	762	-64.0745	-0.232597	6.63595	2	1	1	24	F	R	38
6	2	cTBS	2	19	1	1	1	0	2	523	-303.074	-1.10019	6.25958	3	0	1	24	F	R	38
6	2	cTBS	2	20	1	1	0	1	2	728	-98.0745	-0.356021	6.5903	1	1	1	24	F	R	38
6	2	cTBS	2	21	1	1	0	2	2	586	-240.074	-0.871497	6.37332	1	1	1	24	F	R	38
6	2	cTBS	2	22	2	3	1	0	2	572	-254.074	-0.922318	6.34914	2	0	1	24	F	R	38
6	2	cTBS	2	23	1	1	0	-1	3	861	34.9255	0.126784	6.75809	3	0	0	24	F	R	38
6	2	cTBS	2	24	2	3	0	1	2	573	-253.074	-0.918688	6.35089	3	1	1	24	F	R	38
6	2	cTBS	2	25	1	2	1	0	3	707	-119.074	-0.432253	6.56103	1	0	1	24	F	R	38
6	2	cTBS	2	26	2	3	0	2	2	612	-214.074	-0.777114	6.41673	3	1	1	24	F	R	38
6	2	cTBS	2	27	1	2	0	1	3	717	-109.074	-0.395952	6.57508	1	0	0	24	F	R	38
6	2	cTBS	2	29	1	2	0	2	3	877	50.9255	0.184865	6.77651	2	1	1	24	F	R	38
6	2	cTBS	2	30	2	3	0	-1	3	1580	753.926	2.73683	7.36518	3	1	1	24	F	R	38
6	2	cTBS	2	31	2	1	1	0	3	707	-119.074	-0.432253	6.56103	3	0	1	24	F	R	38
6	2	cTBS	2	33	1	2	0	-1	4	1233	406.926	1.47718	7.11721	2	1	1	24	F	R	38
6	2	cTBS	2	34	1	1	1	0	4	1112	285.926	1.03794	7.01392	2	0	1	24	F	R	38
6	2	cTBS	2	35	2	1	0	1	3	632	-194.074	-0.704512	6.44889	3	0	0	24	F	R	38
6	2	cTBS	2	36	2	1	0	2	3	970	143.926	0.522466	6.8773	1	1	1	24	F	R	38
6	2	cTBS	2	38	1	1	0	1	4	1234	407.926	1.48081	7.11802	1	1	1	24	F	R	38
6	2	cTBS	2	39	1	1	0	2	4	716	-110.074	-0.399582	6.57368	1	1	1	24	F	R	38
6	2	cTBS	2	40	2	1	0	-1	4	1390	563.926	2.04711	7.23706	1	1	1	24	F	R	38
6	2	cTBS	2	41	2	2	1	0	4	694	-132.074	-0.479445	6.54247	1	0	1	24	F	R	38
6	2	cTBS	2	42	2	2	0	1	4	685	-141.074	-0.512116	6.52942	2	1	1	24	F	R	38
6	2	cTBS	2	44	2	2	0	2	4	1027	200.926	0.729382	6.9344	2	1	1	24	F	R	38
6	2	cTBS	2	45	1	1	0	-1	5	1133	306.926	1.11417	7.03262	1	1	1	24	F	R	38
6	2	cTBS	2	46	1	3	1	0	5	1114	287.926	1.0452	7.01571	1	0	1	24	F	R	38
6	2	cTBS	2	47	1	3	0	1	5	787	-39.0745	-0.141845	6.66823	3	1	1	24	F	R	38
6	2	cTBS	2	48	2	2	0	-1	5	622	-204.074	-0.740813	6.43294	2	1	1	24	F	R	38
6	2	cTBS	2	49	1	3	0	2	5	629	-197.074	-0.715402	6.44413	3	1	1	24	F	R	38
6	2	cTBS	2	50	2	1	1	0	5	875	48.9255	0.177605	6.77422	2	0	1	24	F	R	38
6	2	cTBS	2	51	2	1	0	1	5	702	-124.074	-0.450404	6.55393	1	1	1	24	F	R	38
6	2	cTBS	2	52	1	3	0	-1	6	824	-2.07447	-0.00753055	6.71417	2	0	0	24	F	R	38
6	2	cTBS	2	53	1	2	1	0	6	604	-222.074	-0.806155	6.40357	3	0	1	24	F	R	38
6	2	cTBS	2	54	2	1	0	2	5	1240	413.926	1.5026	7.12287	2	0	0	24	F	R	38
6	2	cTBS	2	55	2	1	0	-1	6	522	-304.074	-1.10382	6.25767	1	1	1	24	F	R	38
6	2	cTBS	2	56	1	2	0	1	6	879	52.9255	0.192126	6.77878	2	1	1	24	F	R	38
6	2	cTBS	2	57	2	3	1	0	6	1735	908.926	3.2995	7.45876	1	0	1	24	F	R	38
6	2	cTBS	2	58	2	3	0	1	6	455	-371.074	-1.34704	6.1203	3	1	1	24	F	R	38
6	2	cTBS	2	59	1	2	0	2	6	947	120.926	0.438973	6.8533	2	1	1	24	F	R	38
6	2	cTBS	2	61	2	3	0	2	6	691	-135.074	-0.490335	6.53814	3	1	1	24	F	R	38
6	2	cTBS	3	7	2	2	0	-1	1	852	25.9255	0.0941125	6.74759	2	1	1	24	F	R	38
6	2	cTBS	3	9	2	1	1	0	1	1231	404.926	1.46992	7.11558	2	0	1	24	F	R	38
6	2	cTBS	3	10	2	1	0	1	1	870	43.9255	0.159455	6.76849	1	1	1	24	F	R	38
6	2	cTBS	3	11	2	1	0	2	1	836	9.92553	0.0360308	6.72863	1	1	1	24	F	R	38
6	2	cTBS	3	13	1	1	0	-1	1	675	-151.074	-0.548417	6.51471	1	1	1	24	F	R	38
6	2	cTBS	3	14	2	1	0	-1	2	794	-32.0745	-0.116434	6.67708	1	1	1	24	F	R	38
6	2	cTBS	3	15	1	3	1	0	1	755	-71.0745	-0.258008	6.62672	1	0	1	24	F	R	38
6	2	cTBS	3	16	1	3	0	1	1	637	-189.074	-0.686361	6.45677	1	0	0	24	F	R	38
6	2	cTBS	3	17	2	2	1	0	2	697	-129.074	-0.468555	6.54679	3	0	0	24	F	R	38
6	2	cTBS	3	18	2	2	0	1	2	812	-14.0745	-0.0510919	6.6995	2	1	1	24	F	R	38
6	2	cTBS	3	19	1	3	0	2	1	627	-199.074	-0.722662	6.44095	3	1	1	24	F	R	38
6	2	cTBS	3	20	2	2	0	2	2	590	-236.074	-0.856976	6.38012	2	1	1	24	F	R	38
6	2	cTBS	3	22	1	3	0	-1	2	1362	535.926	1.94547	7.21671	3	1	1	24	F	R	38
6	2	cTBS	3	23	1	1	1	0	2	806	-20.0745	-0.0728725	6.69208	3	0	1	24	F	R	38
6	2	cTBS	3	25	2	2	0	-1	3	828	1.92553	0.00698989	6.71901	2	1	1	24	F	R	38
6	2	cTBS	3	26	1	1	0	1	2	967	140.926	0.511575	6.8742	1	1	1	24	F	R	38
6	2	cTBS	3	27	1	1	0	2	2	828	1.92553	0.00698989	6.71901	1	1	1	24	F	R	38
6	2	cTBS	3	28	2	3	1	0	3	739	-87.0745	-0.31609	6.6053	2	0	1	24	F	R	38
6	2	cTBS	3	29	1	1	0	-1	3	938	111.926	0.406302	6.84375	1	1	1	24	F	R	38
6	2	cTBS	3	30	2	3	0	1	3	741	-85.0745	-0.30883	6.608	3	1	1	24	F	R	38
6	2	cTBS	3	31	2	3	0	2	3	674	-152.074	-0.552047	6.51323	3	1	1	24	F	R	38
6	2	cTBS	3	32	1	2	1	0	3	546	-280.074	-1.0167	6.30262	1	0	1	24	F	R	38
6	2	cTBS	3	34	1	2	0	1	3	735	-91.0745	-0.33061	6.59987	2	1	1	24	F	R	38
6	2	cTBS	3	35	2	3	0	-1	4	564	-262.074	-0.951359	6.33505	3	1	1	24	F	R	38
6	2	cTBS	3	36	1	2	0	2	3	781	-45.0745	-0.163625	6.66058	2	1	1	24	F	R	38
6	2	cTBS	3	37	2	1	1	0	4	562	-264.074	-0.958619	6.3315	3	0	1	24	F	R	38
6	2	cTBS	3	38	2	1	0	1	4	708	-118.074	-0.428623	6.56244	1	1	1	24	F	R	38
6	2	cTBS	3	40	1	2	0	-1	4	763	-63.0745	-0.228967	6.63726	2	1	1	24	F	R	38
6	2	cTBS	3	41	2	1	0	2	4	1492	665.926	2.41738	7.30787	1	1	1	24	F	R	38
6	2	cTBS	3	42	2	1	0	-1	5	938	111.926	0.406302	6.84375	1	1	1	24	F	R	38
6	2	cTBS	3	43	1	3	1	0	4	1460	633.926	2.30122	7.28619	2	0	1	24	F	R	38
6	2	cTBS	3	44	1	3	0	1	4	845	18.9255	0.0687018	6.73934	3	1	1	24	F	R	38
6	2	cTBS	3	45	2	3	1	0	5	631	-195.074	-0.708142	6.44731	1	0	1	24	F	R	38
6	2	cTBS	3	46	1	3	0	2	4	830	3.92553	0.0142501	6.72143	3	1	1	24	F	R	38
6	2	cTBS	3	47	2	3	0	1	5	971	144.926	0.526096	6.87833	3	1	1	24	F	R	38
6	2	cTBS	3	48	1	3	0	-1	5	579	-247.074	-0.896908	6.3613	3	1	1	24	F	R	38
6	2	cTBS	3	49	2	3	0	2	5	652	-174.074	-0.63191	6.48004	3	1	1	24	F	R	38
6	2	cTBS	3	50	1	2	1	0	5	700	-126.074	-0.457664	6.55108	3	0	1	24	F	R	38
6	2	cTBS	3	51	1	2	0	1	5	1018	191.926	0.696711	6.9256	2	1	1	24	F	R	38
6	2	cTBS	3	53	1	2	0	2	5	871	44.9255	0.163085	6.76964	2	1	1	24	F	R	38
6	2	cTBS	3	55	1	2	0	-1	6	817	-9.07447	-0.0329413	6.70564	2	1	1	24	F	R	38
6	2	cTBS	3	56	2	3	0	-1	6	815	-11.0745	-0.0402015	6.70319	3	1	1	24	F	R	38
6	2	cTBS	3	57	1	1	1	0	6	897	70.9255	0.257468	6.79906	2	0	1	24	F	R	38
6	2	cTBS	3	58	2	2	1	0	6	646	-180.074	-0.65369	6.4708	3	0	1	24	F	R	38
6	2	cTBS	3	59	1	1	0	1	6	635	-191.074	-0.693621	6.45362	1	1	1	24	F	R	38
6	2	cTBS	3	60	2	2	0	1	6	750	-76.0745	-0.276159	6.62007	2	1	1	24	F	R	38
6	2	cTBS	3	61	1	1	0	2	6	500	-326.074	-1.18369	6.21461	1	1	1	24	F	R	38
6	2	cTBS	3	62	2	2	0	2	6	637	-189.074	-0.686361	6.45677	3	0	0	24	F	R	38
7	1	cTBS	1	8	1	3	0	-1	1	945	67.4102	0.218819	6.85118	3	1	1	37	F	L	69
7	1	cTBS	1	9	1	2	1	0	1	1096	218.41	0.708977	6.99942	3	0	1	37	F	L	69
7	1	cTBS	1	10	1	2	0	1	1	1206	328.41	1.06605	7.09506	2	1	1	37	F	L	69
7	1	cTBS	1	12	2	2	0	-1	1	747	-130.59	-0.423905	6.61607	2	1	1	37	F	L	69
7	1	cTBS	1	13	1	2	0	2	1	681	-196.59	-0.638147	6.52356	2	1	1	37	F	L	69
7	1	cTBS	1	14	2	1	1	0	1	899	21.4102	0.0694992	6.80128	2	0	1	37	F	L	69
7	1	cTBS	1	15	2	1	0	1	1	900	22.4102	0.0727453	6.80239	1	1	1	37	F	L	69
7	1	cTBS	1	16	1	2	0	-1	2	1140	262.41	0.851805	7.03878	2	1	1	37	F	L	69
7	1	cTBS	1	17	2	1	0	2	1	857	-20.5898	-0.0668362	6.75344	1	1	1	37	F	L	69
7	1	cTBS	1	18	1	1	1	0	2	823	-54.5898	-0.177203	6.71296	2	0	1	37	F	L	69
7	1	cTBS	1	19	2	1	0	-1	2	1218	340.41	1.105	7.10497	1	1	1	37	F	L	69
7	1	cTBS	1	20	1	1	0	1	2	1092	214.41	0.695993	6.99577	2	0	0	37	F	L	69
7	1	cTBS	1	21	2	3	1	0	2	1061	183.41	0.595365	6.96697	1	0	1	37	F	L	69
7	1	cTBS	1	22	1	1	0	2	2	1022	144.41	0.468767	6.92952	3	0	0	37	F	L	69
7	1	cTBS	1	23	2	3	0	1	2	793	-84.5898	-0.274585	6.67582	3	1	1	37	F	L	69
7	1	cTBS	1	24	1	1	0	-1	3	1258	380.41	1.23484	7.13728	1	1	1	37	F	L	69
7	1	cTBS	1	25	1	3	1	0	3	798	-79.5898	-0.258355	6.68211	1	0	1	37	F	L	69
7	1	cTBS	1	26	2	3	0	2	2	1248	370.41	1.20238	7.1293	3	1	1	37	F	L	69
7	1	cTBS	1	28	1	3	0	1	3	704	-173.59	-0.563487	6.55678	3	1	1	37	F	L	69
7	1	cTBS	1	29	1	3	0	2	3	1146	268.41	0.871281	7.04403	3	1	1	37	F	L	69
7	1	cTBS	1	30	2	3	0	-1	3	935	57.4102	0.186358	6.84055	3	1	1	37	F	L	69
7	1	cTBS	1	31	1	3	0	-1	4	687	-190.59	-0.61867	6.53233	3	1	1	37	F	L	69
7	1	cTBS	1	32	2	1	1	0	3	812	-65.5898	-0.21291	6.6995	3	0	1	37	F	L	69
7	1	cTBS	1	33	2	1	0	1	3	888	10.4102	0.0337923	6.78897	1	1	1	37	F	L	69
7	1	cTBS	1	34	1	1	1	0	4	633	-244.59	-0.793959	6.45047	3	0	1	37	F	L	69
7	1	cTBS	1	35	1	1	0	1	4	707	-170.59	-0.553749	6.56103	1	1	1	37	F	L	69
7	1	cTBS	1	36	1	1	0	2	4	765	-112.59	-0.365476	6.63988	1	1	1	37	F	L	69
7	1	cTBS	1	37	2	1	0	2	3	978	100.41	0.32594	6.88551	1	1	1	37	F	L	69
7	1	cTBS	1	39	2	1	0	-1	4	641	-236.59	-0.76799	6.46303	1	1	1	37	F	L	69
7	1	cTBS	1	41	1	1	0	-1	5	696	-181.59	-0.589455	6.54535	1	1	1	37	F	L	69
7	1	cTBS	1	42	1	2	1	0	5	824	-53.5898	-0.173957	6.71417	1	0	1	37	F	L	69
7	1	cTBS	1	43	2	2	1	0	4	1774	896.41	2.90982	7.48099	1	0	1	37	F	L	69
7	1	cTBS	1	44	1	2	0	1	5	560	-317.59	-1.03092	6.32794	2	1	1	37	F	L	69
7	1	cTBS	1	45	2	2	0	1	4	860	-17.5898	-0.057098	6.75693	2	1	1	37	F	L	69
7	1	cTBS	1	46	2	2	0	2	4	976	98.4102	0.319448	6.88346	2	1	1	37	F	L	69
7	1	cTBS	1	47	1	2	0	2	5	937	59.4102	0.19285	6.84268	2	1	1	37	F	L	69
7	1	cTBS	1	48	2	2	0	-1	5	609	-268.59	-0.871865	6.41182	2	1	1	37	F	L	69
7	1	cTBS	1	50	2	3	1	0	5	597	-280.59	-0.910818	6.39192	2	0	1	37	F	L	69
7	1	cTBS	1	51	1	2	0	-1	6	820	-57.5898	-0.186941	6.7093	3	0	0	37	F	L	69
7	1	cTBS	1	52	2	3	0	1	5	746	-131.59	-0.427151	6.61473	3	1	1	37	F	L	69
7	1	cTBS	1	53	1	3	1	0	6	794	-83.5898	-0.271339	6.67708	2	0	1	37	F	L	69
7	1	cTBS	1	54	2	3	0	2	5	956	78.4102	0.254526	6.86276	3	1	1	37	F	L	69
7	1	cTBS	1	55	1	3	0	1	6	777	-100.59	-0.326523	6.65544	2	0	0	37	F	L	69
7	1	cTBS	1	56	2	3	0	-1	6	765	-112.59	-0.365476	6.63988	3	1	1	37	F	L	69
7	1	cTBS	1	57	1	3	0	2	6	1055	177.41	0.575888	6.9613	3	1	1	37	F	L	69
7	1	cTBS	1	58	2	2	1	0	6	682	-195.59	-0.634901	6.52503	3	0	1	37	F	L	69
7	1	cTBS	1	59	2	2	0	1	6	708	-169.59	-0.550502	6.56244	2	1	1	37	F	L	69
7	1	cTBS	1	60	2	2	0	2	6	1159	281.41	0.913481	7.05531	2	1	1	37	F	L	69
7	1	cTBS	2	8	1	2	0	-1	1	739	-138.59	-0.449874	6.6053	2	1	1	37	F	L	69
7	1	cTBS	2	10	1	3	1	0	1	1111	233.41	0.757669	7.01302	2	0	1	37	F	L	69
7	1	cTBS	2	11	2	1	0	-1	1	1653	775.41	2.51705	7.41035	1	1	1	37	F	L	69
7	1	cTBS	2	12	1	3	0	1	1	855	-22.5898	-0.0733284	6.7511	3	1	1	37	F	L	69
7	1	cTBS	2	13	1	3	0	2	1	849	-28.5898	-0.0928049	6.74406	3	1	1	37	F	L	69
7	1	cTBS	2	14	2	2	1	0	1	1703	825.41	2.67935	7.44015	1	0	1	37	F	L	69
7	1	cTBS	2	15	2	2	0	1	1	659	-218.59	-0.70956	6.49072	2	1	1	37	F	L	69
7	1	cTBS	2	16	1	3	0	-1	2	1602	724.41	2.35149	7.37901	3	1	1	37	F	L	69
7	1	cTBS	2	17	2	2	0	2	1	1387	509.41	1.65359	7.2349	2	1	1	37	F	L	69
7	1	cTBS	2	19	1	1	1	0	2	753	-124.59	-0.404429	6.62407	3	0	1	37	F	L	69
7	1	cTBS	2	20	1	1	0	1	2	761	-116.59	-0.37846	6.63463	1	1	1	37	F	L	69
7	1	cTBS	2	21	2	2	0	-1	2	618	-259.59	-0.84265	6.42649	2	1	1	37	F	L	69
7	1	cTBS	2	22	2	3	1	0	2	677	-200.59	-0.651131	6.51767	2	0	1	37	F	L	69
7	1	cTBS	2	23	1	1	0	2	2	681	-196.59	-0.638147	6.52356	1	1	1	37	F	L	69
7	1	cTBS	2	24	1	1	0	-1	3	772	-105.59	-0.342753	6.64898	1	1	1	37	F	L	69
7	1	cTBS	2	25	2	3	0	1	2	1027	149.41	0.484998	6.9344	3	1	1	37	F	L	69
7	1	cTBS	2	27	1	3	1	0	3	1014	136.41	0.442799	6.92166	1	0	1	37	F	L	69
7	1	cTBS	2	28	1	3	0	1	3	674	-203.59	-0.660869	6.51323	3	1	1	37	F	L	69
7	1	cTBS	2	29	1	3	0	2	3	769	-108.59	-0.352491	6.64509	3	1	1	37	F	L	69
7	1	cTBS	2	30	2	3	0	-1	3	1480	602.41	1.95547	7.2998	1	0	0	37	F	L	69
7	1	cTBS	2	31	2	2	1	0	3	803	-74.5898	-0.242125	6.68835	1	0	0	37	F	L	69
7	1	cTBS	2	33	1	3	0	-1	4	733	-144.59	-0.46935	6.59715	3	1	1	37	F	L	69
7	1	cTBS	2	34	1	2	1	0	4	817	-60.5898	-0.196679	6.70564	3	0	1	37	F	L	69
7	1	cTBS	2	35	2	2	0	1	3	811	-66.5898	-0.216156	6.69827	2	1	1	37	F	L	69
7	1	cTBS	2	36	2	2	0	2	3	808	-69.5898	-0.225894	6.69456	2	1	1	37	F	L	69
7	1	cTBS	2	37	2	2	0	-1	4	943	65.4102	0.212327	6.84907	2	1	1	37	F	L	69
7	1	cTBS	2	38	1	2	0	1	4	891	13.4102	0.0435306	6.79234	2	1	1	37	F	L	69
7	1	cTBS	2	39	1	2	0	2	4	643	-234.59	-0.761498	6.46614	2	1	1	37	F	L	69
7	1	cTBS	2	40	2	1	1	0	4	991	113.41	0.368139	6.89871	2	0	1	37	F	L	69
7	1	cTBS	2	41	2	1	0	1	4	754	-123.59	-0.401183	6.62539	1	1	1	37	F	L	69
7	1	cTBS	2	43	2	1	0	2	4	1211	333.41	1.08228	7.0992	1	1	1	37	F	L	69
7	1	cTBS	2	46	2	1	0	-1	5	640	-237.59	-0.771236	6.46147	1	1	1	37	F	L	69
7	1	cTBS	2	47	1	2	0	-1	5	1067	189.41	0.614841	6.97261	2	1	1	37	F	L	69
7	1	cTBS	2	49	2	3	1	0	5	625	-252.59	-0.819927	6.43775	2	0	0	37	F	L	69
7	1	cTBS	2	50	2	3	0	1	5	785	-92.5898	-0.300554	6.66568	3	1	1	37	F	L	69
7	1	cTBS	2	51	1	1	0	1	5	1349	471.41	1.53024	7.20712	3	0	0	37	F	L	69
7	1	cTBS	2	52	2	3	0	2	5	1153	275.41	0.894004	7.05012	3	1	1	37	F	L	69
7	1	cTBS	2	53	1	1	0	2	5	1016	138.41	0.449291	6.92363	2	0	0	37	F	L	69
7	1	cTBS	2	54	1	1	0	-1	6	862	-15.5898	-0.0506058	6.75926	1	1	1	37	F	L	69
7	1	cTBS	2	55	1	2	1	0	6	814	-63.5898	-0.206418	6.70196	1	0	1	37	F	L	69
7	1	cTBS	2	56	2	3	0	-1	6	790	-87.5898	-0.284324	6.67203	2	0	0	37	F	L	69
7	1	cTBS	2	57	2	1	1	0	6	658	-219.59	-0.712807	6.4892	1	1	0	37	F	L	69
7	1	cTBS	2	58	1	2	0	1	6	749	-128.59	-0.417413	6.61874	2	1	1	37	F	L	69
7	1	cTBS	2	59	1	2	0	2	6	585	-292.59	-0.949771	6.37161	2	1	1	37	F	L	69
7	1	cTBS	2	61	2	1	0	1	6	668	-209.59	-0.680346	6.50429	1	1	1	37	F	L	69
7	1	cTBS	2	62	2	1	0	2	6	1352	474.41	1.53997	7.20934	1	1	1	37	F	L	69
7	1	cTBS	3	8	2	3	0	-1	1	835	-42.5898	-0.13825	6.72743	3	1	1	37	F	L	69
7	1	cTBS	3	10	1	1	0	-1	1	1763	885.41	2.87411	7.47477	1	1	1	37	F	L	69
7	1	cTBS	3	11	2	1	1	0	1	673	-204.59	-0.664115	6.51175	3	0	1	37	F	L	69
7	1	cTBS	3	12	2	1	0	1	1	599	-278.59	-0.904325	6.39526	1	1	1	37	F	L	69
7	1	cTBS	3	13	1	3	1	0	1	619	-258.59	-0.839404	6.42811	1	0	1	37	F	L	69
7	1	cTBS	3	14	2	1	0	2	1	1829	951.41	3.08836	7.51152	1	1	1	37	F	L	69
7	1	cTBS	3	15	2	1	0	-1	2	666	-211.59	-0.686838	6.50129	1	1	1	37	F	L	69
7	1	cTBS	3	16	1	3	0	1	1	563	-314.59	-1.02118	6.33328	3	1	1	37	F	L	69
7	1	cTBS	3	17	2	2	1	0	2	1186	308.41	1.00112	7.07834	3	0	0	37	F	L	69
7	1	cTBS	3	18	1	3	0	2	1	707	-170.59	-0.553749	6.56103	3	1	1	37	F	L	69
7	1	cTBS	3	20	2	2	0	1	2	1126	248.41	0.80636	7.02643	2	1	1	37	F	L	69
7	1	cTBS	3	21	1	3	0	-1	2	630	-247.59	-0.803697	6.44572	3	1	1	37	F	L	69
7	1	cTBS	3	22	2	2	0	2	2	1019	141.41	0.459029	6.92658	2	1	1	37	F	L	69
7	1	cTBS	3	23	1	1	1	0	2	1330	452.41	1.46856	7.19293	3	0	1	37	F	L	69
7	1	cTBS	3	25	1	1	0	1	2	502	-375.59	-1.2192	6.2186	1	1	1	37	F	L	69
7	1	cTBS	3	26	2	2	0	-1	3	1025	147.41	0.478506	6.93245	2	1	1	37	F	L	69
7	1	cTBS	3	27	1	1	0	2	2	847	-30.5898	-0.099297	6.7417	1	1	1	37	F	L	69
7	1	cTBS	3	29	1	1	0	-1	3	680	-197.59	-0.641393	6.52209	1	1	1	37	F	L	69
7	1	cTBS	3	30	2	3	1	0	3	953	75.4102	0.244788	6.85961	2	0	1	37	F	L	69
7	1	cTBS	3	31	2	3	0	1	3	589	-288.59	-0.936786	6.37843	3	1	1	37	F	L	69
7	1	cTBS	3	32	2	3	0	2	3	748	-129.59	-0.420659	6.6174	3	1	1	37	F	L	69
7	1	cTBS	3	33	1	2	1	0	3	843	-34.5898	-0.112281	6.73697	1	0	1	37	F	L	69
7	1	cTBS	3	34	1	2	0	1	3	1395	517.41	1.67956	7.24065	2	1	1	37	F	L	69
7	1	cTBS	3	37	1	2	0	2	3	527	-350.59	-1.13804	6.2672	2	1	1	37	F	L	69
7	1	cTBS	3	38	2	2	1	0	4	758	-119.59	-0.388198	6.63068	3	0	1	37	F	L	69
7	1	cTBS	3	39	2	2	0	1	4	571	-306.59	-0.995216	6.34739	2	1	1	37	F	L	69
7	1	cTBS	3	40	1	2	0	-1	4	1133	255.41	0.829082	7.03262	2	1	1	37	F	L	69
7	1	cTBS	3	41	2	2	0	2	4	654	-223.59	-0.725791	6.48311	2	1	1	37	F	L	69
7	1	cTBS	3	42	2	2	0	-1	5	736	-141.59	-0.459612	6.60123	2	1	1	37	F	L	69
7	1	cTBS	3	43	2	1	1	0	5	1204	326.41	1.05955	7.0934	2	0	1	37	F	L	69
7	1	cTBS	3	44	1	3	1	0	4	562	-315.59	-1.02443	6.3315	1	0	0	37	F	L	69
7	1	cTBS	3	45	2	1	0	1	5	1053	175.41	0.569396	6.9594	1	1	1	37	F	L	69
7	1	cTBS	3	46	1	3	0	1	4	539	-338.59	-1.09909	6.28972	3	1	1	37	F	L	69
7	1	cTBS	3	47	1	3	0	2	4	882	4.41019	0.0143158	6.78219	3	1	1	37	F	L	69
7	1	cTBS	3	48	1	3	0	-1	5	775	-102.59	-0.333015	6.65286	3	1	1	37	F	L	69
7	1	cTBS	3	49	2	1	0	2	5	481	-396.59	-1.28736	6.17587	1	1	1	37	F	L	69
7	1	cTBS	3	50	1	2	1	0	5	509	-368.59	-1.19647	6.23245	3	0	1	37	F	L	69
7	1	cTBS	3	51	2	1	0	-1	6	458	-419.59	-1.36202	6.12687	1	1	1	37	F	L	69
7	1	cTBS	3	52	2	3	1	0	6	1643	765.41	2.48458	7.40428	2	0	0	37	F	L	69
7	1	cTBS	3	53	1	2	0	1	5	449	-428.59	-1.39124	6.10702	2	1	1	37	F	L	69
7	1	cTBS	3	54	1	2	0	2	5	540	-337.59	-1.09584	6.29157	2	1	1	37	F	L	69
7	1	cTBS	3	55	2	3	0	1	6	924	46.4102	0.150651	6.82871	3	1	1	37	F	L	69
7	1	cTBS	3	56	1	2	0	-1	6	879	1.41019	0.00457758	6.77878	2	1	1	37	F	L	69
7	1	cTBS	3	57	2	3	0	2	6	522	-355.59	-1.15427	6.25767	3	1	1	37	F	L	69
7	1	cTBS	3	61	1	1	0	1	6	665	-212.59	-0.690084	6.49979	1	1	1	37	F	L	69
7	1	cTBS	3	62	1	1	0	2	6	917	39.4102	0.127929	6.82111	1	1	1	37	F	L	69
7	2	sham	1	7	1	1	0	-1	1	1168	290.41	0.942695	7.06305	1	1	1	37	F	L	69
7	2	sham	1	9	1	2	1	0	1	986	108.41	0.351908	6.89366	1	0	1	37	F	L	69
7	2	sham	1	10	1	2	0	1	1	638	-239.59	-0.777728	6.45834	2	1	1	37	F	L	69
7	2	sham	1	12	1	2	0	2	1	629	-248.59	-0.806943	6.44413	2	1	1	37	F	L	69
7	2	sham	1	13	1	2	0	-1	2	676	-201.59	-0.654377	6.51619	2	1	1	37	F	L	69
7	2	sham	1	14	2	3	0	-1	1	1403	525.41	1.70552	7.24637	3	1	1	37	F	L	69
7	2	sham	1	15	2	1	1	0	1	703	-174.59	-0.566733	6.55536	3	0	1	37	F	L	69
7	2	sham	1	16	2	1	0	1	1	857	-20.5898	-0.0668362	6.75344	1	1	1	37	F	L	69
7	2	sham	1	17	1	3	1	0	2	692	-185.59	-0.60244	6.53959	2	0	1	37	F	L	69
7	2	sham	1	18	2	1	0	2	1	1392	514.41	1.66982	7.2385	1	1	1	37	F	L	69
7	2	sham	1	19	1	3	0	1	2	1085	207.41	0.67327	6.98934	3	1	1	37	F	L	69
7	2	sham	1	20	1	3	0	2	2	760	-117.59	-0.381706	6.63332	3	1	1	37	F	L	69
7	2	sham	1	22	2	1	0	-1	2	1796	918.41	2.98123	7.49332	1	1	1	37	F	L	69
7	2	sham	1	23	1	3	0	-1	3	772	-105.59	-0.342753	6.64898	3	1	1	37	F	L	69
7	2	sham	1	24	2	2	1	0	2	778	-99.5898	-0.323277	6.65673	1	0	1	37	F	L	69
7	2	sham	1	25	2	2	0	1	2	662	-215.59	-0.699822	6.49527	2	1	1	37	F	L	69
7	2	sham	1	26	1	1	1	0	3	1091	213.41	0.692747	6.99485	1	1	0	37	F	L	69
7	2	sham	1	27	2	2	0	2	2	725	-152.59	-0.495319	6.58617	2	1	1	37	F	L	69
7	2	sham	1	28	2	2	0	-1	3	871	-6.58981	-0.0213911	6.76964	2	1	1	37	F	L	69
7	2	sham	1	29	1	1	0	1	3	617	-260.59	-0.845896	6.42487	1	1	1	37	F	L	69
7	2	sham	1	30	1	1	0	2	3	725	-152.59	-0.495319	6.58617	1	1	1	37	F	L	69
7	2	sham	1	31	2	3	1	0	3	790	-87.5898	-0.284324	6.67203	2	0	1	37	F	L	69
7	2	sham	1	33	1	1	0	-1	4	884	6.41019	0.020808	6.78446	1	1	1	37	F	L	69
7	2	sham	1	34	1	3	1	0	4	899	21.4102	0.0694992	6.80128	1	0	1	37	F	L	69
7	2	sham	1	35	2	3	0	1	3	1057	179.41	0.58238	6.96319	3	1	1	37	F	L	69
7	2	sham	1	36	2	3	0	2	3	690	-187.59	-0.608932	6.53669	3	1	1	37	F	L	69
7	2	sham	1	37	1	3	0	1	4	721	-156.59	-0.508303	6.58064	3	1	1	37	F	L	69
7	2	sham	1	38	2	3	0	-1	4	1644	766.41	2.48783	7.40489	3	1	1	37	F	L	69
7	2	sham	1	39	2	2	1	0	4	739	-138.59	-0.449874	6.6053	3	0	1	37	F	L	69
7	2	sham	1	40	1	3	0	2	4	835	-42.5898	-0.13825	6.72743	3	1	1	37	F	L	69
7	2	sham	1	41	2	2	0	1	4	1100	222.41	0.721962	7.00307	2	1	1	37	F	L	69
7	2	sham	1	42	1	3	0	-1	5	660	-217.59	-0.706314	6.49224	1	0	0	37	F	L	69
7	2	sham	1	43	1	2	1	0	5	555	-322.59	-1.04715	6.31897	3	0	1	37	F	L	69
7	2	sham	1	44	2	2	0	2	4	988	110.41	0.358401	6.89568	2	1	1	37	F	L	69
7	2	sham	1	45	2	2	0	-1	5	780	-97.5898	-0.316785	6.65929	2	1	1	37	F	L	69
7	2	sham	1	46	2	1	1	0	5	853	-24.5898	-0.0798205	6.74876	2	0	1	37	F	L	69
7	2	sham	1	47	1	2	0	1	5	1020	142.41	0.462275	6.92756	3	0	0	37	F	L	69
7	2	sham	1	48	1	2	0	2	5	581	-296.59	-0.962755	6.36475	2	1	1	37	F	L	69
7	2	sham	1	50	2	1	0	1	5	501	-376.59	-1.22244	6.21661	1	1	1	37	F	L	69
7	2	sham	1	51	1	2	0	-1	6	892	14.4102	0.0467767	6.79347	2	1	1	37	F	L	69
7	2	sham	1	52	2	1	0	2	5	684	-193.59	-0.628408	6.52796	1	1	1	37	F	L	69
7	2	sham	1	53	1	1	1	0	6	1584	706.41	2.29307	7.36771	2	0	1	37	F	L	69
7	2	sham	1	54	1	1	0	1	6	1044	166.41	0.540181	6.95081	1	1	1	37	F	L	69
7	2	sham	1	56	2	1	0	-1	6	612	-265.59	-0.862126	6.41673	1	1	1	37	F	L	69
7	2	sham	1	58	1	1	0	2	6	627	-250.59	-0.813435	6.44095	1	1	1	37	F	L	69
7	2	sham	1	61	2	3	0	1	6	591	-286.59	-0.930294	6.38182	3	1	1	37	F	L	69
7	2	sham	1	62	2	3	0	2	6	649	-228.59	-0.742021	6.47543	3	1	1	37	F	L	69
7	2	sham	2	8	1	3	0	-1	1	665	-212.59	-0.690084	6.49979	3	1	1	37	F	L	69
7	2	sham	2	9	1	1	1	0	1	620	-257.59	-0.836158	6.42972	1	1	0	37	F	L	69
7	2	sham	2	11	1	1	0	1	1	447	-430.59	-1.39773	6.10256	1	1	1	37	F	L	69
7	2	sham	2	12	2	2	0	-1	1	617	-260.59	-0.845896	6.42487	2	1	1	37	F	L	69
7	2	sham	2	13	1	1	0	2	1	621	-256.59	-0.832912	6.43133	1	1	1	37	F	L	69
7	2	sham	2	14	1	1	0	-1	2	1015	137.41	0.446045	6.92264	1	1	1	37	F	L	69
7	2	sham	2	15	2	3	1	0	1	661	-216.59	-0.703068	6.49375	2	0	1	37	F	L	69
7	2	sham	2	16	2	3	0	1	1	572	-305.59	-0.99197	6.34914	2	0	0	37	F	L	69
7	2	sham	2	17	1	3	1	0	2	816	-61.5898	-0.199926	6.70441	1	0	1	37	F	L	69
7	2	sham	2	18	2	3	0	2	1	557	-320.59	-1.04066	6.32257	3	1	1	37	F	L	69
7	2	sham	2	19	2	3	0	-1	2	1421	543.41	1.76395	7.25912	3	1	1	37	F	L	69
7	2	sham	2	20	1	3	0	1	2	793	-84.5898	-0.274585	6.67582	3	1	1	37	F	L	69
7	2	sham	2	21	1	3	0	2	2	743	-134.59	-0.43689	6.6107	1	0	0	37	F	L	69
7	2	sham	2	23	2	1	1	0	2	1206	328.41	1.06605	7.09506	3	0	1	37	F	L	69
7	2	sham	2	24	2	1	0	1	2	622	-255.59	-0.829665	6.43294	1	1	1	37	F	L	69
7	2	sham	2	25	1	3	0	-1	3	557	-320.59	-1.04066	6.32257	3	1	1	37	F	L	69
7	2	sham	2	26	1	2	1	0	3	1208	330.41	1.07254	7.09672	1	0	0	37	F	L	69
7	2	sham	2	27	2	1	0	2	2	1379	501.41	1.62762	7.22911	1	1	1	37	F	L	69
7	2	sham	2	28	2	1	0	-1	3	693	-184.59	-0.599194	6.54103	1	1	1	37	F	L	69
7	2	sham	2	29	1	2	0	1	3	956	78.4102	0.254526	6.86276	2	1	1	37	F	L	69
7	2	sham	2	30	2	3	1	0	3	1325	447.41	1.45233	7.18917	1	0	1	37	F	L	69
7	2	sham	2	31	1	2	0	2	3	803	-74.5898	-0.242125	6.68835	2	1	1	37	F	L	69
7	2	sham	2	32	2	3	0	1	3	559	-318.59	-1.03417	6.32615	3	1	1	37	F	L	69
7	2	sham	2	33	2	3	0	2	3	1048	170.41	0.553165	6.95464	3	1	1	37	F	L	69
7	2	sham	2	34	1	2	0	-1	4	1100	222.41	0.721962	7.00307	2	1	1	37	F	L	69
7	2	sham	2	36	2	3	0	-1	4	1704	826.41	2.6826	7.44073	3	1	1	37	F	L	69
7	2	sham	2	37	1	1	1	0	4	1718	840.41	2.72804	7.44892	2	0	1	37	F	L	69
7	2	sham	2	38	1	1	0	1	4	475	-402.59	-1.30684	6.16331	1	1	1	37	F	L	69
7	2	sham	2	39	2	2	1	0	4	660	-217.59	-0.706314	6.49224	2	1	0	37	F	L	69
7	2	sham	2	40	1	1	0	2	4	658	-219.59	-0.712807	6.4892	1	1	1	37	F	L	69
7	2	sham	2	41	2	2	0	1	4	551	-326.59	-1.06014	6.31173	2	1	1	37	F	L	69
7	2	sham	2	43	1	1	0	-1	5	579	-298.59	-0.969247	6.3613	1	1	1	37	F	L	69
7	2	sham	2	44	2	2	0	2	4	672	-205.59	-0.667361	6.51026	2	1	1	37	F	L	69
7	2	sham	2	45	2	2	0	-1	5	671	-206.59	-0.670607	6.50877	2	1	1	37	F	L	69
7	2	sham	2	46	1	2	1	0	5	435	-442.59	-1.43668	6.07535	1	0	1	37	F	L	69
7	2	sham	2	47	1	2	0	1	5	515	-362.59	-1.177	6.24417	2	1	1	37	F	L	69
7	2	sham	2	48	2	1	1	0	5	970	92.4102	0.299971	6.8773	2	0	1	37	F	L	69
7	2	sham	2	50	2	1	0	1	5	751	-126.59	-0.410921	6.62141	1	1	1	37	F	L	69
7	2	sham	2	52	2	1	0	2	5	1250	372.41	1.20887	7.1309	1	1	1	37	F	L	69
7	2	sham	2	54	2	1	0	-1	6	814	-63.5898	-0.206418	6.70196	1	1	1	37	F	L	69
7	2	sham	2	55	2	2	1	0	6	667	-210.59	-0.683592	6.50279	1	0	1	37	F	L	69
7	2	sham	2	56	1	2	0	-1	6	1347	469.41	1.52374	7.20564	2	1	1	37	F	L	69
7	2	sham	2	57	2	2	0	1	6	1204	326.41	1.05955	7.0934	2	1	1	37	F	L	69
7	2	sham	2	58	2	2	0	2	6	1345	467.41	1.51725	7.20415	2	1	1	37	F	L	69
7	2	sham	2	59	1	3	1	0	6	1396	518.41	1.6828	7.24137	1	0	0	37	F	L	69
7	2	sham	2	60	1	3	0	1	6	726	-151.59	-0.492073	6.58755	3	1	1	37	F	L	69
7	2	sham	2	61	1	3	0	2	6	1742	864.41	2.80595	7.46279	1	0	0	37	F	L	69
7	2	sham	3	8	2	1	0	-1	1	678	-199.59	-0.647885	6.51915	1	1	1	37	F	L	69
7	2	sham	3	9	2	2	1	0	1	580	-297.59	-0.966001	6.36303	1	0	1	37	F	L	69
7	2	sham	3	10	1	2	0	-1	1	667	-210.59	-0.683592	6.50279	3	0	0	37	F	L	69
7	2	sham	3	11	2	2	0	1	1	566	-311.59	-1.01145	6.33859	2	1	1	37	F	L	69
7	2	sham	3	12	1	3	1	0	1	1185	307.41	0.997879	7.0775	3	1	0	37	F	L	69
7	2	sham	3	13	2	2	0	2	1	1276	398.41	1.29327	7.15149	2	1	1	37	F	L	69
7	2	sham	3	14	1	3	0	1	1	728	-149.59	-0.485581	6.5903	3	1	1	37	F	L	69
7	2	sham	3	16	1	3	0	2	1	692	-185.59	-0.60244	6.53959	3	1	1	37	F	L	69
7	2	sham	3	17	2	1	1	0	2	811	-66.5898	-0.216156	6.69827	2	0	1	37	F	L	69
7	2	sham	3	19	2	1	0	1	2	719	-158.59	-0.514796	6.57786	1	1	1	37	F	L	69
7	2	sham	3	20	2	1	0	2	2	1235	357.41	1.16018	7.11883	1	1	1	37	F	L	69
7	2	sham	3	22	1	3	0	-1	2	1451	573.41	1.86134	7.28001	3	1	1	37	F	L	69
7	2	sham	3	23	2	1	0	-1	3	627	-250.59	-0.813435	6.44095	1	1	1	37	F	L	69
7	2	sham	3	24	1	2	1	0	2	1386	508.41	1.65034	7.23418	3	0	1	37	F	L	69
7	2	sham	3	25	2	3	1	0	3	567	-310.59	-1.0082	6.34036	1	0	1	37	F	L	69
7	2	sham	3	26	1	2	0	1	2	690	-187.59	-0.608932	6.53669	2	1	1	37	F	L	69
7	2	sham	3	28	2	3	0	2	3	465	-412.59	-1.3393	6.14204	3	1	1	37	F	L	69
7	2	sham	3	29	1	2	0	2	2	741	-136.59	-0.443382	6.608	2	1	1	37	F	L	69
7	2	sham	3	30	1	2	0	-1	3	966	88.4102	0.286987	6.87316	2	1	1	37	F	L	69
7	2	sham	3	31	1	1	1	0	3	1142	264.41	0.858297	7.04054	3	0	0	37	F	L	69
7	2	sham	3	33	2	3	0	-1	4	1133	255.41	0.829082	7.03262	1	0	0	37	F	L	69
7	2	sham	3	34	2	2	1	0	4	719	-158.59	-0.514796	6.57786	1	0	0	37	F	L	69
7	2	sham	3	35	1	1	0	1	3	1055	177.41	0.575888	6.9613	1	1	1	37	F	L	69
7	2	sham	3	36	1	1	0	2	3	807	-70.5898	-0.22914	6.69332	1	1	1	37	F	L	69
7	2	sham	3	37	2	2	0	1	4	672	-205.59	-0.667361	6.51026	2	1	1	37	F	L	69
7	2	sham	3	38	2	2	0	2	4	687	-190.59	-0.61867	6.53233	2	1	1	37	F	L	69
7	2	sham	3	39	1	1	0	-1	4	637	-240.59	-0.780974	6.45677	1	1	1	37	F	L	69
7	2	sham	3	40	1	3	1	0	4	1253	375.41	1.21861	7.1333	1	0	1	37	F	L	69
7	2	sham	3	43	2	2	0	-1	5	1451	573.41	1.86134	7.28001	3	0	0	37	F	L	69
7	2	sham	3	44	2	3	1	0	5	637	-240.59	-0.780974	6.45677	2	0	1	37	F	L	69
7	2	sham	3	45	1	3	0	2	4	1263	385.41	1.25107	7.14125	3	1	1	37	F	L	69
7	2	sham	3	47	1	3	0	-1	5	782	-95.5898	-0.310292	6.66185	3	1	1	37	F	L	69
7	2	sham	3	48	2	3	0	1	5	774	-103.59	-0.336261	6.65157	1	0	0	37	F	L	69
7	2	sham	3	50	2	3	0	2	5	1039	161.41	0.523951	6.94601	1	0	0	37	F	L	69
7	2	sham	3	51	2	3	0	-1	6	701	-176.59	-0.573225	6.55251	3	1	1	37	F	L	69
7	2	sham	3	52	2	1	1	0	6	812	-65.5898	-0.21291	6.6995	3	0	1	37	F	L	69
7	2	sham	3	53	1	1	0	1	5	912	34.4102	0.111698	6.81564	3	0	0	37	F	L	69
7	2	sham	3	54	2	1	0	1	6	644	-233.59	-0.758252	6.4677	1	1	1	37	F	L	69
7	2	sham	3	55	1	1	0	2	5	545	-332.59	-1.07961	6.30079	1	1	1	37	F	L	69
7	2	sham	3	56	1	1	0	-1	6	731	-146.59	-0.475843	6.59441	1	1	1	37	F	L	69
7	2	sham	3	57	2	1	0	2	6	631	-246.59	-0.800451	6.44731	1	1	1	37	F	L	69
7	2	sham	3	58	1	2	1	0	6	1027	149.41	0.484998	6.9344	1	0	1	37	F	L	69
7	2	sham	3	60	1	2	0	1	6	908	30.4102	0.098714	6.81124	2	1	1	37	F	L	69
7	2	sham	3	61	1	2	0	2	6	510	-367.59	-1.19323	6.23441	2	1	1	37	F	L	69
8	1	cTBS	1	9	1	2	0	-1	1	1439	314.968	0.743802	7.2717	2	1	1	28	F	L	44
8	1	cTBS	1	10	2	1	0	-1	1	1022	-102.032	-0.24095	6.92952	1	1	1	28	F	L	44
8	1	cTBS	1	11	1	1	1	0	1	878	-246.032	-0.581008	6.77765	2	0	1	28	F	L	44
8	1	cTBS	1	12	2	3	1	0	1	1193	68.9681	0.162869	7.08423	1	0	1	28	F	L	44
8	1	cTBS	1	13	2	3	0	1	1	1057	-67.0319	-0.158297	6.96319	1	0	0	28	F	L	44
8	1	cTBS	1	14	1	1	0	1	1	869	-255.032	-0.602262	6.76734	1	1	1	28	F	L	44
8	1	cTBS	1	15	1	1	0	2	1	1130	5.96809	0.0140937	7.02997	1	1	1	28	F	L	44
8	1	cTBS	1	16	2	3	0	2	1	826	-298.032	-0.703807	6.71659	3	1	1	28	F	L	44
8	1	cTBS	1	18	1	1	0	-1	2	1322	197.968	0.467505	7.1869	1	1	1	28	F	L	44
8	1	cTBS	1	19	1	2	1	0	2	1536	411.968	0.97287	7.33694	1	0	1	28	F	L	44
8	1	cTBS	1	20	1	2	0	1	2	841	-283.032	-0.668385	6.73459	2	1	1	28	F	L	44
8	1	cTBS	1	22	2	3	0	-1	2	1408	283.968	0.670595	7.24993	3	1	1	28	F	L	44
8	1	cTBS	1	23	1	2	0	2	2	1906	781.968	1.84663	7.55276	2	1	1	28	F	L	44
8	1	cTBS	1	24	2	1	1	0	2	934	-190.032	-0.448764	6.83948	3	0	1	28	F	L	44
8	1	cTBS	1	25	1	2	0	-1	3	1530	405.968	0.9587	7.33302	2	1	1	28	F	L	44
8	1	cTBS	1	26	1	3	1	0	3	1677	552.968	1.30584	7.42476	2	0	1	28	F	L	44
8	1	cTBS	1	27	1	3	0	1	3	1749	624.968	1.47587	7.4668	3	1	1	28	F	L	44
8	1	cTBS	1	28	2	1	0	1	2	1495	370.968	0.876047	7.30988	2	0	0	28	F	L	44
8	1	cTBS	1	29	2	1	0	2	2	1295	170.968	0.403744	7.16627	1	1	1	28	F	L	44
8	1	cTBS	1	30	1	3	0	2	3	712	-412.032	-0.97302	6.56808	3	1	1	28	F	L	44
8	1	cTBS	1	31	2	1	0	-1	3	1235	110.968	0.262053	7.11883	1	1	1	28	F	L	44
8	1	cTBS	1	32	2	2	1	0	3	1344	219.968	0.519458	7.20341	1	0	1	28	F	L	44
8	1	cTBS	1	34	1	3	0	-1	4	856	-268.032	-0.632962	6.75227	3	1	1	28	F	L	44
8	1	cTBS	1	35	2	2	0	1	3	1051	-73.0319	-0.172466	6.9575	2	1	1	28	F	L	44
8	1	cTBS	1	36	1	1	1	0	4	1909	784.968	1.85372	7.55433	1	1	0	28	F	L	44
8	1	cTBS	1	37	1	1	0	1	4	703	-421.032	-0.994274	6.55536	1	1	1	28	F	L	44
8	1	cTBS	1	38	2	2	0	2	3	1482	357.968	0.845348	7.30115	2	1	1	28	F	L	44
8	1	cTBS	1	39	2	2	0	-1	4	1329	204.968	0.484036	7.19218	2	1	1	28	F	L	44
8	1	cTBS	1	40	2	3	1	0	4	1005	-119.032	-0.281096	6.91274	2	0	1	28	F	L	44
8	1	cTBS	1	41	1	1	0	2	4	2253	1128.97	2.66608	7.72002	2	0	0	28	F	L	44
8	1	cTBS	1	42	1	1	0	-1	5	1213	88.9681	0.2101	7.10085	1	1	1	28	F	L	44
8	1	cTBS	1	43	2	3	0	1	4	959	-165.032	-0.389726	6.86589	3	1	1	28	F	L	44
8	1	cTBS	1	44	2	3	0	2	4	760	-364.032	-0.859667	6.63332	3	1	1	28	F	L	44
8	1	cTBS	1	45	1	3	1	0	5	1182	57.9681	0.136893	7.07496	3	1	0	28	F	L	44
8	1	cTBS	1	47	2	3	0	-1	5	884	-240.032	-0.566839	6.78446	3	1	1	28	F	L	44
8	1	cTBS	1	48	1	3	0	1	5	1700	575.968	1.36016	7.43838	3	1	1	28	F	L	44
8	1	cTBS	1	49	1	3	0	2	5	953	-171.032	-0.403895	6.85961	3	1	1	28	F	L	44
8	1	cTBS	1	50	2	2	1	0	5	1004	-120.032	-0.283457	6.91175	3	0	1	28	F	L	44
8	1	cTBS	1	51	1	3	0	-1	6	883	-241.032	-0.569201	6.78333	2	0	0	28	F	L	44
8	1	cTBS	1	52	1	2	1	0	6	896	-228.032	-0.538501	6.79794	3	0	1	28	F	L	44
8	1	cTBS	1	53	2	2	0	1	5	1972	847.968	2.00249	7.5868	3	0	0	28	F	L	44
8	1	cTBS	1	54	2	2	0	2	5	697	-427.032	-1.00844	6.54679	2	1	1	28	F	L	44
8	1	cTBS	1	55	2	2	0	-1	6	1205	80.9681	0.191207	7.09423	2	1	1	28	F	L	44
8	1	cTBS	1	56	1	2	0	1	6	1645	520.968	1.23027	7.4055	2	1	1	28	F	L	44
8	1	cTBS	1	57	1	2	0	2	6	1180	55.9681	0.13217	7.07327	2	1	1	28	F	L	44
8	1	cTBS	1	59	2	1	1	0	6	1210	85.9681	0.203015	7.09838	2	0	1	28	F	L	44
8	1	cTBS	1	62	2	1	0	1	6	522	-602.032	-1.42171	6.25767	1	1	1	28	F	L	44
8	1	cTBS	1	63	2	1	0	2	6	1437	312.968	0.739079	7.27031	1	1	1	28	F	L	44
8	1	cTBS	2	8	2	3	0	-1	1	611	-513.032	-1.21153	6.4151	3	1	1	28	F	L	44
8	1	cTBS	2	9	2	2	1	0	1	894	-230.032	-0.543224	6.79571	3	0	1	28	F	L	44
8	1	cTBS	2	11	1	1	0	-1	1	1408	283.968	0.670595	7.24993	1	1	1	28	F	L	44
8	1	cTBS	2	12	2	2	0	1	1	815	-309.032	-0.729784	6.70319	3	0	0	28	F	L	44
8	1	cTBS	2	13	2	2	0	2	1	560	-564.032	-1.33197	6.32794	2	1	1	28	F	L	44
8	1	cTBS	2	14	1	3	1	0	1	780	-344.032	-0.812437	6.65929	1	0	1	28	F	L	44
8	1	cTBS	2	15	1	3	0	1	1	943	-181.032	-0.42751	6.84907	3	1	1	28	F	L	44
8	1	cTBS	2	17	2	2	0	-1	2	812	-312.032	-0.736869	6.6995	2	1	1	28	F	L	44
8	1	cTBS	2	18	2	3	1	0	2	686	-438.032	-1.03442	6.53088	2	0	1	28	F	L	44
8	1	cTBS	2	19	1	3	0	2	1	1928	803.968	1.89858	7.56424	3	1	1	28	F	L	44
8	1	cTBS	2	21	1	3	0	-1	2	610	-514.032	-1.21389	6.41346	3	1	1	28	F	L	44
8	1	cTBS	2	22	2	3	0	1	2	600	-524.032	-1.23751	6.39693	3	1	1	28	F	L	44
8	1	cTBS	2	23	2	3	0	2	2	721	-403.032	-0.951767	6.58064	3	1	1	28	F	L	44
8	1	cTBS	2	24	1	2	1	0	2	844	-280.032	-0.6613	6.73815	3	0	1	28	F	L	44
8	1	cTBS	2	25	2	3	0	-1	3	854	-270.032	-0.637685	6.74993	2	0	0	28	F	L	44
8	1	cTBS	2	26	1	2	0	1	2	1575	450.968	1.06497	7.36201	3	0	0	28	F	L	44
8	1	cTBS	2	27	2	1	1	0	3	1736	611.968	1.44517	7.45934	2	0	0	28	F	L	44
8	1	cTBS	2	28	1	2	0	2	2	870	-254.032	-0.599901	6.76849	2	1	1	28	F	L	44
8	1	cTBS	2	29	2	1	0	1	3	1090	-34.0319	-0.0803669	6.99393	2	0	0	28	F	L	44
8	1	cTBS	2	30	2	1	0	2	3	630	-494.032	-1.16666	6.44572	1	1	1	28	F	L	44
8	1	cTBS	2	31	1	2	0	-1	3	1208	83.9681	0.198292	7.09672	2	1	1	28	F	L	44
8	1	cTBS	2	32	1	3	1	0	3	1153	28.9681	0.0684086	7.05012	2	0	1	28	F	L	44
8	1	cTBS	2	34	1	3	0	1	3	767	-357.032	-0.843137	6.64249	3	1	1	28	F	L	44
8	1	cTBS	2	35	2	1	0	-1	4	802	-322.032	-0.760484	6.68711	1	1	1	28	F	L	44
8	1	cTBS	2	36	2	2	1	0	4	784	-340.032	-0.802991	6.66441	1	0	1	28	F	L	44
8	1	cTBS	2	37	1	3	0	2	3	1856	731.968	1.72855	7.52618	3	1	1	28	F	L	44
8	1	cTBS	2	38	2	2	0	1	4	782	-342.032	-0.807714	6.66185	2	1	1	28	F	L	44
8	1	cTBS	2	39	1	3	0	-1	4	643	-481.032	-1.13596	6.46614	3	1	1	28	F	L	44
8	1	cTBS	2	40	1	1	1	0	4	1274	149.968	0.354152	7.14992	3	0	1	28	F	L	44
8	1	cTBS	2	41	2	2	0	2	4	754	-370.032	-0.873837	6.62539	2	1	1	28	F	L	44
8	1	cTBS	2	42	1	1	0	1	4	925	-199.032	-0.470017	6.82979	1	1	1	28	F	L	44
8	1	cTBS	2	43	1	1	0	2	4	2105	980.968	2.31657	7.65207	1	1	1	28	F	L	44
8	1	cTBS	2	45	1	1	0	-1	5	623	-501.032	-1.1832	6.43455	1	1	1	28	F	L	44
8	1	cTBS	2	46	1	2	1	0	5	692	-432.032	-1.02025	6.53959	1	0	1	28	F	L	44
8	1	cTBS	2	48	2	2	0	-1	5	997	-127.032	-0.299988	6.90475	2	1	1	28	F	L	44
8	1	cTBS	2	49	2	1	1	0	5	1661	536.968	1.26806	7.41518	2	0	1	28	F	L	44
8	1	cTBS	2	50	1	2	0	1	5	833	-291.032	-0.687277	6.72503	2	1	1	28	F	L	44
8	1	cTBS	2	51	2	1	0	1	5	954	-170.032	-0.401533	6.86066	1	1	1	28	F	L	44
8	1	cTBS	2	52	1	2	0	2	5	1203	78.9681	0.186484	7.09257	1	0	0	28	F	L	44
8	1	cTBS	2	53	2	1	0	2	5	600	-524.032	-1.23751	6.39693	1	1	1	28	F	L	44
8	1	cTBS	2	54	1	2	0	-1	6	679	-445.032	-1.05095	6.52062	2	1	1	28	F	L	44
8	1	cTBS	2	55	2	1	0	-1	6	1344	219.968	0.519458	7.20341	1	1	1	28	F	L	44
8	1	cTBS	2	56	1	1	1	0	6	810	-314.032	-0.741592	6.69703	2	0	1	28	F	L	44
8	1	cTBS	2	57	1	1	0	1	6	1295	170.968	0.403744	7.16627	2	0	0	28	F	L	44
8	1	cTBS	2	58	2	3	1	0	6	656	-468.032	-1.10527	6.48616	1	0	1	28	F	L	44
8	1	cTBS	2	59	2	3	0	1	6	895	-229.032	-0.540863	6.79682	3	1	1	28	F	L	44
8	1	cTBS	2	60	1	1	0	2	6	1256	131.968	0.311645	7.13569	1	1	1	28	F	L	44
8	1	cTBS	2	62	2	3	0	2	6	791	-333.032	-0.78646	6.6733	3	1	1	28	F	L	44
8	1	cTBS	3	8	1	3	0	-1	1	680	-444.032	-1.04859	6.52209	3	1	1	28	F	L	44
8	1	cTBS	3	9	1	1	1	0	1	985	-139.032	-0.328326	6.89264	3	0	1	28	F	L	44
8	1	cTBS	3	10	2	2	0	-1	1	1288	163.968	0.387213	7.16085	2	1	1	28	F	L	44
8	1	cTBS	3	12	1	1	0	1	1	1820	695.968	1.64354	7.50659	1	1	1	28	F	L	44
8	1	cTBS	3	13	2	3	0	1	1	874	-250.032	-0.590455	6.77308	3	1	1	28	F	L	44
8	1	cTBS	3	14	1	1	0	2	1	924	-200.032	-0.472379	6.82871	1	1	1	28	F	L	44
8	1	cTBS	3	15	2	3	0	2	1	1499	374.968	0.885493	7.31255	3	1	1	28	F	L	44
8	1	cTBS	3	18	1	1	0	-1	2	719	-405.032	-0.95649	6.57786	1	1	1	28	F	L	44
8	1	cTBS	3	19	1	3	1	0	2	1462	337.968	0.798117	7.28756	2	0	0	28	F	L	44
8	1	cTBS	3	20	2	3	0	-1	2	1870	745.968	1.76162	7.53369	2	0	0	28	F	L	44
8	1	cTBS	3	21	1	3	0	1	2	526	-598.032	-1.41226	6.2653	3	1	1	28	F	L	44
8	1	cTBS	3	22	1	3	0	2	2	597	-527.032	-1.24459	6.39192	3	1	1	28	F	L	44
8	1	cTBS	3	23	2	1	1	0	2	883	-241.032	-0.569201	6.78333	3	0	1	28	F	L	44
8	1	cTBS	3	24	2	1	0	1	2	679	-445.032	-1.05095	6.52062	1	1	1	28	F	L	44
8	1	cTBS	3	25	1	3	0	-1	3	1311	186.968	0.441528	7.17855	3	1	1	28	F	L	44
8	1	cTBS	3	26	2	1	0	2	2	1964	839.968	1.9836	7.58274	3	0	0	28	F	L	44
8	1	cTBS	3	28	1	2	1	0	3	813	-311.032	-0.734507	6.70073	3	0	1	28	F	L	44
8	1	cTBS	3	30	1	2	0	1	3	725	-399.032	-0.942321	6.58617	2	1	1	28	F	L	44
8	1	cTBS	3	31	1	2	0	2	3	980	-144.032	-0.340134	6.88755	2	1	1	28	F	L	44
8	1	cTBS	3	32	2	1	0	-1	3	746	-378.032	-0.892729	6.61473	1	1	1	28	F	L	44
8	1	cTBS	3	33	1	2	0	-1	4	929	-195.032	-0.460571	6.83411	2	1	1	28	F	L	44
8	1	cTBS	3	34	1	1	1	0	4	786	-338.032	-0.798268	6.66696	2	0	1	28	F	L	44
8	1	cTBS	3	35	2	3	1	0	3	927	-197.032	-0.465294	6.83195	1	0	1	28	F	L	44
8	1	cTBS	3	36	2	3	0	1	3	1320	195.968	0.462782	7.18539	3	1	1	28	F	L	44
8	1	cTBS	3	37	1	1	0	1	4	495	-629.032	-1.48547	6.20456	1	1	1	28	F	L	44
8	1	cTBS	3	38	2	3	0	2	3	900	-224.032	-0.529055	6.80239	3	1	1	28	F	L	44
8	1	cTBS	3	39	2	3	0	-1	4	959	-165.032	-0.389726	6.86589	3	1	1	28	F	L	44
8	1	cTBS	3	40	1	1	0	2	4	827	-297.032	-0.701446	6.7178	1	1	1	28	F	L	44
8	1	cTBS	3	41	1	1	0	-1	5	743	-381.032	-0.899813	6.6107	1	1	1	28	F	L	44
8	1	cTBS	3	42	2	2	1	0	4	543	-581.032	-1.37212	6.29711	3	0	1	28	F	L	44
8	1	cTBS	3	43	1	2	1	0	5	664	-460.032	-1.08637	6.49828	1	0	1	28	F	L	44
8	1	cTBS	3	44	1	2	0	1	5	1832	707.968	1.67188	7.51316	2	1	1	28	F	L	44
8	1	cTBS	3	45	2	2	0	1	4	633	-491.032	-1.15958	6.45047	2	1	1	28	F	L	44
8	1	cTBS	3	46	2	2	0	2	4	719	-405.032	-0.95649	6.57786	2	1	1	28	F	L	44
8	1	cTBS	3	47	2	2	0	-1	5	762	-362.032	-0.854944	6.63595	2	1	1	28	F	L	44
8	1	cTBS	3	48	1	2	0	2	5	1213	88.9681	0.2101	7.10085	2	1	1	28	F	L	44
8	1	cTBS	3	50	2	1	1	0	5	951	-173.032	-0.408618	6.85751	2	0	1	28	F	L	44
8	1	cTBS	3	51	2	1	0	1	5	1355	230.968	0.545435	7.21156	2	0	0	28	F	L	44
8	1	cTBS	3	52	2	1	0	2	5	800	-324.032	-0.765207	6.68461	1	1	1	28	F	L	44
8	1	cTBS	3	53	1	2	0	-1	6	723	-401.032	-0.947044	6.58341	2	1	1	28	F	L	44
8	1	cTBS	3	54	1	3	1	0	6	731	-393.032	-0.928151	6.59441	2	0	1	28	F	L	44
8	1	cTBS	3	55	2	1	0	-1	6	1394	269.968	0.637534	7.23993	1	1	1	28	F	L	44
8	1	cTBS	3	56	1	3	0	1	6	591	-533.032	-1.25876	6.38182	3	1	1	28	F	L	44
8	1	cTBS	3	57	1	3	0	2	6	1065	-59.0319	-0.139405	6.97073	3	1	1	28	F	L	44
8	1	cTBS	3	58	2	2	1	0	6	747	-377.032	-0.890367	6.61607	1	0	1	28	F	L	44
8	1	cTBS	3	60	2	2	0	1	6	795	-329.032	-0.777014	6.67834	2	1	1	28	F	L	44
8	1	cTBS	3	61	2	2	0	2	6	1105	-19.0319	-0.0449442	7.0076	2	1	1	28	F	L	44
8	2	sham	1	8	2	1	0	-1	1	1100	-24.0319	-0.0567518	7.00307	1	1	1	28	F	L	44
8	2	sham	1	10	1	2	0	-1	1	1018	-106.032	-0.250396	6.9256	2	1	1	28	F	L	44
8	2	sham	1	11	2	2	1	0	1	1118	-6.03191	-0.0142445	7.0193	1	0	1	28	F	L	44
8	2	sham	1	12	2	2	0	1	1	948	-176.032	-0.415702	6.85435	2	1	1	28	F	L	44
8	2	sham	1	13	2	2	0	2	1	1334	209.968	0.495843	7.19594	2	1	1	28	F	L	44
8	2	sham	1	14	1	3	1	0	1	1932	807.968	1.90803	7.56631	3	1	0	28	F	L	44
8	2	sham	1	16	1	3	0	1	1	878	-246.032	-0.581008	6.77765	3	1	1	28	F	L	44
8	2	sham	1	17	2	2	0	-1	2	1174	49.9681	0.118	7.06817	2	1	1	28	F	L	44
8	2	sham	1	18	2	3	1	0	2	1026	-98.0319	-0.231504	6.93342	2	0	1	28	F	L	44
8	2	sham	1	20	2	3	0	1	2	952	-172.032	-0.406256	6.85857	3	1	1	28	F	L	44
8	2	sham	1	21	1	3	0	-1	2	808	-316.032	-0.746315	6.69456	1	0	0	28	F	L	44
8	2	sham	1	22	1	2	1	0	2	658	-466.032	-1.10054	6.4892	3	0	1	28	F	L	44
8	2	sham	1	23	1	2	0	1	2	761	-363.032	-0.857306	6.63463	2	1	1	28	F	L	44
8	2	sham	1	24	2	3	0	2	2	1553	428.968	1.01302	7.34794	3	1	1	28	F	L	44
8	2	sham	1	25	1	2	0	2	2	1064	-60.0319	-0.141766	6.96979	2	1	1	28	F	L	44
8	2	sham	1	26	2	3	0	-1	3	2047	922.968	2.1796	7.62413	3	1	1	28	F	L	44
8	2	sham	1	27	2	2	1	0	3	894	-230.032	-0.543224	6.79571	3	0	1	28	F	L	44
8	2	sham	1	28	1	2	0	-1	3	1114	-10.0319	-0.0236905	7.01571	3	0	0	28	F	L	44
8	2	sham	1	29	2	2	0	1	3	991	-133.032	-0.314157	6.89871	2	1	1	28	F	L	44
8	2	sham	1	30	1	1	1	0	3	874	-250.032	-0.590455	6.77308	2	0	1	28	F	L	44
8	2	sham	1	31	2	2	0	2	3	809	-315.032	-0.743953	6.6958	2	1	1	28	F	L	44
8	2	sham	1	32	1	1	0	1	3	684	-440.032	-1.03914	6.52796	1	1	1	28	F	L	44
8	2	sham	1	33	1	1	0	2	3	1054	-70.0319	-0.165382	6.96035	1	1	1	28	F	L	44
8	2	sham	1	34	2	2	0	-1	4	1790	665.968	1.57269	7.48997	2	1	1	28	F	L	44
8	2	sham	1	35	2	1	1	0	4	1060	-64.0319	-0.151212	6.96602	2	0	1	28	F	L	44
8	2	sham	1	37	1	1	0	-1	4	968	-156.032	-0.368472	6.87523	1	1	1	28	F	L	44
8	2	sham	1	38	2	1	0	1	4	1084	-40.0319	-0.094536	6.98841	1	1	1	28	F	L	44
8	2	sham	1	39	2	1	0	2	4	1126	1.96809	0.00464767	7.02643	1	1	1	28	F	L	44
8	2	sham	1	40	1	3	1	0	4	724	-400.032	-0.944682	6.58479	1	0	1	28	F	L	44
8	2	sham	1	41	1	3	0	1	4	924	-200.032	-0.472379	6.82871	3	1	1	28	F	L	44
8	2	sham	1	43	2	1	0	-1	5	834	-290.032	-0.684915	6.72623	1	1	1	28	F	L	44
8	2	sham	1	44	1	3	0	2	4	840	-284.032	-0.670746	6.7334	1	0	0	28	F	L	44
8	2	sham	1	45	2	3	1	0	5	659	-465.032	-1.09818	6.49072	1	0	1	28	F	L	44
8	2	sham	1	47	2	3	0	1	5	988	-136.032	-0.321242	6.89568	3	1	1	28	F	L	44
8	2	sham	1	49	2	3	0	2	5	699	-425.032	-1.00372	6.54965	3	1	1	28	F	L	44
8	2	sham	1	50	2	3	0	-1	6	1025	-99.0319	-0.233866	6.93245	3	1	1	28	F	L	44
8	2	sham	1	51	1	1	1	0	5	949	-175.032	-0.413341	6.85541	3	0	1	28	F	L	44
8	2	sham	1	52	2	1	1	0	6	1064	-60.0319	-0.141766	6.96979	1	1	0	28	F	L	44
8	2	sham	1	53	1	1	0	1	5	1036	-88.0319	-0.207889	6.94312	3	0	0	28	F	L	44
8	2	sham	1	54	1	1	0	2	5	1216	91.9681	0.217184	7.10332	1	1	1	28	F	L	44
8	2	sham	1	55	2	1	0	1	6	776	-348.032	-0.821883	6.65415	1	1	1	28	F	L	44
8	2	sham	1	56	1	1	0	-1	6	1196	71.9681	0.169954	7.08674	1	1	1	28	F	L	44
8	2	sham	1	57	1	2	1	0	6	734	-390.032	-0.921067	6.59851	1	0	1	28	F	L	44
8	2	sham	1	58	2	1	0	2	6	524	-600.032	-1.41699	6.26149	1	1	1	28	F	L	44
8	2	sham	1	60	1	2	0	1	6	761	-363.032	-0.857306	6.63463	2	1	1	28	F	L	44
8	2	sham	1	62	1	2	0	2	6	776	-348.032	-0.821883	6.65415	2	1	1	28	F	L	44
8	2	sham	2	6	1	3	0	-1	1	1216	91.9681	0.217184	7.10332	3	1	1	28	F	L	44
8	2	sham	2	8	2	2	0	-1	1	916	-208.032	-0.491271	6.82002	2	1	1	28	F	L	44
8	2	sham	2	9	2	3	1	0	1	1559	434.968	1.02718	7.3518	2	0	1	28	F	L	44
8	2	sham	2	10	1	2	1	0	1	561	-563.032	-1.32961	6.32972	1	0	0	28	F	L	44
8	2	sham	2	11	2	3	0	1	1	591	-533.032	-1.25876	6.38182	3	1	1	28	F	L	44
8	2	sham	2	12	2	3	0	2	1	1906	781.968	1.84663	7.55276	1	0	0	28	F	L	44
8	2	sham	2	13	1	2	0	1	1	2259	1134.97	2.68025	7.72268	2	1	1	28	F	L	44
8	2	sham	2	14	1	2	0	2	1	726	-398.032	-0.939959	6.58755	2	1	1	28	F	L	44
8	2	sham	2	16	2	3	0	-1	2	989	-135.032	-0.31888	6.89669	3	1	1	28	F	L	44
8	2	sham	2	17	2	1	1	0	2	789	-335.032	-0.791183	6.67077	2	0	0	28	F	L	44
8	2	sham	2	18	1	2	0	-1	2	664	-460.032	-1.08637	6.49828	2	1	1	28	F	L	44
8	2	sham	2	19	2	1	0	1	2	764	-360.032	-0.850221	6.63857	1	1	1	28	F	L	44
8	2	sham	2	20	1	3	1	0	2	1059	-65.0319	-0.153574	6.96508	2	0	1	28	F	L	44
8	2	sham	2	21	2	1	0	2	2	556	-568.032	-1.34142	6.32077	3	0	0	28	F	L	44
8	2	sham	2	22	2	1	0	-1	3	1112	-12.0319	-0.0284136	7.01392	1	1	1	28	F	L	44
8	2	sham	2	23	1	3	0	1	2	2017	892.968	2.10876	7.60937	3	1	1	28	F	L	44
8	2	sham	2	24	1	3	0	2	2	656	-468.032	-1.10527	6.48616	3	1	1	28	F	L	44
8	2	sham	2	25	2	2	1	0	3	647	-477.032	-1.12652	6.47235	1	0	1	28	F	L	44
8	2	sham	2	26	2	2	0	1	3	1256	131.968	0.311645	7.13569	2	1	1	28	F	L	44
8	2	sham	2	29	2	2	0	2	3	1451	326.968	0.772141	7.28001	2	1	1	28	F	L	44
8	2	sham	2	30	2	2	0	-1	4	1896	771.968	1.82302	7.5475	2	1	1	28	F	L	44
8	2	sham	2	31	1	3	0	-1	3	1171	46.9681	0.110916	7.06561	3	1	1	28	F	L	44
8	2	sham	2	32	1	1	1	0	3	1151	26.9681	0.0636856	7.04839	3	0	1	28	F	L	44
8	2	sham	2	33	2	1	1	0	4	1719	594.968	1.40503	7.4495	1	1	0	28	F	L	44
8	2	sham	2	34	2	1	0	1	4	1176	51.9681	0.122724	7.06987	1	1	1	28	F	L	44
8	2	sham	2	35	2	1	0	2	4	766	-358.032	-0.845498	6.64118	1	1	1	28	F	L	44
8	2	sham	2	37	1	1	0	2	3	1128	3.96809	0.0093707	7.0282	3	0	0	28	F	L	44
8	2	sham	2	39	1	1	0	-1	4	752	-372.032	-0.87856	6.62274	1	1	1	28	F	L	44
8	2	sham	2	40	1	2	1	0	4	1244	119.968	0.283307	7.12609	1	0	1	28	F	L	44
8	2	sham	2	41	1	2	0	1	4	1299	174.968	0.41319	7.16935	2	1	1	28	F	L	44
8	2	sham	2	42	2	1	0	-1	5	1366	241.968	0.571412	7.21964	1	1	1	28	F	L	44
8	2	sham	2	43	2	3	1	0	5	2009	884.968	2.08987	7.60539	1	0	1	28	F	L	44
8	2	sham	2	44	1	2	0	2	4	2132	1007.97	2.38033	7.66482	2	1	1	28	F	L	44
8	2	sham	2	45	2	3	0	1	5	913	-211.032	-0.498355	6.81674	3	1	1	28	F	L	44
8	2	sham	2	46	1	2	0	-1	5	1223	98.9681	0.233715	7.10906	3	0	0	28	F	L	44
8	2	sham	2	47	2	3	0	2	5	788	-336.032	-0.793545	6.6695	3	1	1	28	F	L	44
8	2	sham	2	49	1	1	0	1	5	1384	259.968	0.613919	7.23273	1	1	1	28	F	L	44
8	2	sham	2	51	2	3	0	-1	6	1682	557.968	1.31765	7.42774	1	0	0	28	F	L	44
8	2	sham	2	52	1	1	0	2	5	999	-125.032	-0.295265	6.90675	2	0	0	28	F	L	44
8	2	sham	2	53	2	2	1	0	6	2018	893.968	2.11112	7.60986	3	0	1	28	F	L	44
8	2	sham	2	54	2	2	0	1	6	712	-412.032	-0.97302	6.56808	2	1	1	28	F	L	44
8	2	sham	2	56	1	1	0	-1	6	889	-235.032	-0.555032	6.7901	1	1	1	28	F	L	44
8	2	sham	2	57	2	2	0	2	6	1309	184.968	0.436805	7.17702	2	1	1	28	F	L	44
8	2	sham	2	58	1	3	1	0	6	735	-389.032	-0.918705	6.59987	1	0	1	28	F	L	44
8	2	sham	2	59	1	3	0	1	6	1326	201.968	0.476951	7.18992	3	1	1	28	F	L	44
8	2	sham	2	61	1	3	0	2	6	1033	-91.0319	-0.214973	6.94022	3	1	1	28	F	L	44
8	2	sham	3	5	2	3	0	-1	1	941	-183.032	-0.432233	6.84694	3	1	1	28	F	L	44
8	2	sham	3	9	2	2	1	0	1	1334	209.968	0.495843	7.19594	2	1	0	28	F	L	44
8	2	sham	3	12	2	2	0	1	1	727	-397.032	-0.937598	6.58893	2	1	1	28	F	L	44
8	2	sham	3	13	2	2	0	2	1	1115	-9.03191	-0.021329	7.01661	2	1	1	28	F	L	44
8	2	sham	3	14	2	2	0	-1	2	1266	141.968	0.33526	7.14362	2	1	1	28	F	L	44
8	2	sham	3	15	1	3	1	0	1	1295	170.968	0.403744	7.16627	3	1	0	28	F	L	44
8	2	sham	3	16	1	3	0	1	1	1869	744.968	1.75925	7.53316	3	1	1	28	F	L	44
8	2	sham	3	17	2	1	1	0	2	1375	250.968	0.592665	7.22621	2	0	1	28	F	L	44
8	2	sham	3	18	2	1	0	1	2	1004	-120.032	-0.283457	6.91175	1	1	1	28	F	L	44
8	2	sham	3	19	2	1	0	2	2	675	-449.032	-1.0604	6.51471	1	1	1	28	F	L	44
8	2	sham	3	20	1	3	0	2	1	1839	714.968	1.68841	7.51698	1	0	0	28	F	L	44
8	2	sham	3	22	2	1	0	-1	3	1347	222.968	0.526543	7.20564	2	0	0	28	F	L	44
8	2	sham	3	23	1	3	0	-1	2	2337	1212.97	2.86444	7.75662	3	1	1	28	F	L	44
8	2	sham	3	24	1	2	1	0	2	1147	22.9681	0.0542395	7.04491	3	0	1	28	F	L	44
8	2	sham	3	25	2	2	1	0	3	1629	504.968	1.19249	7.39572	1	0	1	28	F	L	44
8	2	sham	3	27	1	2	0	2	2	1222	97.9681	0.231353	7.10824	2	1	1	28	F	L	44
8	2	sham	3	28	2	2	0	1	3	1357	232.968	0.550158	7.21303	2	1	1	28	F	L	44
8	2	sham	3	30	2	2	0	2	3	1367	242.968	0.573773	7.22037	2	1	1	28	F	L	44
8	2	sham	3	32	1	2	0	-1	3	1593	468.968	1.10748	7.37337	2	1	1	28	F	L	44
8	2	sham	3	33	1	1	1	0	3	1104	-20.0319	-0.0473057	7.0067	2	0	1	28	F	L	44
8	2	sham	3	34	1	1	0	1	3	1096	-28.0319	-0.0661978	6.99942	1	1	1	28	F	L	44
8	2	sham	3	35	2	2	0	-1	4	1098	-26.0319	-0.0614748	7.00125	2	1	1	28	F	L	44
8	2	sham	3	36	2	3	1	0	4	937	-187.032	-0.441679	6.84268	2	0	1	28	F	L	44
8	2	sham	3	37	1	1	0	2	3	1798	673.968	1.59159	7.49443	1	1	1	28	F	L	44
8	2	sham	3	38	2	3	0	1	4	1327	202.968	0.479313	7.19068	3	1	1	28	F	L	44
8	2	sham	3	39	1	1	0	-1	4	1010	-114.032	-0.269288	6.91771	1	1	1	28	F	L	44
8	2	sham	3	40	2	3	0	2	4	1340	215.968	0.510012	7.20042	3	1	1	28	F	L	44
8	2	sham	3	42	1	2	1	0	4	1040	-84.0319	-0.198443	6.94698	1	0	1	28	F	L	44
8	2	sham	3	43	2	3	0	-1	5	670	-454.032	-1.0722	6.50728	3	1	1	28	F	L	44
8	2	sham	3	44	1	2	0	1	4	763	-361.032	-0.852583	6.63726	2	1	1	28	F	L	44
8	2	sham	3	45	1	2	0	2	4	1548	423.968	1.00121	7.34472	2	1	1	28	F	L	44
8	2	sham	3	46	2	1	1	0	5	2442	1317.97	3.1124	7.80057	3	0	1	28	F	L	44
8	2	sham	3	47	1	2	0	-1	5	1745	620.968	1.46643	7.46451	2	1	1	28	F	L	44
8	2	sham	3	48	2	1	0	1	5	546	-578.032	-1.36503	6.30262	1	1	1	28	F	L	44
8	2	sham	3	49	2	1	0	2	5	635	-489.032	-1.15486	6.45362	1	1	1	28	F	L	44
8	2	sham	3	50	1	3	1	0	5	2446	1321.97	3.12185	7.80221	2	0	1	28	F	L	44
8	2	sham	3	51	2	1	0	-1	6	2116	991.968	2.34255	7.65728	1	1	1	28	F	L	44
8	2	sham	3	52	2	3	1	0	6	1742	617.968	1.45934	7.46279	2	0	0	28	F	L	44
8	2	sham	3	53	1	3	0	1	5	1029	-95.0319	-0.224419	6.93634	3	1	1	28	F	L	44
8	2	sham	3	54	2	3	0	1	6	1318	193.968	0.458059	7.18387	3	1	1	28	F	L	44
8	2	sham	3	55	1	3	0	2	5	1057	-67.0319	-0.158297	6.96319	3	1	1	28	F	L	44
8	2	sham	3	56	1	3	0	-1	6	640	-484.032	-1.14305	6.46147	3	1	1	28	F	L	44
8	2	sham	3	57	2	3	0	2	6	690	-434.032	-1.02497	6.53669	3	1	1	28	F	L	44
8	2	sham	3	59	1	1	1	0	6	770	-354.032	-0.836052	6.64639	3	0	1	28	F	L	44
8	2	sham	3	60	1	1	0	1	6	967	-157.032	-0.370833	6.8742	1	1	1	28	F	L	44
8	2	sham	3	61	1	1	0	2	6	1222	97.9681	0.231353	7.10824	1	1	1	28	F	L	44
11	1	sham	1	7	1	1	0	-1	1	832	-145.389	-0.434306	6.72383	1	1	1	27	M	L	51
11	1	sham	1	9	1	3	1	0	1	1387	409.611	1.22359	7.2349	1	0	1	27	M	L	51
11	1	sham	1	10	1	3	0	1	1	1437	459.611	1.37294	7.27031	1	0	0	27	M	L	51
11	1	sham	1	12	2	3	0	-1	1	745	-232.389	-0.694192	6.61338	3	1	1	27	M	L	51
11	1	sham	1	13	2	2	1	0	1	693	-284.389	-0.849526	6.54103	3	0	1	27	M	L	51
11	1	sham	1	14	1	3	0	2	1	1500	522.611	1.56114	7.31322	3	1	1	27	M	L	51
11	1	sham	1	15	2	2	0	1	1	1196	218.611	0.653032	7.08674	2	1	1	27	M	L	51
11	1	sham	1	16	1	3	0	-1	2	1032	54.6105	0.163132	6.93925	3	1	1	27	M	L	51
11	1	sham	1	17	2	2	0	2	1	723	-254.389	-0.75991	6.58341	2	1	1	27	M	L	51
11	1	sham	1	18	2	2	0	-1	2	585	-392.389	-1.17214	6.37161	2	1	1	27	M	L	51
11	1	sham	1	19	1	2	1	0	2	701	-276.389	-0.825628	6.55251	3	0	1	27	M	L	51
11	1	sham	1	20	2	1	1	0	2	780	-197.389	-0.58964	6.65929	2	0	1	27	M	L	51
11	1	sham	1	21	1	2	0	1	2	957	-20.3895	-0.0609073	6.8638	2	1	1	27	M	L	51
11	1	sham	1	22	1	2	0	2	2	819	-158.389	-0.47314	6.70808	2	1	1	27	M	L	51
11	1	sham	1	23	2	1	0	1	2	684	-293.389	-0.876411	6.52796	1	1	1	27	M	L	51
11	1	sham	1	24	1	2	0	-1	3	549	-428.389	-1.27968	6.3081	2	1	1	27	M	L	51
11	1	sham	1	25	1	3	1	0	3	978	0.610526	0.00182376	6.88551	2	0	1	27	M	L	51
11	1	sham	1	26	2	1	0	2	2	905	-72.3895	-0.216241	6.80793	1	1	1	27	M	L	51
11	1	sham	1	28	1	3	0	1	3	731	-246.389	-0.736013	6.59441	3	1	1	27	M	L	51
11	1	sham	1	29	1	3	0	2	3	1132	154.611	0.461851	7.03174	3	1	1	27	M	L	51
11	1	sham	1	30	2	1	0	-1	3	943	-34.3895	-0.102728	6.84907	1	1	1	27	M	L	51
11	1	sham	1	32	2	2	1	0	3	807	-170.389	-0.508986	6.69332	2	1	0	27	M	L	51
11	1	sham	1	33	2	2	0	1	3	800	-177.389	-0.529896	6.68461	2	1	1	27	M	L	51
11	1	sham	1	34	2	2	0	2	3	1357	379.611	1.13397	7.21303	2	1	1	27	M	L	51
11	1	sham	1	35	1	3	0	-1	4	1094	116.611	0.348338	6.9976	1	0	0	27	M	L	51
11	1	sham	1	36	1	1	1	0	4	768	-209.389	-0.625486	6.64379	3	0	1	27	M	L	51
11	1	sham	1	37	1	1	0	1	4	1699	721.611	2.15559	7.4378	1	1	1	27	M	L	51
11	1	sham	1	39	1	1	0	2	4	796	-181.389	-0.541845	6.6796	1	1	1	27	M	L	51
11	1	sham	1	40	2	2	0	-1	4	1912	934.611	2.79186	7.55591	1	0	0	27	M	L	51
11	1	sham	1	42	2	3	1	0	4	820	-157.389	-0.470152	6.7093	2	0	1	27	M	L	51
11	1	sham	1	43	2	3	0	1	4	750	-227.389	-0.679256	6.62007	3	1	1	27	M	L	51
11	1	sham	1	44	1	1	0	-1	5	661	-316.389	-0.945116	6.49375	2	0	0	27	M	L	51
11	1	sham	1	45	1	2	1	0	5	1334	356.611	1.06526	7.19594	2	1	0	27	M	L	51
11	1	sham	1	46	2	3	0	2	4	1026	48.6105	0.145209	6.93342	3	1	1	27	M	L	51
11	1	sham	1	47	2	3	0	-1	5	820	-157.389	-0.470152	6.7093	3	1	1	27	M	L	51
11	1	sham	1	48	1	2	0	1	5	1231	253.611	0.757583	7.11558	3	0	0	27	M	L	51
11	1	sham	1	49	1	2	0	2	5	807	-170.389	-0.508986	6.69332	2	1	1	27	M	L	51
11	1	sham	1	50	2	1	1	0	5	872	-105.389	-0.314819	6.77079	3	0	1	27	M	L	51
11	1	sham	1	52	2	1	0	1	5	719	-258.389	-0.771859	6.57786	1	1	1	27	M	L	51
11	1	sham	1	54	2	1	0	2	5	1883	905.611	2.70523	7.54062	3	0	0	27	M	L	51
11	1	sham	1	55	1	2	0	-1	6	498	-479.389	-1.43203	6.2106	2	1	1	27	M	L	51
11	1	sham	1	56	2	1	0	-1	6	743	-234.389	-0.700166	6.6107	1	1	1	27	M	L	51
11	1	sham	1	57	2	3	1	0	6	548	-429.389	-1.28267	6.30628	1	0	1	27	M	L	51
11	1	sham	1	58	1	1	1	0	6	945	-32.3895	-0.0967536	6.85118	2	0	1	27	M	L	51
11	1	sham	1	59	2	3	0	1	6	951	-26.3895	-0.0788304	6.85751	3	1	1	27	M	L	51
11	1	sham	1	60	1	1	0	1	6	1226	248.611	0.742647	7.11151	2	0	0	27	M	L	51
11	1	sham	1	61	1	1	0	2	6	565	-412.389	-1.23189	6.33683	1	1	1	27	M	L	51
11	1	sham	1	62	2	3	0	2	6	698	-279.389	-0.83459	6.54822	3	1	1	27	M	L	51
11	1	sham	2	7	2	2	0	-1	1	485	-492.389	-1.47086	6.18415	2	1	1	27	M	L	51
11	1	sham	2	8	1	3	0	-1	1	569	-408.389	-1.21994	6.34388	3	1	1	27	M	L	51
11	1	sham	2	9	2	1	1	0	1	1547	569.611	1.70154	7.34407	1	1	0	27	M	L	51
11	1	sham	2	10	1	2	1	0	1	1010	32.6105	0.0974139	6.91771	2	1	0	27	M	L	51
11	1	sham	2	12	2	1	0	1	1	1785	807.611	2.41249	7.48717	2	0	0	27	M	L	51
11	1	sham	2	13	2	1	0	2	1	728	-249.389	-0.744974	6.5903	1	1	1	27	M	L	51
11	1	sham	2	15	1	2	0	2	1	664	-313.389	-0.936154	6.49828	2	1	1	27	M	L	51
11	1	sham	2	16	1	2	0	-1	2	745	-232.389	-0.694192	6.61338	2	1	1	27	M	L	51
11	1	sham	2	17	1	3	1	0	2	862	-115.389	-0.34469	6.75926	2	0	1	27	M	L	51
11	1	sham	2	19	1	3	0	1	2	854	-123.389	-0.368588	6.74993	3	1	1	27	M	L	51
11	1	sham	2	20	2	1	0	-1	2	1696	718.611	2.14663	7.43603	2	0	0	27	M	L	51
11	1	sham	2	21	2	2	1	0	2	554	-423.389	-1.26475	6.31716	1	0	1	27	M	L	51
11	1	sham	2	22	1	3	0	2	2	1840	862.611	2.57678	7.51752	3	1	1	27	M	L	51
11	1	sham	2	23	1	3	0	-1	3	486	-491.389	-1.46787	6.18621	3	1	1	27	M	L	51
11	1	sham	2	24	2	2	0	1	2	935	-42.3895	-0.126625	6.84055	2	1	1	27	M	L	51
11	1	sham	2	25	2	2	0	2	2	538	-439.389	-1.31254	6.28786	2	1	1	27	M	L	51
11	1	sham	2	26	1	1	1	0	3	1256	278.611	0.832263	7.13569	3	0	1	27	M	L	51
11	1	sham	2	28	1	1	0	1	3	898	-79.3895	-0.237152	6.80017	1	1	1	27	M	L	51
11	1	sham	2	29	1	1	0	2	3	1177	199.611	0.596275	7.07072	1	1	1	27	M	L	51
11	1	sham	2	30	2	2	0	-1	3	1473	495.611	1.48048	7.29506	2	1	1	27	M	L	51
11	1	sham	2	31	2	3	1	0	3	1103	125.611	0.375223	7.00579	2	0	1	27	M	L	51
11	1	sham	2	32	1	1	0	-1	4	786	-191.389	-0.571717	6.66696	1	1	1	27	M	L	51
11	1	sham	2	33	1	2	1	0	4	1179	201.611	0.602249	7.07242	1	0	1	27	M	L	51
11	1	sham	2	34	2	3	0	1	3	795	-182.389	-0.544832	6.67834	1	0	0	27	M	L	51
11	1	sham	2	35	1	2	0	1	4	677	-300.389	-0.897321	6.51767	2	1	1	27	M	L	51
11	1	sham	2	36	1	2	0	2	4	786	-191.389	-0.571717	6.66696	2	1	1	27	M	L	51
11	1	sham	2	38	2	3	0	2	3	697	-280.389	-0.837577	6.54679	3	1	1	27	M	L	51
11	1	sham	2	40	2	3	0	-1	4	1050	72.6105	0.216902	6.95655	3	1	1	27	M	L	51
11	1	sham	2	41	1	2	0	-1	5	1515	537.611	1.60595	7.32317	2	1	1	27	M	L	51
11	1	sham	2	42	2	1	1	0	4	560	-417.389	-1.24682	6.32794	3	0	1	27	M	L	51
11	1	sham	2	43	2	1	0	1	4	638	-339.389	-1.01382	6.45834	1	1	1	27	M	L	51
11	1	sham	2	44	1	1	1	0	5	1484	506.611	1.51334	7.3025	3	0	0	27	M	L	51
11	1	sham	2	45	2	1	0	2	4	849	-128.389	-0.383524	6.74406	1	1	1	27	M	L	51
11	1	sham	2	46	2	1	0	-1	5	646	-331.389	-0.989924	6.4708	1	1	1	27	M	L	51
11	1	sham	2	47	1	1	0	1	5	778	-199.389	-0.595615	6.65673	1	1	1	27	M	L	51
11	1	sham	2	48	1	1	0	2	5	1047	69.6105	0.20794	6.95368	1	1	1	27	M	L	51
11	1	sham	2	49	2	3	1	0	5	1341	363.611	1.08617	7.20117	1	0	1	27	M	L	51
11	1	sham	2	50	2	3	0	1	5	804	-173.389	-0.517948	6.6896	3	1	1	27	M	L	51
11	1	sham	2	51	2	3	0	2	5	1019	41.6105	0.124299	6.92658	3	1	1	27	M	L	51
11	1	sham	2	53	1	1	0	-1	6	723	-254.389	-0.75991	6.58341	1	1	1	27	M	L	51
11	1	sham	2	54	1	3	1	0	6	720	-257.389	-0.768872	6.57925	1	0	1	27	M	L	51
11	1	sham	2	55	2	3	0	-1	6	790	-187.389	-0.559768	6.67203	3	1	1	27	M	L	51
11	1	sham	2	56	1	3	0	1	6	778	-199.389	-0.595615	6.65673	3	1	1	27	M	L	51
11	1	sham	2	57	1	3	0	2	6	1436	458.611	1.36996	7.26962	3	1	1	27	M	L	51
11	1	sham	2	58	2	2	1	0	6	1034	56.6105	0.169106	6.94119	3	0	1	27	M	L	51
11	1	sham	2	61	2	2	0	1	6	955	-22.3895	-0.0668816	6.86171	2	1	1	27	M	L	51
11	1	sham	2	62	2	2	0	2	6	1429	451.611	1.34905	7.26473	2	1	1	27	M	L	51
11	1	sham	3	8	2	1	0	-1	1	939	-38.3895	-0.114677	6.84482	1	1	1	27	M	L	51
11	1	sham	3	9	2	2	1	0	1	1281	303.611	0.906943	7.1554	1	0	1	27	M	L	51
11	1	sham	3	10	1	2	0	-1	1	652	-325.389	-0.972001	6.48004	2	1	1	27	M	L	51
11	1	sham	3	11	2	2	0	1	1	1337	359.611	1.07423	7.19818	2	1	1	27	M	L	51
11	1	sham	3	12	1	3	1	0	1	1417	439.611	1.3132	7.2563	2	0	1	27	M	L	51
11	1	sham	3	13	2	2	0	2	1	946	-31.3895	-0.0937664	6.85224	3	0	0	27	M	L	51
11	1	sham	3	14	2	2	0	-1	2	559	-418.389	-1.24981	6.32615	2	1	1	27	M	L	51
11	1	sham	3	15	1	3	0	1	1	664	-313.389	-0.936154	6.49828	3	1	1	27	M	L	51
11	1	sham	3	16	1	3	0	2	1	700	-277.389	-0.828615	6.55108	3	1	1	27	M	L	51
11	1	sham	3	17	2	3	1	0	2	1977	999.611	2.98603	7.58934	2	0	1	27	M	L	51
11	1	sham	3	18	2	3	0	1	2	839	-138.389	-0.413396	6.73221	3	1	1	27	M	L	51
11	1	sham	3	19	1	3	0	-1	2	1052	74.6105	0.222876	6.95845	3	1	1	27	M	L	51
11	1	sham	3	20	2	3	0	2	2	754	-223.389	-0.667307	6.62539	3	1	1	27	M	L	51
11	1	sham	3	21	1	1	1	0	2	981	3.61053	0.0107853	6.88857	3	0	1	27	M	L	51
11	1	sham	3	22	1	1	0	1	2	847	-130.389	-0.389498	6.7417	1	1	1	27	M	L	51
11	1	sham	3	23	1	1	0	2	2	1258	280.611	0.838237	7.13728	1	1	1	27	M	L	51
11	1	sham	3	26	2	3	0	-1	3	857	-120.389	-0.359626	6.75344	3	1	1	27	M	L	51
11	1	sham	3	27	2	1	1	0	3	812	-165.389	-0.49405	6.6995	3	0	1	27	M	L	51
11	1	sham	3	29	1	1	0	-1	3	949	-28.3895	-0.0848048	6.85541	1	1	1	27	M	L	51
11	1	sham	3	30	2	1	0	1	3	1018	40.6105	0.121311	6.9256	1	1	1	27	M	L	51
11	1	sham	3	31	1	3	1	0	3	836	-141.389	-0.422357	6.72863	1	0	1	27	M	L	51
11	1	sham	3	32	2	1	0	2	3	1098	120.611	0.360287	7.00125	1	1	1	27	M	L	51
11	1	sham	3	33	2	1	0	-1	4	633	-344.389	-1.02876	6.45047	1	1	1	27	M	L	51
11	1	sham	3	34	2	3	1	0	4	757	-220.389	-0.658346	6.62936	1	0	1	27	M	L	51
11	1	sham	3	35	1	3	0	1	3	582	-395.389	-1.1811	6.36647	3	1	1	27	M	L	51
11	1	sham	3	36	1	3	0	2	3	626	-351.389	-1.04967	6.43935	3	1	1	27	M	L	51
11	1	sham	3	37	2	3	0	1	4	1511	533.611	1.594	7.32053	3	1	1	27	M	L	51
11	1	sham	3	39	2	3	0	2	4	1101	123.611	0.369248	7.00397	3	1	1	27	M	L	51
11	1	sham	3	40	1	3	0	-1	4	1247	269.611	0.805378	7.1285	3	1	1	27	M	L	51
11	1	sham	3	41	2	3	0	-1	5	949	-28.3895	-0.0848048	6.85541	3	1	1	27	M	L	51
11	1	sham	3	42	2	2	1	0	5	1059	81.6105	0.243786	6.96508	3	0	1	27	M	L	51
11	1	sham	3	43	1	2	1	0	4	1050	72.6105	0.216902	6.95655	3	0	1	27	M	L	51
11	1	sham	3	44	1	2	0	1	4	894	-83.3895	-0.2491	6.79571	2	1	1	27	M	L	51
11	1	sham	3	45	2	2	0	1	5	1277	299.611	0.894994	7.15227	2	1	1	27	M	L	51
11	1	sham	3	46	1	2	0	2	4	1052	74.6105	0.222876	6.95845	2	1	1	27	M	L	51
11	1	sham	3	47	1	2	0	-1	5	1430	452.611	1.35203	7.26543	2	1	1	27	M	L	51
11	1	sham	3	48	2	2	0	2	5	582	-395.389	-1.1811	6.36647	2	1	1	27	M	L	51
11	1	sham	3	51	1	1	1	0	5	1105	127.611	0.381197	7.0076	2	0	1	27	M	L	51
11	1	sham	3	52	2	2	0	-1	6	1559	581.611	1.73738	7.3518	2	1	1	27	M	L	51
11	1	sham	3	53	1	1	0	1	5	1078	100.611	0.300543	6.98286	1	1	1	27	M	L	51
11	1	sham	3	54	1	1	0	2	5	825	-152.389	-0.455217	6.71538	1	1	1	27	M	L	51
11	1	sham	3	55	1	1	0	-1	6	1470	492.611	1.47152	7.29302	1	1	1	27	M	L	51
11	1	sham	3	56	2	1	1	0	6	794	-183.389	-0.547819	6.67708	2	0	1	27	M	L	51
11	1	sham	3	57	1	2	1	0	6	783	-194.389	-0.580679	6.66313	1	0	1	27	M	L	51
11	1	sham	3	58	2	1	0	1	6	949	-28.3895	-0.0848048	6.85541	1	1	1	27	M	L	51
11	1	sham	3	59	2	1	0	2	6	572	-405.389	-1.21098	6.34914	1	1	1	27	M	L	51
11	1	sham	3	60	1	2	0	1	6	759	-218.389	-0.652371	6.632	2	1	1	27	M	L	51
11	1	sham	3	62	1	2	0	2	6	1747	769.611	2.29897	7.46566	2	1	1	27	M	L	51
11	2	cTBS	1	6	1	2	0	-1	1	1755	777.611	2.32287	7.47022	2	1	1	27	M	L	51
11	2	cTBS	1	10	1	1	1	0	1	1277	299.611	0.894994	7.15227	2	0	1	27	M	L	51
11	2	cTBS	1	11	2	1	0	-1	1	1179	201.611	0.602249	7.07242	1	1	1	27	M	L	51
11	2	cTBS	1	12	1	1	0	1	1	988	10.6105	0.0316957	6.89568	2	0	0	27	M	L	51
11	2	cTBS	1	13	1	1	0	2	1	1290	312.611	0.933828	7.1624	2	0	0	27	M	L	51
11	2	cTBS	1	14	2	2	1	0	1	1561	583.611	1.74336	7.35308	1	0	1	27	M	L	51
11	2	cTBS	1	15	2	2	0	1	1	746	-231.389	-0.691205	6.61473	2	1	1	27	M	L	51
11	2	cTBS	1	16	1	1	0	-1	2	557	-420.389	-1.25578	6.32257	1	1	1	27	M	L	51
11	2	cTBS	1	17	1	3	1	0	2	2007	1029.61	3.07564	7.6044	1	0	1	27	M	L	51
11	2	cTBS	1	18	1	3	0	1	2	999	21.6105	0.0645548	6.90675	3	1	1	27	M	L	51
11	2	cTBS	1	19	2	2	0	2	1	906	-71.3895	-0.213254	6.80904	2	1	1	27	M	L	51
11	2	cTBS	1	20	1	3	0	2	2	1291	313.611	0.936815	7.16317	3	1	1	27	M	L	51
11	2	cTBS	1	21	1	3	0	-1	3	901	-76.3895	-0.22819	6.80351	3	1	1	27	M	L	51
11	2	cTBS	1	23	2	2	0	-1	2	998	20.6105	0.0615676	6.90575	2	1	1	27	M	L	51
11	2	cTBS	1	24	2	1	1	0	2	862	-115.389	-0.34469	6.75926	2	0	1	27	M	L	51
11	2	cTBS	1	25	1	2	1	0	3	967	-10.3895	-0.0310353	6.8742	3	0	1	27	M	L	51
11	2	cTBS	1	26	2	1	0	1	2	1568	590.611	1.76427	7.35756	1	1	1	27	M	L	51
11	2	cTBS	1	27	1	2	0	1	3	1104	126.611	0.37821	7.0067	2	1	1	27	M	L	51
11	2	cTBS	1	28	1	2	0	2	3	616	-361.389	-1.07954	6.42325	2	1	1	27	M	L	51
11	2	cTBS	1	29	2	1	0	2	2	1137	159.611	0.476787	7.03615	1	1	1	27	M	L	51
11	2	cTBS	1	30	2	1	0	-1	3	1012	34.6105	0.103388	6.91968	1	1	1	27	M	L	51
11	2	cTBS	1	32	2	3	1	0	3	600	-377.389	-1.12733	6.39693	1	0	1	27	M	L	51
11	2	cTBS	1	33	1	2	0	-1	4	809	-168.389	-0.503012	6.6958	2	1	1	27	M	L	51
11	2	cTBS	1	34	2	3	0	1	3	635	-342.389	-1.02278	6.45362	3	1	1	27	M	L	51
11	2	cTBS	1	35	1	3	1	0	4	745	-232.389	-0.694192	6.61338	2	0	1	27	M	L	51
11	2	cTBS	1	36	1	3	0	1	4	1353	375.611	1.12202	7.21008	2	0	0	27	M	L	51
11	2	cTBS	1	37	2	3	0	2	3	899	-78.3895	-0.234164	6.80128	3	1	1	27	M	L	51
11	2	cTBS	1	38	2	3	0	-1	4	620	-357.389	-1.06759	6.42972	3	1	1	27	M	L	51
11	2	cTBS	1	39	1	3	0	2	4	820	-157.389	-0.470152	6.7093	3	1	1	27	M	L	51
11	2	cTBS	1	40	2	2	1	0	4	913	-64.3895	-0.192344	6.81674	3	0	1	27	M	L	51
11	2	cTBS	1	41	1	3	0	-1	5	1707	729.611	2.17949	7.44249	3	1	1	27	M	L	51
11	2	cTBS	1	42	1	1	1	0	5	881	-96.3895	-0.287934	6.78106	3	0	1	27	M	L	51
11	2	cTBS	1	43	2	2	0	1	4	742	-235.389	-0.703153	6.60935	2	1	1	27	M	L	51
11	2	cTBS	1	44	1	1	0	1	5	599	-378.389	-1.13032	6.39526	1	1	1	27	M	L	51
11	2	cTBS	1	45	1	1	0	2	5	455	-522.389	-1.56048	6.1203	1	1	1	27	M	L	51
11	2	cTBS	1	46	2	2	0	2	4	1170	192.611	0.575365	7.06476	2	1	1	27	M	L	51
11	2	cTBS	1	48	2	2	0	-1	5	1697	719.611	2.14961	7.43662	1	0	0	27	M	L	51
11	2	cTBS	1	50	1	1	0	-1	6	841	-136.389	-0.407421	6.73459	1	1	1	27	M	L	51
11	2	cTBS	1	51	2	3	1	0	5	1079	101.611	0.30353	6.98379	2	0	1	27	M	L	51
11	2	cTBS	1	52	1	2	1	0	6	744	-233.389	-0.697179	6.61204	1	0	1	27	M	L	51
11	2	cTBS	1	53	2	3	0	1	5	1384	406.611	1.21462	7.23273	3	1	1	27	M	L	51
11	2	cTBS	1	54	2	3	0	2	5	1734	756.611	2.26014	7.45819	3	1	1	27	M	L	51
11	2	cTBS	1	55	2	3	0	-1	6	625	-352.389	-1.05265	6.43775	3	1	1	27	M	L	51
11	2	cTBS	1	56	1	2	0	1	6	1337	359.611	1.07423	7.19818	2	1	1	27	M	L	51
11	2	cTBS	1	57	1	2	0	2	6	1502	524.611	1.56711	7.31455	2	1	1	27	M	L	51
11	2	cTBS	1	59	2	1	1	0	6	605	-372.389	-1.1124	6.40523	3	0	1	27	M	L	51
11	2	cTBS	1	61	2	1	0	1	6	698	-279.389	-0.83459	6.54822	1	1	1	27	M	L	51
11	2	cTBS	1	63	2	1	0	2	6	892	-85.3895	-0.255075	6.79347	3	0	0	27	M	L	51
11	2	cTBS	2	8	1	1	0	-1	1	1025	47.6105	0.142222	6.93245	2	0	0	27	M	L	51
11	2	cTBS	2	9	1	3	1	0	1	691	-286.389	-0.8555	6.53814	1	0	1	27	M	L	51
11	2	cTBS	2	10	1	3	0	1	1	671	-306.389	-0.915244	6.50877	3	1	1	27	M	L	51
11	2	cTBS	2	12	2	3	0	-1	1	653	-324.389	-0.969013	6.48158	3	1	1	27	M	L	51
11	2	cTBS	2	13	1	3	0	2	1	999	21.6105	0.0645548	6.90675	1	0	0	27	M	L	51
11	2	cTBS	2	14	2	2	1	0	1	579	-398.389	-1.19007	6.3613	3	0	1	27	M	L	51
11	2	cTBS	2	16	2	2	0	1	1	556	-421.389	-1.25877	6.32077	3	0	0	27	M	L	51
11	2	cTBS	2	17	1	3	0	-1	2	827	-150.389	-0.449242	6.7178	2	0	0	27	M	L	51
11	2	cTBS	2	18	2	2	0	2	1	792	-185.389	-0.553794	6.67456	1	0	0	27	M	L	51
11	2	cTBS	2	19	1	2	1	0	2	599	-378.389	-1.13032	6.39526	1	0	0	27	M	L	51
11	2	cTBS	2	20	2	2	0	-1	2	1310	332.611	0.993571	7.17778	2	1	1	27	M	L	51
11	2	cTBS	2	21	2	1	1	0	2	1366	388.611	1.16085	7.21964	2	0	1	27	M	L	51
11	2	cTBS	2	22	1	2	0	1	2	995	17.6105	0.052606	6.90274	2	1	1	27	M	L	51
11	2	cTBS	2	23	1	2	0	2	2	883	-94.3895	-0.281959	6.78333	2	1	1	27	M	L	51
11	2	cTBS	2	24	2	1	0	1	2	1052	74.6105	0.222876	6.95845	1	1	1	27	M	L	51
11	2	cTBS	2	25	1	2	0	-1	3	1333	355.611	1.06228	7.19519	2	1	1	27	M	L	51
11	2	cTBS	2	26	2	1	0	2	2	1203	225.611	0.673942	7.09257	1	1	1	27	M	L	51
11	2	cTBS	2	28	1	1	1	0	3	1956	978.611	2.9233	7.57866	1	1	0	27	M	L	51
11	2	cTBS	2	29	2	1	0	-1	3	823	-154.389	-0.461191	6.71296	1	1	1	27	M	L	51
11	2	cTBS	2	30	2	2	1	0	3	1632	654.611	1.95545	7.39756	1	0	1	27	M	L	51
11	2	cTBS	2	31	1	1	0	1	3	1276	298.611	0.892007	7.15149	1	1	1	27	M	L	51
11	2	cTBS	2	32	1	1	0	2	3	638	-339.389	-1.01382	6.45834	2	0	0	27	M	L	51
11	2	cTBS	2	33	2	2	0	1	3	1244	266.611	0.796417	7.12609	1	0	0	27	M	L	51
11	2	cTBS	2	34	1	1	0	-1	4	1066	88.6105	0.264697	6.97167	1	1	1	27	M	L	51
11	2	cTBS	2	35	1	2	1	0	4	755	-222.389	-0.66432	6.62672	2	1	0	27	M	L	51
11	2	cTBS	2	36	1	2	0	1	4	1316	338.611	1.01149	7.18235	2	1	1	27	M	L	51
11	2	cTBS	2	37	2	2	0	2	3	797	-180.389	-0.538858	6.68085	1	0	0	27	M	L	51
11	2	cTBS	2	38	1	2	0	2	4	1317	339.611	1.01448	7.18311	2	1	1	27	M	L	51
11	2	cTBS	2	39	2	2	0	-1	4	1600	622.611	1.85986	7.37776	2	1	1	27	M	L	51
11	2	cTBS	2	40	2	3	1	0	4	480	-497.389	-1.4858	6.17379	2	0	1	27	M	L	51
11	2	cTBS	2	41	2	3	0	1	4	1294	316.611	0.945776	7.16549	3	1	1	27	M	L	51
11	2	cTBS	2	42	1	2	0	-1	5	1075	97.6105	0.291581	6.98008	2	1	1	27	M	L	51
11	2	cTBS	2	43	1	3	1	0	5	677	-300.389	-0.897321	6.51767	2	0	1	27	M	L	51
11	2	cTBS	2	44	2	3	0	2	4	617	-360.389	-1.07655	6.42487	3	1	1	27	M	L	51
11	2	cTBS	2	46	1	3	0	2	5	682	-295.389	-0.882385	6.52503	3	1	1	27	M	L	51
11	2	cTBS	2	48	2	3	0	-1	5	1011	33.6105	0.100401	6.9187	3	1	1	27	M	L	51
11	2	cTBS	2	50	1	3	0	-1	6	1119	141.611	0.423018	7.02019	3	1	1	27	M	L	51
11	2	cTBS	2	51	1	1	1	0	6	1055	77.6105	0.231838	6.9613	3	0	1	27	M	L	51
11	2	cTBS	2	52	2	1	1	0	5	1401	423.611	1.26541	7.24494	3	0	1	27	M	L	51
11	2	cTBS	2	53	2	1	0	1	5	684	-293.389	-0.876411	6.52796	1	1	1	27	M	L	51
11	2	cTBS	2	54	2	1	0	2	5	986	8.61053	0.0257213	6.89366	1	1	1	27	M	L	51
11	2	cTBS	2	55	1	1	0	1	6	664	-313.389	-0.936154	6.49828	3	0	0	27	M	L	51
11	2	cTBS	2	56	2	1	0	-1	6	730	-247.389	-0.739	6.59304	1	1	1	27	M	L	51
11	2	cTBS	2	57	2	3	1	0	6	818	-159.389	-0.476127	6.70686	1	0	1	27	M	L	51
11	2	cTBS	2	58	1	1	0	2	6	1096	118.611	0.354312	6.99942	3	0	0	27	M	L	51
11	2	cTBS	2	60	2	3	0	1	6	1549	571.611	1.70751	7.34536	3	1	1	27	M	L	51
11	2	cTBS	2	62	2	3	0	2	6	1122	144.611	0.431979	7.02287	3	1	1	27	M	L	51
11	2	cTBS	3	7	2	2	0	-1	1	1246	268.611	0.802391	7.12769	2	1	1	27	M	L	51
11	2	cTBS	3	10	2	1	1	0	1	766	-211.389	-0.631461	6.64118	2	0	1	27	M	L	51
11	2	cTBS	3	11	1	3	0	-1	1	1030	52.6105	0.157158	6.93731	3	1	1	27	M	L	51
11	2	cTBS	3	12	1	2	1	0	1	1049	71.6105	0.213914	6.95559	3	0	1	27	M	L	51
11	2	cTBS	3	13	2	1	0	1	1	828	-149.389	-0.446255	6.71901	1	1	1	27	M	L	51
11	2	cTBS	3	14	2	1	0	2	1	721	-256.389	-0.765884	6.58064	1	1	1	27	M	L	51
11	2	cTBS	3	16	1	2	0	1	1	1020	42.6105	0.127286	6.92756	2	1	1	27	M	L	51
11	2	cTBS	3	17	1	2	0	2	1	572	-405.389	-1.21098	6.34914	2	1	1	27	M	L	51
11	2	cTBS	3	18	2	1	0	-1	2	1238	260.611	0.778494	7.12125	1	1	1	27	M	L	51
11	2	cTBS	3	19	2	2	1	0	2	744	-233.389	-0.697179	6.61204	1	0	1	27	M	L	51
11	2	cTBS	3	20	1	2	0	-1	2	1474	496.611	1.48347	7.29574	2	1	1	27	M	L	51
11	2	cTBS	3	21	2	2	0	1	2	822	-155.389	-0.464178	6.71174	2	1	1	27	M	L	51
11	2	cTBS	3	22	1	3	1	0	2	711	-266.389	-0.795756	6.56667	2	0	1	27	M	L	51
11	2	cTBS	3	23	1	3	0	1	2	799	-178.389	-0.532884	6.68336	3	1	1	27	M	L	51
11	2	cTBS	3	24	2	2	0	2	2	1112	134.611	0.402107	7.01392	2	1	1	27	M	L	51
11	2	cTBS	3	25	2	2	0	-1	3	773	-204.389	-0.61055	6.65028	2	1	1	27	M	L	51
11	2	cTBS	3	26	1	3	0	2	2	980	2.61053	0.00779814	6.88755	3	1	1	27	M	L	51
11	2	cTBS	3	27	2	3	1	0	3	1045	67.6105	0.201966	6.95177	2	0	1	27	M	L	51
11	2	cTBS	3	28	1	3	0	-1	3	636	-341.389	-1.0198	6.4552	3	1	1	27	M	L	51
11	2	cTBS	3	29	2	3	0	1	3	943	-34.3895	-0.102728	6.84907	3	1	1	27	M	L	51
11	2	cTBS	3	30	1	1	1	0	3	993	15.6105	0.0466316	6.90073	3	0	1	27	M	L	51
11	2	cTBS	3	31	2	3	0	2	3	515	-462.389	-1.38125	6.24417	3	1	1	27	M	L	51
11	2	cTBS	3	32	1	1	0	1	3	549	-428.389	-1.27968	6.3081	1	1	1	27	M	L	51
11	2	cTBS	3	33	1	1	0	2	3	974	-3.38947	-0.010125	6.88141	1	1	1	27	M	L	51
11	2	cTBS	3	36	1	1	0	-1	4	696	-281.389	-0.840564	6.54535	1	1	1	27	M	L	51
11	2	cTBS	3	37	2	3	0	-1	4	1073	95.6105	0.285607	6.97821	3	1	1	27	M	L	51
11	2	cTBS	3	38	2	1	1	0	4	684	-293.389	-0.876411	6.52796	3	0	1	27	M	L	51
11	2	cTBS	3	39	1	2	1	0	4	1285	307.611	0.918892	7.15851	1	0	1	27	M	L	51
11	2	cTBS	3	40	2	1	0	1	4	606	-371.389	-1.10941	6.40688	1	1	1	27	M	L	51
11	2	cTBS	3	41	2	1	0	2	4	635	-342.389	-1.02278	6.45362	1	1	1	27	M	L	51
11	2	cTBS	3	42	2	1	0	-1	5	625	-352.389	-1.05265	6.43775	1	1	1	27	M	L	51
11	2	cTBS	3	43	1	2	0	1	4	1221	243.611	0.727711	7.10743	2	1	1	27	M	L	51
11	2	cTBS	3	44	1	2	0	2	4	1304	326.611	0.975648	7.17319	2	1	1	27	M	L	51
11	2	cTBS	3	45	2	3	1	0	5	727	-250.389	-0.747961	6.58893	1	0	1	27	M	L	51
11	2	cTBS	3	46	2	3	0	1	5	631	-346.389	-1.03473	6.44731	3	1	1	27	M	L	51
11	2	cTBS	3	48	1	2	0	-1	5	469	-508.389	-1.51866	6.1506	2	1	1	27	M	L	51
11	2	cTBS	3	49	1	1	1	0	5	810	-167.389	-0.500024	6.69703	2	0	1	27	M	L	51
11	2	cTBS	3	50	2	3	0	2	5	666	-311.389	-0.93018	6.50129	3	1	1	27	M	L	51
11	2	cTBS	3	51	2	3	0	-1	6	968	-9.38947	-0.0280482	6.87523	3	1	1	27	M	L	51
11	2	cTBS	3	52	2	2	1	0	6	654	-323.389	-0.966026	6.48311	3	0	1	27	M	L	51
11	2	cTBS	3	53	1	1	0	1	5	443	-534.389	-1.59632	6.09357	1	1	1	27	M	L	51
11	2	cTBS	3	54	1	1	0	2	5	975	-2.38947	-0.00713782	6.88244	1	1	1	27	M	L	51
11	2	cTBS	3	55	1	1	0	-1	6	651	-326.389	-0.974988	6.47851	1	1	1	27	M	L	51
11	2	cTBS	3	56	2	2	0	1	6	1513	535.611	1.59997	7.32185	2	1	1	27	M	L	51
11	2	cTBS	3	57	2	2	0	2	6	631	-346.389	-1.03473	6.44731	2	1	1	27	M	L	51
11	2	cTBS	3	58	1	3	1	0	6	902	-75.3895	-0.225203	6.80461	1	0	1	27	M	L	51
11	2	cTBS	3	59	1	3	0	1	6	879	-98.3895	-0.293908	6.77878	3	1	1	27	M	L	51
11	2	cTBS	3	63	1	3	0	2	6	1090	112.611	0.336389	6.99393	3	1	1	27	M	L	51
12	1	cTBS	1	9	2	2	0	-1	1	615	-303.067	-0.797383	6.42162	2	1	1	19	F	R	45
12	1	cTBS	1	10	2	3	1	0	1	632	-286.067	-0.752655	6.44889	2	0	1	19	F	R	45
12	1	cTBS	1	11	1	3	0	-1	1	554	-364.067	-0.957876	6.31716	3	1	1	19	F	R	45
12	1	cTBS	1	12	1	2	1	0	1	1287	368.933	0.970678	7.16007	3	0	1	19	F	R	45
12	1	cTBS	1	13	1	2	0	1	1	591	-327.067	-0.860528	6.38182	2	1	1	19	F	R	45
12	1	cTBS	1	14	2	3	0	1	1	1571	652.933	1.71789	7.35947	2	0	0	19	F	R	45
12	1	cTBS	1	15	2	3	0	2	1	827	-91.0672	-0.239602	6.7178	3	1	1	19	F	R	45
12	1	cTBS	1	16	1	2	0	2	1	763	-155.067	-0.407988	6.63726	2	1	1	19	F	R	45
12	1	cTBS	1	17	2	3	0	-1	2	1172	253.933	0.668108	7.06647	3	1	1	19	F	R	45
12	1	cTBS	1	18	2	2	1	0	2	654	-264.067	-0.694772	6.48311	3	0	1	19	F	R	45
12	1	cTBS	1	21	1	2	0	-1	2	585	-333.067	-0.876314	6.37161	2	1	1	19	F	R	45
12	1	cTBS	1	22	2	2	0	1	2	508	-410.067	-1.0789	6.23048	2	1	1	19	F	R	45
12	1	cTBS	1	23	1	1	1	0	2	677	-241.067	-0.634258	6.51767	2	0	1	19	F	R	45
12	1	cTBS	1	24	2	2	0	2	2	737	-181.067	-0.476395	6.60259	2	1	1	19	F	R	45
12	1	cTBS	1	25	1	1	0	1	2	1012	93.9328	0.247141	6.91968	1	1	1	19	F	R	45
12	1	cTBS	1	26	1	1	0	2	2	679	-239.067	-0.628996	6.52062	1	1	1	19	F	R	45
12	1	cTBS	1	28	2	2	0	-1	3	611	-307.067	-0.807907	6.4151	2	1	1	19	F	R	45
12	1	cTBS	1	29	2	1	1	0	3	1431	512.933	1.34955	7.26613	2	0	1	19	F	R	45
12	1	cTBS	1	30	2	1	0	1	3	701	-217.067	-0.571113	6.55251	1	1	1	19	F	R	45
12	1	cTBS	1	31	1	1	0	-1	3	798	-120.067	-0.315902	6.68211	1	1	1	19	F	R	45
12	1	cTBS	1	32	2	1	0	2	3	986	67.9328	0.178734	6.89366	1	1	1	19	F	R	45
12	1	cTBS	1	33	2	1	0	-1	4	864	-54.0672	-0.142253	6.76157	1	1	1	19	F	R	45
12	1	cTBS	1	34	2	3	1	0	4	888	-30.0672	-0.0791081	6.78897	1	0	1	19	F	R	45
[truncated: 6,699 more rows]

## Sheet: Fig4c
nsim	Sub	TMS	RevLoc	Acc
1	1	sham	-1	1
2	1	sham	-1	0.916667
3	1	sham	-1	1
4	1	sham	-1	0.833333
5	1	sham	-1	0.833333
6	1	sham	-1	0.833333
7	1	sham	-1	0.916667
8	1	sham	-1	0.916667
9	1	sham	-1	1
10	1	sham	-1	1
11	1	sham	-1	0.916667
12	1	sham	-1	0.75
13	1	sham	-1	1
14	1	sham	-1	1
15	1	sham	-1	0.916667
16	1	sham	-1	1
17	1	sham	-1	0.916667
18	1	sham	-1	0.833333
19	1	sham	-1	0.75
20	1	sham	-1	0.833333
21	1	sham	-1	1
22	1	sham	-1	1
23	1	sham	-1	0.75
24	1	sham	-1	0.916667
25	1	sham	-1	1
26	1	sham	-1	0.916667
27	1	sham	-1	1
28	1	sham	-1	0.833333
29	1	sham	-1	1
30	1	sham	-1	1
31	1	sham	-1	1
32	1	sham	-1	0.916667
33	1	sham	-1	1
34	1	sham	-1	0.916667
35	1	sham	-1	0.916667
36	1	sham	-1	0.916667
37	1	sham	-1	0.916667
38	1	sham	-1	0.916667
39	1	sham	-1	0.833333
40	1	sham	-1	1
41	1	sham	-1	0.833333
42	1	sham	-1	1
43	1	sham	-1	0.833333
44	1	sham	-1	0.916667
45	1	sham	-1	1
46	1	sham	-1	1
47	1	sham	-1	0.916667
48	1	sham	-1	0.916667
49	1	sham	-1	0.916667
50	1	sham	-1	1
51	1	sham	-1	1
52	1	sham	-1	0.916667
53	1	sham	-1	0.916667
54	1	sham	-1	0.916667
55	1	sham	-1	1
56	1	sham	-1	0.916667
57	1	sham	-1	0.916667
58	1	sham	-1	0.833333
59	1	sham	-1	1
60	1	sham	-1	0.916667
61	1	sham	-1	0.916667
62	1	sham	-1	0.916667
63	1	sham	-1	1
64	1	sham	-1	0.916667
65	1	sham	-1	0.666667
66	1	sham	-1	0.833333
67	1	sham	-1	1
68	1	sham	-1	1
69	1	sham	-1	1
70	1	sham	-1	1
71	1	sham	-1	0.916667
72	1	sham	-1	1
73	1	sham	-1	0.916667
74	1	sham	-1	1
75	1	sham	-1	0.916667
76	1	sham	-1	0.916667
77	1	sham	-1	0.916667
78	1	sham	-1	0.916667
79	1	sham	-1	0.916667
80	1	sham	-1	0.833333
81	1	sham	-1	0.916667
82	1	sham	-1	1
83	1	sham	-1	0.833333
84	1	sham	-1	0.916667
85	1	sham	-1	0.833333
86	1	sham	-1	0.833333
87	1	sham	-1	1
88	1	sham	-1	0.833333
89	1	sham	-1	1
90	1	sham	-1	0.666667
91	1	sham	-1	1
92	1	sham	-1	0.833333
93	1	sham	-1	0.833333
94	1	sham	-1	0.916667
95	1	sham	-1	0.916667
96	1	sham	-1	0.833333
97	1	sham	-1	1
98	1	sham	-1	0.75
99	1	sham	-1	1
100	1	sham	-1	0.833333
101	1	sham	-1	0.75
102	1	sham	-1	0.916667
103	1	sham	-1	0.916667
104	1	sham	-1	0.916667
105	1	sham	-1	0.916667
106	1	sham	-1	0.833333
107	1	sham	-1	1
108	1	sham	-1	0.833333
109	1	sham	-1	0.833333
110	1	sham	-1	1
111	1	sham	-1	1
112	1	sham	-1	1
113	1	sham	-1	1
114	1	sham	-1	0.916667
115	1	sham	-1	0.916667
116	1	sham	-1	1
117	1	sham	-1	0.833333
118	1	sham	-1	0.916667
119	1	sham	-1	0.916667
120	1	sham	-1	0.916667
121	1	sham	-1	1
122	1	sham	-1	0.833333
123	1	sham	-1	0.75
124	1	sham	-1	0.833333
125	1	sham	-1	1
126	1	sham	-1	0.75
127	1	sham	-1	1
128	1	sham	-1	0.916667
129	1	sham	-1	0.916667
130	1	sham	-1	0.833333
131	1	sham	-1	0.916667
132	1	sham	-1	0.833333
133	1	sham	-1	0.916667
134	1	sham	-1	1
135	1	sham	-1	0.916667
136	1	sham	-1	0.916667
137	1	sham	-1	0.833333
138	1	sham	-1	0.833333
139	1	sham	-1	0.833333
140	1	sham	-1	0.916667
141	1	sham	-1	0.916667
142	1	sham	-1	0.833333
143	1	sham	-1	1
144	1	sham	-1	1
145	1	sham	-1	1
146	1	sham	-1	1
147	1	sham	-1	0.916667
148	1	sham	-1	0.916667
149	1	sham	-1	1
150	1	sham	-1	1
151	1	sham	-1	0.916667
152	1	sham	-1	0.916667
153	1	sham	-1	0.833333
154	1	sham	-1	0.916667
155	1	sham	-1	0.75
156	1	sham	-1	1
157	1	sham	-1	0.916667
158	1	sham	-1	1
159	1	sham	-1	0.916667
160	1	sham	-1	1
161	1	sham	-1	1
162	1	sham	-1	1
163	1	sham	-1	1
164	1	sham	-1	0.833333
165	1	sham	-1	0.916667
166	1	sham	-1	0.833333
167	1	sham	-1	0.916667
168	1	sham	-1	0.916667
169	1	sham	-1	0.833333
170	1	sham	-1	0.833333
171	1	sham	-1	0.916667
172	1	sham	-1	0.916667
173	1	sham	-1	0.833333
174	1	sham	-1	0.666667
175	1	sham	-1	0.75
176	1	sham	-1	1
177	1	sham	-1	0.75
178	1	sham	-1	1
179	1	sham	-1	0.916667
180	1	sham	-1	0.833333
181	1	sham	-1	0.916667
182	1	sham	-1	0.916667
183	1	sham	-1	0.916667
184	1	sham	-1	0.916667
185	1	sham	-1	0.833333
186	1	sham	-1	0.75
187	1	sham	-1	0.75
188	1	sham	-1	1
189	1	sham	-1	0.916667
190	1	sham	-1	1
191	1	sham	-1	0.916667
192	1	sham	-1	0.833333
193	1	sham	-1	0.916667
194	1	sham	-1	0.833333
195	1	sham	-1	0.833333
196	1	sham	-1	0.833333
197	1	sham	-1	1
198	1	sham	-1	1
199	1	sham	-1	1
200	1	sham	-1	0.833333
201	1	sham	-1	1
202	1	sham	-1	0.916667
203	1	sham	-1	1
204	1	sham	-1	0.916667
205	1	sham	-1	0.916667
206	1	sham	-1	0.916667
207	1	sham	-1	1
208	1	sham	-1	1
209	1	sham	-1	0.833333
210	1	sham	-1	1
211	1	sham	-1	0.916667
212	1	sham	-1	0.916667
213	1	sham	-1	0.916667
214	1	sham	-1	1
215	1	sham	-1	0.916667
216	1	sham	-1	0.916667
217	1	sham	-1	0.916667
218	1	sham	-1	0.916667
219	1	sham	-1	0.75
220	1	sham	-1	1
221	1	sham	-1	0.833333
222	1	sham	-1	0.916667
223	1	sham	-1	0.916667
224	1	sham	-1	0.916667
225	1	sham	-1	0.75
226	1	sham	-1	1
227	1	sham	-1	0.75
228	1	sham	-1	0.916667
229	1	sham	-1	1
230	1	sham	-1	0.75
231	1	sham	-1	0.916667
232	1	sham	-1	0.833333
233	1	sham	-1	1
234	1	sham	-1	0.916667
235	1	sham	-1	0.916667
236	1	sham	-1	0.916667
237	1	sham	-1	0.916667
238	1	sham	-1	0.916667
239	1	sham	-1	1
240	1	sham	-1	0.916667
241	1	sham	-1	1
242	1	sham	-1	1
243	1	sham	-1	0.916667
244	1	sham	-1	1
245	1	sham	-1	1
246	1	sham	-1	0.916667
247	1	sham	-1	0.75
248	1	sham	-1	1
249	1	sham	-1	0.833333
250	1	sham	-1	0.833333
251	1	sham	-1	1
252	1	sham	-1	1
253	1	sham	-1	0.916667
254	1	sham	-1	1
255	1	sham	-1	1
256	1	sham	-1	1
257	1	sham	-1	0.916667
258	1	sham	-1	0.916667
259	1	sham	-1	0.916667
260	1	sham	-1	0.833333
261	1	sham	-1	0.916667
262	1	sham	-1	1
263	1	sham	-1	0.833333
264	1	sham	-1	0.75
265	1	sham	-1	1
266	1	sham	-1	0.916667
267	1	sham	-1	0.916667
268	1	sham	-1	0.916667
269	1	sham	-1	1
270	1	sham	-1	0.916667
271	1	sham	-1	0.75
272	1	sham	-1	1
273	1	sham	-1	0.916667
274	1	sham	-1	0.916667
275	1	sham	-1	0.833333
276	1	sham	-1	1
277	1	sham	-1	0.833333
278	1	sham	-1	0.75
279	1	sham	-1	0.916667
280	1	sham	-1	1
281	1	sham	-1	0.833333
282	1	sham	-1	1
283	1	sham	-1	1
284	1	sham	-1	0.916667
285	1	sham	-1	1
286	1	sham	-1	1
287	1	sham	-1	1
288	1	sham	-1	1
289	1	sham	-1	0.916667
290	1	sham	-1	0.833333
291	1	sham	-1	0.75
292	1	sham	-1	0.916667
293	1	sham	-1	0.916667
294	1	sham	-1	0.833333
295	1	sham	-1	1
296	1	sham	-1	0.916667
297	1	sham	-1	0.833333
298	1	sham	-1	1
299	1	sham	-1	1
300	1	sham	-1	1
301	1	sham	-1	0.75
302	1	sham	-1	0.833333
303	1	sham	-1	0.916667
304	1	sham	-1	0.833333
305	1	sham	-1	0.833333
306	1	sham	-1	0.833333
307	1	sham	-1	1
308	1	sham	-1	0.916667
309	1	sham	-1	0.916667
310	1	sham	-1	1
311	1	sham	-1	1
312	1	sham	-1	0.75
313	1	sham	-1	0.916667
314	1	sham	-1	1
315	1	sham	-1	1
316	1	sham	-1	0.916667
317	1	sham	-1	1
318	1	sham	-1	1
319	1	sham	-1	1
320	1	sham	-1	1
321	1	sham	-1	0.916667
322	1	sham	-1	1
323	1	sham	-1	0.833333
324	1	sham	-1	0.916667
325	1	sham	-1	0.916667
326	1	sham	-1	0.916667
327	1	sham	-1	1
328	1	sham	-1	0.916667
329	1	sham	-1	0.916667
330	1	sham	-1	0.916667
331	1	sham	-1	0.916667
332	1	sham	-1	0.833333
333	1	sham	-1	0.916667
334	1	sham	-1	1
335	1	sham	-1	1
336	1	sham	-1	0.916667
337	1	sham	-1	0.916667
338	1	sham	-1	0.916667
339	1	sham	-1	0.75
340	1	sham	-1	0.75
341	1	sham	-1	1
342	1	sham	-1	0.916667
343	1	sham	-1	0.916667
344	1	sham	-1	0.916667
345	1	sham	-1	0.833333
346	1	sham	-1	0.75
347	1	sham	-1	0.916667
348	1	sham	-1	0.916667
349	1	sham	-1	1
350	1	sham	-1	0.833333
351	1	sham	-1	1
352	1	sham	-1	0.916667
353	1	sham	-1	0.916667
354	1	sham	-1	0.916667
355	1	sham	-1	0.916667
356	1	sham	-1	0.916667
357	1	sham	-1	0.916667
358	1	sham	-1	0.916667
359	1	sham	-1	0.916667
360	1	sham	-1	0.75
361	1	sham	-1	0.833333
362	1	sham	-1	1
363	1	sham	-1	1
364	1	sham	-1	1
365	1	sham	-1	0.916667
366	1	sham	-1	0.833333
367	1	sham	-1	0.916667
368	1	sham	-1	0.833333
369	1	sham	-1	0.833333
370	1	sham	-1	0.833333
371	1	sham	-1	0.833333
372	1	sham	-1	0.916667
373	1	sham	-1	0.916667
374	1	sham	-1	1
375	1	sham	-1	0.916667
376	1	sham	-1	1
377	1	sham	-1	0.916667
378	1	sham	-1	0.916667
379	1	sham	-1	0.916667
380	1	sham	-1	0.833333
381	1	sham	-1	0.916667
382	1	sham	-1	1
383	1	sham	-1	0.916667
384	1	sham	-1	1
385	1	sham	-1	0.833333
386	1	sham	-1	0.833333
387	1	sham	-1	0.916667
388	1	sham	-1	1
389	1	sham	-1	0.833333
390	1	sham	-1	0.833333
391	1	sham	-1	1
392	1	sham	-1	0.916667
393	1	sham	-1	0.916667
394	1	sham	-1	0.833333
395	1	sham	-1	0.916667
396	1	sham	-1	1
397	1	sham	-1	0.833333
398	1	sham	-1	0.75
399	1	sham	-1	0.833333
400	1	sham	-1	0.916667
401	1	sham	-1	0.916667
402	1	sham	-1	1
403	1	sham	-1	0.833333
404	1	sham	-1	0.75
405	1	sham	-1	1
406	1	sham	-1	0.833333
407	1	sham	-1	0.916667
408	1	sham	-1	0.833333
409	1	sham	-1	0.666667
410	1	sham	-1	1
411	1	sham	-1	1
412	1	sham	-1	0.916667
413	1	sham	-1	0.833333
414	1	sham	-1	0.833333
415	1	sham	-1	0.916667
416	1	sham	-1	0.916667
417	1	sham	-1	1
418	1	sham	-1	0.916667
419	1	sham	-1	0.916667
420	1	sham	-1	0.833333
421	1	sham	-1	0.833333
422	1	sham	-1	0.833333
423	1	sham	-1	0.916667
424	1	sham	-1	1
425	1	sham	-1	0.916667
426	1	sham	-1	0.666667
427	1	sham	-1	0.833333
428	1	sham	-1	0.833333
429	1	sham	-1	1
430	1	sham	-1	0.916667
431	1	sham	-1	1
432	1	sham	-1	0.916667
433	1	sham	-1	0.75
434	1	sham	-1	1
435	1	sham	-1	0.916667
436	1	sham	-1	1
437	1	sham	-1	1
438	1	sham	-1	0.833333
439	1	sham	-1	0.916667
440	1	sham	-1	1
441	1	sham	-1	0.916667
442	1	sham	-1	1
443	1	sham	-1	0.833333
444	1	sham	-1	0.916667
445	1	sham	-1	0.833333
446	1	sham	-1	1
447	1	sham	-1	0.833333
448	1	sham	-1	0.833333
449	1	sham	-1	0.916667
450	1	sham	-1	0.916667
451	1	sham	-1	0.916667
452	1	sham	-1	1
453	1	sham	-1	0.75
454	1	sham	-1	1
455	1	sham	-1	0.916667
456	1	sham	-1	0.916667
457	1	sham	-1	1
458	1	sham	-1	0.833333
459	1	sham	-1	1
460	1	sham	-1	1
461	1	sham	-1	0.916667
462	1	sham	-1	0.916667
463	1	sham	-1	0.833333
464	1	sham	-1	0.916667
465	1	sham	-1	0.75
466	1	sham	-1	1
467	1	sham	-1	0.916667
468	1	sham	-1	0.833333
469	1	sham	-1	1
470	1	sham	-1	1
471	1	sham	-1	0.833333
472	1	sham	-1	0.833333
473	1	sham	-1	0.916667
474	1	sham	-1	0.916667
475	1	sham	-1	1
476	1	sham	-1	1
477	1	sham	-1	1
478	1	sham	-1	0.916667
479	1	sham	-1	1
480	1	sham	-1	0.833333
481	1	sham	-1	0.833333
482	1	sham	-1	0.916667
483	1	sham	-1	1
484	1	sham	-1	1
485	1	sham	-1	0.916667
486	1	sham	-1	1
487	1	sham	-1	0.916667
488	1	sham	-1	1
489	1	sham	-1	0.75
490	1	sham	-1	0.833333
491	1	sham	-1	0.916667
492	1	sham	-1	0.833333
493	1	sham	-1	0.916667
494	1	sham	-1	0.916667
495	1	sham	-1	1
496	1	sham	-1	0.75
497	1	sham	-1	0.833333
498	1	sham	-1	1
499	1	sham	-1	1
500	1	sham	-1	0.75
501	1	sham	-1	0.916667
502	1	sham	-1	1
503	1	sham	-1	1
504	1	sham	-1	1
505	1	sham	-1	0.916667
506	1	sham	-1	1
507	1	sham	-1	0.916667
508	1	sham	-1	1
509	1	sham	-1	1
510	1	sham	-1	0.833333
511	1	sham	-1	0.916667
512	1	sham	-1	0.916667
513	1	sham	-1	1
514	1	sham	-1	0.916667
515	1	sham	-1	0.916667
516	1	sham	-1	1
517	1	sham	-1	1
518	1	sham	-1	0.833333
519	1	sham	-1	1
520	1	sham	-1	1
521	1	sham	-1	0.833333
522	1	sham	-1	1
523	1	sham	-1	0.833333
524	1	sham	-1	0.916667
525	1	sham	-1	0.75
526	1	sham	-1	1
527	1	sham	-1	0.916667
528	1	sham	-1	0.833333
529	1	sham	-1	1
530	1	sham	-1	0.75
531	1	sham	-1	0.916667
532	1	sham	-1	0.75
533	1	sham	-1	0.916667
534	1	sham	-1	1
535	1	sham	-1	1
536	1	sham	-1	0.916667
537	1	sham	-1	0.833333
538	1	sham	-1	0.916667
539	1	sham	-1	0.833333
540	1	sham	-1	1
541	1	sham	-1	0.916667
542	1	sham	-1	0.916667
543	1	sham	-1	0.916667
544	1	sham	-1	0.916667
545	1	sham	-1	0.916667
546	1	sham	-1	0.75
547	1	sham	-1	0.833333
548	1	sham	-1	1
549	1	sham	-1	0.916667
550	1	sham	-1	0.916667
551	1	sham	-1	0.833333
552	1	sham	-1	0.916667
553	1	sham	-1	0.916667
554	1	sham	-1	0.916667
555	1	sham	-1	1
556	1	sham	-1	1
557	1	sham	-1	0.916667
558	1	sham	-1	1
559	1	sham	-1	1
560	1	sham	-1	0.75
561	1	sham	-1	0.916667
562	1	sham	-1	0.833333
563	1	sham	-1	0.916667
564	1	sham	-1	0.666667
565	1	sham	-1	0.833333
566	1	sham	-1	0.833333
567	1	sham	-1	0.75
568	1	sham	-1	0.916667
569	1	sham	-1	1
570	1	sham	-1	0.916667
571	1	sham	-1	0.833333
572	1	sham	-1	0.75
573	1	sham	-1	0.916667
574	1	sham	-1	0.833333
575	1	sham	-1	0.833333
576	1	sham	-1	0.916667
577	1	sham	-1	1
578	1	sham	-1	1
579	1	sham	-1	0.916667
580	1	sham	-1	0.916667
581	1	sham	-1	0.833333
582	1	sham	-1	0.916667
583	1	sham	-1	1
584	1	sham	-1	0.916667
585	1	sham	-1	0.916667
586	1	sham	-1	0.833333
587	1	sham	-1	0.75
588	1	sham	-1	1
589	1	sham	-1	0.916667
590	1	sham	-1	0.916667
591	1	sham	-1	0.833333
592	1	sham	-1	0.833333
593	1	sham	-1	0.833333
594	1	sham	-1	1
595	1	sham	-1	0.916667
596	1	sham	-1	1
597	1	sham	-1	0.916667
598	1	sham	-1	1
599	1	sham	-1	0.916667
600	1	sham	-1	1
601	1	sham	-1	0.916667
602	1	sham	-1	0.916667
603	1	sham	-1	0.75
604	1	sham	-1	0.916667
605	1	sham	-1	0.916667
606	1	sham	-1	1
607	1	sham	-1	1
608	1	sham	-1	0.916667
609	1	sham	-1	0.833333
610	1	sham	-1	0.916667
611	1	sham	-1	0.833333
612	1	sham	-1	0.666667
613	1	sham	-1	1
614	1	sham	-1	1
615	1	sham	-1	0.916667
616	1	sham	-1	1
617	1	sham	-1	1
618	1	sham	-1	0.916667
619	1	sham	-1	0.916667
620	1	sham	-1	1
621	1	sham	-1	1
622	1	sham	-1	0.916667
623	1	sham	-1	1
624	1	sham	-1	0.916667
625	1	sham	-1	0.916667
626	1	sham	-1	0.916667
627	1	sham	-1	0.916667
628	1	sham	-1	0.833333
629	1	sham	-1	0.916667
630	1	sham	-1	0.75
631	1	sham	-1	0.833333
632	1	sham	-1	1
633	1	sham	-1	0.833333
634	1	sham	-1	0.916667
635	1	sham	-1	0.833333
636	1	sham	-1	0.916667
637	1	sham	-1	0.916667
638	1	sham	-1	0.833333
639	1	sham	-1	0.916667
640	1	sham	-1	0.916667
641	1	sham	-1	0.916667
642	1	sham	-1	0.916667
643	1	sham	-1	0.916667
644	1	sham	-1	0.75
645	1	sham	-1	0.916667
646	1	sham	-1	0.916667
647	1	sham	-1	0.916667
648	1	sham	-1	1
649	1	sham	-1	0.833333
650	1	sham	-1	0.916667
651	1	sham	-1	1
652	1	sham	-1	1
653	1	sham	-1	1
654	1	sham	-1	0.833333
655	1	sham	-1	1
656	1	sham	-1	0.916667
657	1	sham	-1	1
658	1	sham	-1	0.75
659	1	sham	-1	0.916667
660	1	sham	-1	0.916667
661	1	sham	-1	1
662	1	sham	-1	0.916667
663	1	sham	-1	0.833333
664	1	sham	-1	1
665	1	sham	-1	0.833333
666	1	sham	-1	0.916667
667	1	sham	-1	0.583333
668	1	sham	-1	0.833333
669	1	sham	-1	1
670	1	sham	-1	0.833333
671	1	sham	-1	0.916667
672	1	sham	-1	0.833333
673	1	sham	-1	1
674	1	sham	-1	1
675	1	sham	-1	0.916667
676	1	sham	-1	1
677	1	sham	-1	0.916667
678	1	sham	-1	0.833333
679	1	sham	-1	1
680	1	sham	-1	0.916667
681	1	sham	-1	0.833333
682	1	sham	-1	0.916667
683	1	sham	-1	1
684	1	sham	-1	1
685	1	sham	-1	0.916667
686	1	sham	-1	0.833333
687	1	sham	-1	1
688	1	sham	-1	0.75
689	1	sham	-1	1
690	1	sham	-1	1
691	1	sham	-1	0.833333
692	1	sham	-1	1
693	1	sham	-1	1
694	1	sham	-1	0.833333
695	1	sham	-1	1
696	1	sham	-1	0.833333
697	1	sham	-1	0.833333
698	1	sham	-1	0.916667
699	1	sham	-1	1
700	1	sham	-1	0.833333
701	1	sham	-1	0.916667
702	1	sham	-1	0.916667
703	1	sham	-1	0.916667
704	1	sham	-1	1
705	1	sham	-1	0.833333
706	1	sham	-1	0.916667
707	1	sham	-1	1
708	1	sham	-1	0.916667
709	1	sham	-1	0.916667
710	1	sham	-1	1
711	1	sham	-1	0.833333
712	1	sham	-1	0.833333
713	1	sham	-1	0.916667
714	1	sham	-1	1
715	1	sham	-1	0.916667
716	1	sham	-1	1
717	1	sham	-1	0.666667
718	1	sham	-1	1
719	1	sham	-1	1
720	1	sham	-1	0.833333
721	1	sham	-1	1
722	1	sham	-1	0.75
723	1	sham	-1	0.916667
724	1	sham	-1	0.75
725	1	sham	-1	0.916667
726	1	sham	-1	1
727	1	sham	-1	1
728	1	sham	-1	1
729	1	sham	-1	0.916667
730	1	sham	-1	1
731	1	sham	-1	0.833333
732	1	sham	-1	0.75
733	1	sham	-1	0.916667
734	1	sham	-1	1
735	1	sham	-1	0.75
736	1	sham	-1	0.916667
737	1	sham	-1	0.833333
738	1	sham	-1	1
739	1	sham	-1	0.833333
740	1	sham	-1	0.75
741	1	sham	-1	0.833333
742	1	sham	-1	0.75
743	1	sham	-1	1
744	1	sham	-1	1
745	1	sham	-1	0.916667
746	1	sham	-1	0.833333
747	1	sham	-1	0.916667
748	1	sham	-1	1
749	1	sham	-1	0.833333
750	1	sham	-1	0.916667
751	1	sham	-1	0.916667
752	1	sham	-1	0.916667
753	1	sham	-1	1
754	1	sham	-1	0.916667
755	1	sham	-1	1
756	1	sham	-1	0.833333
757	1	sham	-1	1
758	1	sham	-1	0.833333
759	1	sham	-1	0.916667
760	1	sham	-1	0.833333
761	1	sham	-1	0.833333
762	1	sham	-1	0.916667
763	1	sham	-1	0.833333
764	1	sham	-1	0.833333
765	1	sham	-1	1
766	1	sham	-1	0.916667
767	1	sham	-1	0.916667
768	1	sham	-1	0.833333
769	1	sham	-1	1
770	1	sham	-1	0.916667
771	1	sham	-1	0.75
772	1	sham	-1	1
773	1	sham	-1	0.916667
774	1	sham	-1	0.833333
775	1	sham	-1	0.916667
776	1	sham	-1	1
777	1	sham	-1	1
778	1	sham	-1	0.916667
779	1	sham	-1	1
780	1	sham	-1	0.916667
781	1	sham	-1	0.916667
782	1	sham	-1	0.833333
783	1	sham	-1	0.75
784	1	sham	-1	0.916667
785	1	sham	-1	0.916667
786	1	sham	-1	0.916667
787	1	sham	-1	1
788	1	sham	-1	0.833333
789	1	sham	-1	1
790	1	sham	-1	1
791	1	sham	-1	0.916667
792	1	sham	-1	1
793	1	sham	-1	0.75
794	1	sham	-1	0.916667
795	1	sham	-1	0.916667
796	1	sham	-1	1
797	1	sham	-1	0.833333
798	1	sham	-1	1
799	1	sham	-1	0.833333
800	1	sham	-1	0.75
801	1	sham	-1	1
802	1	sham	-1	0.916667
803	1	sham	-1	0.916667
804	1	sham	-1	1
805	1	sham	-1	0.916667
806	1	sham	-1	0.833333
807	1	sham	-1	0.916667
808	1	sham	-1	1
809	1	sham	-1	0.916667
810	1	sham	-1	1
811	1	sham	-1	0.916667
812	1	sham	-1	1
813	1	sham	-1	0.916667
814	1	sham	-1	1
815	1	sham	-1	1
816	1	sham	-1	1
817	1	sham	-1	1
818	1	sham	-1	1
819	1	sham	-1	0.916667
820	1	sham	-1	0.916667
821	1	sham	-1	0.916667
822	1	sham	-1	0.833333
823	1	sham	-1	0.916667
824	1	sham	-1	0.916667
825	1	sham	-1	0.833333
826	1	sham	-1	0.916667
827	1	sham	-1	1
828	1	sham	-1	0.833333
829	1	sham	-1	1
830	1	sham	-1	1
831	1	sham	-1	0.916667
832	1	sham	-1	0.916667
833	1	sham	-1	0.666667
834	1	sham	-1	0.916667
835	1	sham	-1	1
836	1	sham	-1	0.916667
837	1	sham	-1	0.916667
838	1	sham	-1	1
839	1	sham	-1	1
840	1	sham	-1	0.833333
841	1	sham	-1	0.916667
842	1	sham	-1	0.833333
843	1	sham	-1	0.833333
844	1	sham	-1	1
845	1	sham	-1	0.916667
846	1	sham	-1	0.916667
847	1	sham	-1	0.833333
848	1	sham	-1	0.916667
849	1	sham	-1	1
850	1	sham	-1	1
851	1	sham	-1	0.916667
852	1	sham	-1	0.916667
853	1	sham	-1	1
854	1	sham	-1	1
855	1	sham	-1	0.916667
856	1	sham	-1	0.833333
857	1	sham	-1	0.833333
858	1	sham	-1	1
859	1	sham	-1	1
860	1	sham	-1	0.75
861	1	sham	-1	0.833333
862	1	sham	-1	1
863	1	sham	-1	0.916667
864	1	sham	-1	1
865	1	sham	-1	1
866	1	sham	-1	1
867	1	sham	-1	0.916667
868	1	sham	-1	0.916667
869	1	sham	-1	1
870	1	sham	-1	1
871	1	sham	-1	0.916667
872	1	sham	-1	0.916667
873	1	sham	-1	0.916667
874	1	sham	-1	0.916667
875	1	sham	-1	0.916667
876	1	sham	-1	0.833333
877	1	sham	-1	0.833333
878	1	sham	-1	1
879	1	sham	-1	0.75
880	1	sham	-1	0.833333
881	1	sham	-1	1
882	1	sham	-1	0.916667
883	1	sham	-1	1
884	1	sham	-1	0.75
885	1	sham	-1	0.916667
886	1	sham	-1	0.75
887	1	sham	-1	0.916667
888	1	sham	-1	0.916667
889	1	sham	-1	0.916667
890	1	sham	-1	0.916667
891	1	sham	-1	0.75
892	1	sham	-1	0.75
893	1	sham	-1	0.833333
894	1	sham	-1	0.916667
895	1	sham	-1	0.916667
896	1	sham	-1	0.833333
897	1	sham	-1	0.833333
898	1	sham	-1	0.916667
899	1	sham	-1	0.916667
900	1	sham	-1	1
901	1	sham	-1	0.75
902	1	sham	-1	0.916667
903	1	sham	-1	1
904	1	sham	-1	0.833333
905	1	sham	-1	0.916667
906	1	sham	-1	0.833333
907	1	sham	-1	0.916667
908	1	sham	-1	0.916667
909	1	sham	-1	0.833333
910	1	sham	-1	1
911	1	sham	-1	0.916667
912	1	sham	-1	0.916667
913	1	sham	-1	0.916667
914	1	sham	-1	0.916667
915	1	sham	-1	0.833333
916	1	sham	-1	0.916667
917	1	sham	-1	0.916667
918	1	sham	-1	0.75
919	1	sham	-1	1
920	1	sham	-1	1
921	1	sham	-1	1
922	1	sham	-1	0.916667
923	1	sham	-1	1
924	1	sham	-1	1
925	1	sham	-1	1
926	1	sham	-1	0.833333
927	1	sham	-1	0.75
928	1	sham	-1	1
929	1	sham	-1	0.833333
930	1	sham	-1	0.833333
931	1	sham	-1	0.916667
932	1	sham	-1	1
933	1	sham	-1	0.916667
934	1	sham	-1	0.833333
935	1	sham	-1	0.916667
936	1	sham	-1	1
937	1	sham	-1	0.916667
938	1	sham	-1	0.75
939	1	sham	-1	0.916667
940	1	sham	-1	0.916667
941	1	sham	-1	0.916667
942	1	sham	-1	0.583333
943	1	sham	-1	1
944	1	sham	-1	1
945	1	sham	-1	0.833333
946	1	sham	-1	0.916667
947	1	sham	-1	1
948	1	sham	-1	1
949	1	sham	-1	0.916667
950	1	sham	-1	0.833333
951	1	sham	-1	0.916667
952	1	sham	-1	1
953	1	sham	-1	1
954	1	sham	-1	0.75
955	1	sham	-1	1
956	1	sham	-1	1
957	1	sham	-1	0.833333
958	1	sham	-1	0.916667
959	1	sham	-1	0.666667
960	1	sham	-1	1
961	1	sham	-1	0.833333
962	1	sham	-1	0.916667
963	1	sham	-1	0.916667
964	1	sham	-1	0.833333
965	1	sham	-1	0.916667
966	1	sham	-1	0.916667
967	1	sham	-1	1
968	1	sham	-1	0.916667
969	1	sham	-1	0.916667
970	1	sham	-1	0.833333
971	1	sham	-1	0.75
972	1	sham	-1	1
973	1	sham	-1	0.916667
974	1	sham	-1	0.833333
975	1	sham	-1	0.916667
976	1	sham	-1	0.916667
977	1	sham	-1	0.916667
978	1	sham	-1	0.916667
979	1	sham	-1	0.75
980	1	sham	-1	0.833333
981	1	sham	-1	0.916667
982	1	sham	-1	0.916667
983	1	sham	-1	1
984	1	sham	-1	0.916667
985	1	sham	-1	0.916667
986	1	sham	-1	0.916667
987	1	sham	-1	1
988	1	sham	-1	0.916667
989	1	sham	-1	0.75
990	1	sham	-1	0.916667
991	1	sham	-1	0.916667
992	1	sham	-1	0.916667
993	1	sham	-1	0.75
994	1	sham	-1	0.916667
995	1	sham	-1	0.916667
996	1	sham	-1	0.916667
997	1	sham	-1	0.916667
998	1	sham	-1	0.916667
999	1	sham	-1	1
1000	1	sham	-1	0.833333
1	2	sham	-1	0.75
2	2	sham	-1	0.833333
3	2	sham	-1	0.666667
4	2	sham	-1	0.666667
5	2	sham	-1	0.666667
6	2	sham	-1	0.833333
7	2	sham	-1	0.75
8	2	sham	-1	0.916667
9	2	sham	-1	0.75
10	2	sham	-1	0.916667
11	2	sham	-1	0.833333
12	2	sham	-1	0.75
13	2	sham	-1	0.833333
14	2	sham	-1	0.75
15	2	sham	-1	0.666667
16	2	sham	-1	0.833333
17	2	sham	-1	0.833333
18	2	sham	-1	0.916667
19	2	sham	-1	0.833333
20	2	sham	-1	0.666667
21	2	sham	-1	0.5
22	2	sham	-1	0.75
23	2	sham	-1	0.583333
24	2	sham	-1	0.833333
25	2	sham	-1	0.75
26	2	sham	-1	0.833333
27	2	sham	-1	0.916667
28	2	sham	-1	0.583333
29	2	sham	-1	0.75
30	2	sham	-1	0.666667
31	2	sham	-1	0.666667
32	2	sham	-1	0.916667
33	2	sham	-1	0.75
34	2	sham	-1	0.833333
35	2	sham	-1	0.75
36	2	sham	-1	0.833333
37	2	sham	-1	0.75
38	2	sham	-1	0.833333
39	2	sham	-1	0.916667
40	2	sham	-1	0.916667
41	2	sham	-1	0.916667
42	2	sham	-1	0.916667
43	2	sham	-1	0.833333
44	2	sham	-1	0.916667
45	2	sham	-1	0.833333
46	2	sham	-1	0.833333
47	2	sham	-1	0.75
48	2	sham	-1	0.666667
49	2	sham	-1	0.75
50	2	sham	-1	0.833333
51	2	sham	-1	0.75
52	2	sham	-1	0.833333
53	2	sham	-1	0.916667
54	2	sham	-1	0.833333
55	2	sham	-1	0.833333
56	2	sham	-1	0.75
57	2	sham	-1	0.75
58	2	sham	-1	0.666667
59	2	sham	-1	0.833333
60	2	sham	-1	0.833333
61	2	sham	-1	0.916667
62	2	sham	-1	0.75
63	2	sham	-1	0.666667
64	2	sham	-1	0.833333
65	2	sham	-1	0.833333
66	2	sham	-1	0.75
67	2	sham	-1	1
68	2	sham	-1	0.583333
69	2	sham	-1	0.833333
70	2	sham	-1	1
71	2	sham	-1	0.916667
72	2	sham	-1	0.833333
73	2	sham	-1	0.666667
74	2	sham	-1	0.916667
75	2	sham	-1	0.833333
76	2	sham	-1	0.833333
77	2	sham	-1	0.75
78	2	sham	-1	0.666667
79	2	sham	-1	0.833333
80	2	sham	-1	0.75
81	2	sham	-1	0.833333
82	2	sham	-1	0.416667
83	2	sham	-1	0.833333
84	2	sham	-1	0.833333
85	2	sham	-1	0.5
86	2	sham	-1	0.833333
87	2	sham	-1	0.833333
88	2	sham	-1	0.75
89	2	sham	-1	0.75
90	2	sham	-1	0.666667
91	2	sham	-1	0.916667
92	2	sham	-1	0.75
93	2	sham	-1	0.833333
94	2	sham	-1	0.5
95	2	sham	-1	1
96	2	sham	-1	0.75
97	2	sham	-1	0.583333
98	2	sham	-1	0.833333
99	2	sham	-1	0.916667
100	2	sham	-1	0.666667
101	2	sham	-1	0.666667
102	2	sham	-1	1
103	2	sham	-1	0.916667
104	2	sham	-1	0.75
105	2	sham	-1	0.666667
106	2	sham	-1	0.833333
107	2	sham	-1	0.75
108	2	sham	-1	0.75
109	2	sham	-1	0.833333
110	2	sham	-1	0.916667
111	2	sham	-1	0.833333
112	2	sham	-1	1
113	2	sham	-1	0.833333
114	2	sham	-1	0.666667
115	2	sham	-1	0.916667
116	2	sham	-1	0.916667
117	2	sham	-1	0.75
118	2	sham	-1	1
119	2	sham	-1	0.833333
120	2	sham	-1	0.833333
121	2	sham	-1	0.833333
122	2	sham	-1	0.833333
123	2	sham	-1	0.833333
124	2	sham	-1	0.916667
125	2	sham	-1	0.916667
126	2	sham	-1	0.833333
127	2	sham	-1	0.916667
128	2	sham	-1	0.75
129	2	sham	-1	0.916667
130	2	sham	-1	0.666667
131	2	sham	-1	0.916667
132	2	sham	-1	0.666667
133	2	sham	-1	0.833333
134	2	sham	-1	0.75
135	2	sham	-1	0.75
136	2	sham	-1	0.916667
137	2	sham	-1	0.833333
138	2	sham	-1	1
139	2	sham	-1	0.5
140	2	sham	-1	0.75
141	2	sham	-1	0.833333
142	2	sham	-1	0.583333
143	2	sham	-1	0.916667
144	2	sham	-1	0.666667
145	2	sham	-1	1
146	2	sham	-1	0.5
147	2	sham	-1	0.75
148	2	sham	-1	0.75
149	2	sham	-1	0.75
150	2	sham	-1	0.666667
151	2	sham	-1	0.833333
152	2	sham	-1	0.916667
153	2	sham	-1	0.833333
154	2	sham	-1	0.583333
155	2	sham	-1	0.75
156	2	sham	-1	0.666667
157	2	sham	-1	0.666667
158	2	sham	-1	0.75
159	2	sham	-1	0.916667
160	2	sham	-1	0.666667
161	2	sham	-1	0.583333
162	2	sham	-1	0.833333
163	2	sham	-1	0.75
164	2	sham	-1	0.583333
165	2	sham	-1	0.666667
166	2	sham	-1	0.833333
167	2	sham	-1	0.666667
168	2	sham	-1	0.916667
169	2	sham	-1	0.916667
170	2	sham	-1	0.75
171	2	sham	-1	0.833333
172	2	sham	-1	0.75
173	2	sham	-1	0.916667
174	2	sham	-1	0.833333
175	2	sham	-1	0.75
176	2	sham	-1	0.916667
177	2	sham	-1	0.916667
178	2	sham	-1	0.583333
179	2	sham	-1	0.916667
180	2	sham	-1	0.833333
181	2	sham	-1	0.833333
182	2	sham	-1	0.833333
183	2	sham	-1	1
184	2	sham	-1	0.75
185	2	sham	-1	0.75
186	2	sham	-1	0.75
187	2	sham	-1	0.583333
188	2	sham	-1	0.833333
189	2	sham	-1	0.666667
190	2	sham	-1	0.833333
191	2	sham	-1	0.75
192	2	sham	-1	1
193	2	sham	-1	0.916667
194	2	sham	-1	0.583333
195	2	sham	-1	0.75
196	2	sham	-1	0.833333
197	2	sham	-1	0.666667
198	2	sham	-1	0.916667
199	2	sham	-1	0.75
200	2	sham	-1	0.583333
201	2	sham	-1	0.833333
202	2	sham	-1	0.75
203	2	sham	-1	0.916667
204	2	sham	-1	0.833333
205	2	sham	-1	0.75
206	2	sham	-1	0.916667
207	2	sham	-1	0.75
208	2	sham	-1	0.666667
209	2	sham	-1	0.666667
210	2	sham	-1	0.916667
211	2	sham	-1	0.666667
212	2	sham	-1	0.583333
213	2	sham	-1	1
214	2	sham	-1	0.583333
215	2	sham	-1	0.75
216	2	sham	-1	0.666667
217	2	sham	-1	0.583333
218	2	sham	-1	0.916667
219	2	sham	-1	0.75
220	2	sham	-1	0.666667
221	2	sham	-1	0.833333
222	2	sham	-1	0.916667
223	2	sham	-1	0.583333
224	2	sham	-1	0.916667
225	2	sham	-1	0.75
226	2	sham	-1	0.833333
227	2	sham	-1	1
228	2	sham	-1	0.75
229	2	sham	-1	0.833333
230	2	sham	-1	0.833333
231	2	sham	-1	1
232	2	sham	-1	0.666667
233	2	sham	-1	0.833333
234	2	sham	-1	0.833333
235	2	sham	-1	0.5
236	2	sham	-1	0.75
237	2	sham	-1	0.833333
238	2	sham	-1	0.666667
239	2	sham	-1	0.833333
240	2	sham	-1	0.583333
241	2	sham	-1	0.75
242	2	sham	-1	0.666667
243	2	sham	-1	0.833333
244	2	sham	-1	0.666667
245	2	sham	-1	0.666667
246	2	sham	-1	0.666667
247	2	sham	-1	0.75
248	2	sham	-1	0.916667
249	2	sham	-1	0.916667
250	2	sham	-1	0.916667
251	2	sham	-1	0.833333
252	2	sham	-1	0.75
253	2	sham	-1	0.75
254	2	sham	-1	0.75
255	2	sham	-1	0.916667
256	2	sham	-1	0.916667
257	2	sham	-1	0.916667
258	2	sham	-1	0.916667
259	2	sham	-1	0.833333
260	2	sham	-1	0.833333
261	2	sham	-1	0.916667
262	2	sham	-1	0.583333
263	2	sham	-1	0.833333
264	2	sham	-1	0.833333
265	2	sham	-1	0.833333
266	2	sham	-1	0.833333
267	2	sham	-1	0.75
268	2	sham	-1	1
269	2	sham	-1	0.833333
270	2	sham	-1	1
271	2	sham	-1	0.666667
272	2	sham	-1	0.666667
273	2	sham	-1	1
274	2	sham	-1	0.833333
275	2	sham	-1	0.833333
276	2	sham	-1	0.916667
277	2	sham	-1	0.5
278	2	sham	-1	0.833333
279	2	sham	-1	0.583333
280	2	sham	-1	0.75
281	2	sham	-1	0.833333
282	2	sham	-1	0.833333
283	2	sham	-1	0.916667
284	2	sham	-1	0.833333
285	2	sham	-1	0.666667
286	2	sham	-1	0.666667
287	2	sham	-1	0.75
288	2	sham	-1	0.916667
289	2	sham	-1	0.75
290	2	sham	-1	0.75
291	2	sham	-1	1
292	2	sham	-1	0.75
293	2	sham	-1	0.833333
294	2	sham	-1	0.833333
295	2	sham	-1	1
296	2	sham	-1	0.833333
297	2	sham	-1	0.833333
298	2	sham	-1	0.833333
299	2	sham	-1	0.916667
300	2	sham	-1	0.833333
301	2	sham	-1	1
302	2	sham	-1	0.666667
303	2	sham	-1	0.666667
304	2	sham	-1	1
305	2	sham	-1	0.833333
306	2	sham	-1	0.583333
307	2	sham	-1	0.916667
308	2	sham	-1	1
309	2	sham	-1	0.916667
310	2	sham	-1	0.75
311	2	sham	-1	0.75
312	2	sham	-1	0.75
313	2	sham	-1	0.833333
314	2	sham	-1	0.833333
315	2	sham	-1	0.833333
316	2	sham	-1	0.833333
317	2	sham	-1	0.666667
318	2	sham	-1	0.666667
319	2	sham	-1	1
320	2	sham	-1	0.833333
321	2	sham	-1	0.75
322	2	sham	-1	0.916667
323	2	sham	-1	0.583333
324	2	sham	-1	0.916667
325	2	sham	-1	0.833333
326	2	sham	-1	0.5
327	2	sham	-1	0.75
328	2	sham	-1	0.833333
329	2	sham	-1	0.833333
330	2	sham	-1	0.666667
331	2	sham	-1	0.916667
332	2	sham	-1	0.666667
333	2	sham	-1	1
334	2	sham	-1	0.75
335	2	sham	-1	0.833333
336	2	sham	-1	0.666667
337	2	sham	-1	0.833333
338	2	sham	-1	0.833333
339	2	sham	-1	0.916667
340	2	sham	-1	0.75
341	2	sham	-1	0.75
342	2	sham	-1	0.75
343	2	sham	-1	0.666667
344	2	sham	-1	0.75
345	2	sham	-1	0.833333
346	2	sham	-1	0.75
347	2	sham	-1	0.583333
348	2	sham	-1	0.666667
349	2	sham	-1	0.916667
350	2	sham	-1	0.833333
351	2	sham	-1	0.666667
352	2	sham	-1	0.666667
353	2	sham	-1	0.75
354	2	sham	-1	0.75
355	2	sham	-1	1
356	2	sham	-1	0.833333
357	2	sham	-1	1
358	2	sham	-1	0.833333
359	2	sham	-1	0.666667
360	2	sham	-1	0.75
361	2	sham	-1	1
362	2	sham	-1	0.833333
363	2	sham	-1	0.5
364	2	sham	-1	1
365	2	sham	-1	0.5
366	2	sham	-1	0.916667
367	2	sham	-1	0.75
368	2	sham	-1	0.75
369	2	sham	-1	0.75
370	2	sham	-1	0.833333
371	2	sham	-1	0.833333
372	2	sham	-1	0.833333
373	2	sham	-1	0.833333
374	2	sham	-1	0.75
375	2	sham	-1	0.916667
376	2	sham	-1	0.75
377	2	sham	-1	0.916667
378	2	sham	-1	0.75
379	2	sham	-1	0.916667
380	2	sham	-1	1
381	2	sham	-1	0.916667
382	2	sham	-1	0.75
383	2	sham	-1	0.833333
384	2	sham	-1	0.833333
385	2	sham	-1	0.833333
386	2	sham	-1	0.833333
387	2	sham	-1	1
388	2	sham	-1	0.75
389	2	sham	-1	0.583333
390	2	sham	-1	0.75
391	2	sham	-1	0.833333
392	2	sham	-1	0.75
393	2	sham	-1	0.75
394	2	sham	-1	0.75
395	2	sham	-1	0.833333
396	2	sham	-1	0.833333
397	2	sham	-1	0.666667
398	2	sham	-1	0.666667
399	2	sham	-1	0.666667
400	2	sham	-1	0.583333
401	2	sham	-1	0.666667
402	2	sham	-1	0.916667
403	2	sham	-1	0.583333
404	2	sham	-1	1
405	2	sham	-1	0.75
406	2	sham	-1	0.833333
407	2	sham	-1	0.916667
408	2	sham	-1	0.666667
409	2	sham	-1	0.666667
410	2	sham	-1	0.833333
411	2	sham	-1	0.416667
412	2	sham	-1	0.916667
413	2	sham	-1	0.833333
414	2	sham	-1	0.75
415	2	sham	-1	0.833333
416	2	sham	-1	0.666667
417	2	sham	-1	0.833333
418	2	sham	-1	0.916667
419	2	sham	-1	0.75
420	2	sham	-1	0.916667
421	2	sham	-1	0.833333
422	2	sham	-1	0.833333
423	2	sham	-1	0.75
424	2	sham	-1	0.916667
425	2	sham	-1	0.583333
426	2	sham	-1	0.916667
427	2	sham	-1	0.5
428	2	sham	-1	0.916667
429	2	sham	-1	0.916667
430	2	sham	-1	0.833333
431	2	sham	-1	1
432	2	sham	-1	0.666667
433	2	sham	-1	0.75
434	2	sham	-1	0.75
435	2	sham	-1	0.916667
436	2	sham	-1	0.916667
437	2	sham	-1	0.583333
438	2	sham	-1	0.666667
439	2	sham	-1	0.75
440	2	sham	-1	0.75
441	2	sham	-1	0.833333
442	2	sham	-1	0.583333
443	2	sham	-1	0.833333
444	2	sham	-1	0.75
445	2	sham	-1	0.583333
446	2	sham	-1	0.75
447	2	sham	-1	0.666667
448	2	sham	-1	0.916667
449	2	sham	-1	0.833333
450	2	sham	-1	0.833333
451	2	sham	-1	0.583333
452	2	sham	-1	0.916667
453	2	sham	-1	0.666667
454	2	sham	-1	0.666667
455	2	sham	-1	0.666667
456	2	sham	-1	0.833333
457	2	sham	-1	0.916667
458	2	sham	-1	0.833333
459	2	sham	-1	0.75
460	2	sham	-1	0.666667
461	2	sham	-1	0.833333
462	2	sham	-1	0.75
463	2	sham	-1	0.916667
464	2	sham	-1	0.75
465	2	sham	-1	0.75
466	2	sham	-1	0.833333
467	2	sham	-1	0.833333
468	2	sham	-1	0.666667
469	2	sham	-1	0.75
470	2	sham	-1	0.833333
471	2	sham	-1	0.666667
472	2	sham	-1	0.666667
473	2	sham	-1	0.916667
474	2	sham	-1	0.666667
475	2	sham	-1	0.916667
476	2	sham	-1	0.75
477	2	sham	-1	0.75
478	2	sham	-1	0.75
479	2	sham	-1	0.583333
480	2	sham	-1	0.916667
481	2	sham	-1	0.833333
482	2	sham	-1	0.75
483	2	sham	-1	0.75
484	2	sham	-1	0.833333
485	2	sham	-1	0.75
486	2	sham	-1	0.833333
487	2	sham	-1	0.833333
488	2	sham	-1	0.75
489	2	sham	-1	0.5
490	2	sham	-1	0.583333
491	2	sham	-1	0.833333
492	2	sham	-1	0.916667
493	2	sham	-1	0.916667
494	2	sham	-1	0.75
495	2	sham	-1	0.583333
496	2	sham	-1	0.583333
497	2	sham	-1	0.833333
498	2	sham	-1	0.916667
499	2	sham	-1	1
500	2	sham	-1	0.75
501	2	sham	-1	0.833333
502	2	sham	-1	0.583333
503	2	sham	-1	0.583333
504	2	sham	-1	1
505	2	sham	-1	0.75
506	2	sham	-1	0.75
507	2	sham	-1	0.75
508	2	sham	-1	0.666667
509	2	sham	-1	0.916667
510	2	sham	-1	0.833333
511	2	sham	-1	0.833333
512	2	sham	-1	0.833333
513	2	sham	-1	0.833333
514	2	sham	-1	0.833333
515	2	sham	-1	0.833333
516	2	sham	-1	0.75
517	2	sham	-1	0.833333
518	2	sham	-1	0.5
519	2	sham	-1	0.75
520	2	sham	-1	0.75
521	2	sham	-1	0.583333
522	2	sham	-1	0.916667
523	2	sham	-1	0.75
524	2	sham	-1	0.916667
525	2	sham	-1	0.75
526	2	sham	-1	0.75
527	2	sham	-1	0.75
528	2	sham	-1	1
529	2	sham	-1	0.75
530	2	sham	-1	0.75
531	2	sham	-1	0.75
532	2	sham	-1	0.916667
533	2	sham	-1	0.75
534	2	sham	-1	1
535	2	sham	-1	0.666667
536	2	sham	-1	0.666667
537	2	sham	-1	0.583333
538	2	sham	-1	0.75
539	2	sham	-1	0.916667
540	2	sham	-1	0.666667
541	2	sham	-1	0.75
542	2	sham	-1	0.75
543	2	sham	-1	1
544	2	sham	-1	0.916667
545	2	sham	-1	0.833333
546	2	sham	-1	0.833333
547	2	sham	-1	0.916667
548	2	sham	-1	0.666667
549	2	sham	-1	0.666667
550	2	sham	-1	0.833333
551	2	sham	-1	0.75
552	2	sham	-1	0.583333
553	2	sham	-1	0.583333
554	2	sham	-1	0.666667
555	2	sham	-1	0.833333
556	2	sham	-1	0.833333
557	2	sham	-1	0.583333
558	2	sham	-1	0.416667
559	2	sham	-1	0.75
560	2	sham	-1	0.75
561	2	sham	-1	0.916667
562	2	sham	-1	0.833333
563	2	sham	-1	0.833333
564	2	sham	-1	0.666667
565	2	sham	-1	0.666667
566	2	sham	-1	0.916667
567	2	sham	-1	0.833333
568	2	sham	-1	0.666667
569	2	sham	-1	0.916667
570	2	sham	-1	0.75
571	2	sham	-1	0.833333
572	2	sham	-1	0.833333
573	2	sham	-1	0.833333
574	2	sham	-1	0.666667
575	2	sham	-1	0.416667
576	2	sham	-1	0.666667
577	2	sham	-1	0.75
578	2	sham	-1	0.916667
579	2	sham	-1	0.833333
580	2	sham	-1	0.666667
581	2	sham	-1	0.833333
582	2	sham	-1	0.75
583	2	sham	-1	0.75
584	2	sham	-1	0.833333
585	2	sham	-1	0.833333
586	2	sham	-1	0.833333
587	2	sham	-1	0.833333
588	2	sham	-1	0.75
589	2	sham	-1	0.666667
590	2	sham	-1	0.833333
591	2	sham	-1	0.916667
592	2	sham	-1	0.75
593	2	sham	-1	0.833333
594	2	sham	-1	0.583333
595	2	sham	-1	0.75
596	2	sham	-1	0.666667
597	2	sham	-1	0.75
598	2	sham	-1	0.916667
599	2	sham	-1	0.75
600	2	sham	-1	1
601	2	sham	-1	0.583333
602	2	sham	-1	0.583333
603	2	sham	-1	0.833333
604	2	sham	-1	0.833333
605	2	sham	-1	0.833333
606	2	sham	-1	1
607	2	sham	-1	0.833333
608	2	sham	-1	0.833333
609	2	sham	-1	0.666667
610	2	sham	-1	0.583333
611	2	sham	-1	0.916667
612	2	sham	-1	0.916667
613	2	sham	-1	0.75
614	2	sham	-1	1
615	2	sham	-1	0.916667
616	2	sham	-1	0.416667
617	2	sham	-1	0.75
618	2	sham	-1	0.583333
619	2	sham	-1	0.833333
620	2	sham	-1	0.833333
621	2	sham	-1	0.833333
622	2	sham	-1	0.916667
623	2	sham	-1	0.666667
624	2	sham	-1	0.75
625	2	sham	-1	0.916667
626	2	sham	-1	0.75
627	2	sham	-1	0.833333
628	2	sham	-1	0.916667
629	2	sham	-1	0.75
630	2	sham	-1	1
631	2	sham	-1	0.833333
632	2	sham	-1	0.916667
633	2	sham	-1	0.75
634	2	sham	-1	0.666667
635	2	sham	-1	0.833333
636	2	sham	-1	0.666667
637	2	sham	-1	0.833333
638	2	sham	-1	0.833333
639	2	sham	-1	0.916667
640	2	sham	-1	0.583333
641	2	sham	-1	0.833333
642	2	sham	-1	0.833333
643	2	sham	-1	0.666667
644	2	sham	-1	0.75
645	2	sham	-1	0.833333
646	2	sham	-1	0.833333
647	2	sham	-1	0.833333
648	2	sham	-1	0.75
649	2	sham	-1	0.833333
650	2	sham	-1	0.666667
651	2	sham	-1	0.833333
652	2	sham	-1	0.833333
653	2	sham	-1	0.666667
654	2	sham	-1	0.916667
655	2	sham	-1	0.916667
656	2	sham	-1	0.833333
657	2	sham	-1	0.75
658	2	sham	-1	0.833333
659	2	sham	-1	0.583333
660	2	sham	-1	0.916667
661	2	sham	-1	0.666667
662	2	sham	-1	0.75
663	2	sham	-1	0.666667
664	2	sham	-1	0.666667
665	2	sham	-1	0.666667
666	2	sham	-1	0.916667
667	2	sham	-1	0.416667
668	2	sham	-1	0.916667
669	2	sham	-1	0.833333
670	2	sham	-1	0.833333
671	2	sham	-1	0.583333
672	2	sham	-1	1
673	2	sham	-1	0.916667
674	2	sham	-1	0.666667
675	2	sham	-1	0.833333
676	2	sham	-1	1
677	2	sham	-1	0.833333
678	2	sham	-1	1
679	2	sham	-1	0.916667
680	2	sham	-1	0.583333
681	2	sham	-1	0.833333
682	2	sham	-1	0.5
683	2	sham	-1	0.916667
684	2	sham	-1	0.666667
685	2	sham	-1	0.75
686	2	sham	-1	0.833333
687	2	sham	-1	1
688	2	sham	-1	0.833333
689	2	sham	-1	0.833333
690	2	sham	-1	0.5
691	2	sham	-1	0.833333
692	2	sham	-1	0.833333
693	2	sham	-1	0.666667
694	2	sham	-1	0.75
695	2	sham	-1	0.75
696	2	sham	-1	0.833333
697	2	sham	-1	0.666667
698	2	sham	-1	0.833333
699	2	sham	-1	1
700	2	sham	-1	0.833333
701	2	sham	-1	0.583333
702	2	sham	-1	0.833333
703	2	sham	-1	0.833333
704	2	sham	-1	0.916667
705	2	sham	-1	0.916667
706	2	sham	-1	0.75
707	2	sham	-1	0.75
708	2	sham	-1	0.75
709	2	sham	-1	0.916667
710	2	sham	-1	0.583333
711	2	sham	-1	0.833333
712	2	sham	-1	0.916667
713	2	sham	-1	0.833333
714	2	sham	-1	0.833333
715	2	sham	-1	0.833333
716	2	sham	-1	0.916667
717	2	sham	-1	0.75
718	2	sham	-1	0.916667
719	2	sham	-1	0.666667
720	2	sham	-1	0.833333
721	2	sham	-1	0.916667
722	2	sham	-1	0.75
723	2	sham	-1	0.833333
724	2	sham	-1	0.666667
725	2	sham	-1	0.833333
726	2	sham	-1	0.666667
727	2	sham	-1	0.833333
728	2	sham	-1	0.833333
729	2	sham	-1	0.833333
730	2	sham	-1	0.916667
731	2	sham	-1	0.75
732	2	sham	-1	0.916667
733	2	sham	-1	0.75
734	2	sham	-1	0.833333
735	2	sham	-1	0.666667
736	2	sham	-1	0.916667
737	2	sham	-1	0.5
738	2	sham	-1	1
739	2	sham	-1	0.75
740	2	sham	-1	1
741	2	sham	-1	0.833333
742	2	sham	-1	0.583333
743	2	sham	-1	0.916667
744	2	sham	-1	0.75
745	2	sham	-1	0.833333
746	2	sham	-1	0.75
747	2	sham	-1	0.833333
748	2	sham	-1	0.916667
749	2	sham	-1	0.833333
750	2	sham	-1	0.833333
751	2	sham	-1	0.75
752	2	sham	-1	0.75
753	2	sham	-1	0.833333
754	2	sham	-1	0.666667
755	2	sham	-1	0.833333
756	2	sham	-1	0.916667
757	2	sham	-1	0.666667
758	2	sham	-1	0.916667
759	2	sham	-1	0.583333
760	2	sham	-1	0.583333
761	2	sham	-1	0.833333
762	2	sham	-1	0.666667
763	2	sham	-1	0.666667
764	2	sham	-1	0.833333
765	2	sham	-1	0.75
766	2	sham	-1	0.833333
767	2	sham	-1	0.75
768	2	sham	-1	0.916667
769	2	sham	-1	0.916667
770	2	sham	-1	0.833333
771	2	sham	-1	0.833333
772	2	sham	-1	0.75
773	2	sham	-1	0.75
774	2	sham	-1	0.75
775	2	sham	-1	0.75
776	2	sham	-1	0.75
777	2	sham	-1	0.75
778	2	sham	-1	1
779	2	sham	-1	0.333333
780	2	sham	-1	0.75
781	2	sham	-1	0.916667
782	2	sham	-1	0.666667
783	2	sham	-1	0.75
784	2	sham	-1	0.833333
785	2	sham	-1	0.583333
786	2	sham	-1	0.75
787	2	sham	-1	0.916667
788	2	sham	-1	0.583333
789	2	sham	-1	0.75
790	2	sham	-1	0.666667
791	2	sham	-1	0.833333
792	2	sham	-1	0.916667
793	2	sham	-1	0.75
794	2	sham	-1	0.5
795	2	sham	-1	0.833333
796	2	sham	-1	0.833333
797	2	sham	-1	0.75
798	2	sham	-1	0.916667
799	2	sham	-1	0.75
800	2	sham	-1	0.583333
801	2	sham	-1	0.916667
802	2	sham	-1	0.75
803	2	sham	-1	0.833333
804	2	sham	-1	0.833333
805	2	sham	-1	0.833333
806	2	sham	-1	0.75
807	2	sham	-1	0.75
808	2	sham	-1	0.75
809	2	sham	-1	0.666667
810	2	sham	-1	1
811	2	sham	-1	0.75
812	2	sham	-1	0.666667
813	2	sham	-1	0.75
814	2	sham	-1	0.916667
815	2	sham	-1	0.75
816	2	sham	-1	0.75
817	2	sham	-1	0.666667
818	2	sham	-1	0.666667
819	2	sham	-1	0.75
820	2	sham	-1	0.833333
821	2	sham	-1	0.666667
822	2	sham	-1	0.916667
823	2	sham	-1	0.75
824	2	sham	-1	0.75
825	2	sham	-1	0.583333
826	2	sham	-1	0.75
827	2	sham	-1	1
828	2	sham	-1	0.25
829	2	sham	-1	0.833333
830	2	sham	-1	0.666667
831	2	sham	-1	0.916667
832	2	sham	-1	0.666667
833	2	sham	-1	0.833333
834	2	sham	-1	0.833333
835	2	sham	-1	0.666667
836	2	sham	-1	0.75
837	2	sham	-1	0.833333
838	2	sham	-1	0.833333
839	2	sham	-1	0.833333
840	2	sham	-1	0.833333
841	2	sham	-1	0.833333
842	2	sham	-1	0.833333
843	2	sham	-1	1
844	2	sham	-1	0.75
845	2	sham	-1	0.75
846	2	sham	-1	0.833333
847	2	sham	-1	0.75
848	2	sham	-1	0.583333
849	2	sham	-1	0.75
850	2	sham	-1	0.833333
851	2	sham	-1	0.583333
852	2	sham	-1	0.916667
853	2	sham	-1	0.75
854	2	sham	-1	0.833333
855	2	sham	-1	0.75
856	2	sham	-1	0.583333
857	2	sham	-1	0.833333
858	2	sham	-1	0.75
859	2	sham	-1	0.666667
860	2	sham	-1	0.916667
861	2	sham	-1	0.833333
862	2	sham	-1	0.75
863	2	sham	-1	0.833333
864	2	sham	-1	0.75
865	2	sham	-1	0.916667
866	2	sham	-1	1
867	2	sham	-1	0.833333
868	2	sham	-1	0.75
869	2	sham	-1	0.666667
870	2	sham	-1	0.666667
871	2	sham	-1	0.833333
872	2	sham	-1	0.833333
873	2	sham	-1	0.666667
874	2	sham	-1	0.916667
875	2	sham	-1	0.75
876	2	sham	-1	0.666667
877	2	sham	-1	0.833333
878	2	sham	-1	0.583333
879	2	sham	-1	0.583333
880	2	sham	-1	0.666667
881	2	sham	-1	0.75
882	2	sham	-1	0.916667
883	2	sham	-1	0.916667
884	2	sham	-1	0.75
885	2	sham	-1	0.916667
886	2	sham	-1	0.833333
887	2	sham	-1	0.916667
888	2	sham	-1	0.833333
889	2	sham	-1	0.666667
890	2	sham	-1	0.583333
891	2	sham	-1	0.5
892	2	sham	-1	0.583333
893	2	sham	-1	0.833333
894	2	sham	-1	0.75
895	2	sham	-1	0.833333
896	2	sham	-1	0.833333
897	2	sham	-1	1
898	2	sham	-1	0.666667
899	2	sham	-1	0.416667
900	2	sham	-1	0.833333
901	2	sham	-1	0.916667
902	2	sham	-1	0.833333
903	2	sham	-1	0.916667
904	2	sham	-1	0.833333
905	2	sham	-1	0.583333
906	2	sham	-1	0.833333
907	2	sham	-1	0.833333
908	2	sham	-1	0.833333
909	2	sham	-1	0.75
910	2	sham	-1	0.833333
911	2	sham	-1	0.666667
912	2	sham	-1	0.833333
913	2	sham	-1	0.75
914	2	sham	-1	0.833333
915	2	sham	-1	0.583333
916	2	sham	-1	0.75
917	2	sham	-1	0.833333
918	2	sham	-1	1
919	2	sham	-1	0.833333
920	2	sham	-1	0.666667
921	2	sham	-1	0.833333
922	2	sham	-1	0.416667
923	2	sham	-1	0.583333
924	2	sham	-1	0.833333
925	2	sham	-1	0.75
926	2	sham	-1	1
927	2	sham	-1	0.833333
928	2	sham	-1	0.666667
929	2	sham	-1	0.75
930	2	sham	-1	0.583333
931	2	sham	-1	0.916667
932	2	sham	-1	1
933	2	sham	-1	0.75
934	2	sham	-1	0.666667
935	2	sham	-1	0.833333
936	2	sham	-1	0.666667
937	2	sham	-1	1
938	2	sham	-1	0.75
939	2	sham	-1	0.666667
940	2	sham	-1	0.75
941	2	sham	-1	0.833333
942	2	sham	-1	0.75
943	2	sham	-1	0.833333
944	2	sham	-1	0.75
945	2	sham	-1	0.916667
946	2	sham	-1	0.833333
947	2	sham	-1	0.833333
948	2	sham	-1	0.833333
949	2	sham	-1	0.75
950	2	sham	-1	0.833333
951	2	sham	-1	0.75
952	2	sham	-1	0.833333
953	2	sham	-1	0.833333
954	2	sham	-1	0.916667
955	2	sham	-1	0.666667
956	2	sham	-1	0.5
957	2	sham	-1	0.666667
958	2	sham	-1	0.666667
959	2	sham	-1	1
960	2	sham	-1	0.583333
961	2	sham	-1	0.833333
962	2	sham	-1	0.583333
963	2	sham	-1	0.833333
964	2	sham	-1	0.833333
965	2	sham	-1	0.5
966	2	sham	-1	0.833333
967	2	sham	-1	0.833333
968	2	sham	-1	0.583333
969	2	sham	-1	0.75
970	2	sham	-1	0.916667
971	2	sham	-1	0.833333
972	2	sham	-1	0.916667
973	2	sham	-1	0.75
974	2	sham	-1	0.833333
975	2	sham	-1	0.916667
976	2	sham	-1	0.916667
977	2	sham	-1	0.916667
978	2	sham	-1	0.833333
979	2	sham	-1	1
980	2	sham	-1	0.916667
981	2	sham	-1	0.833333
982	2	sham	-1	0.583333
983	2	sham	-1	0.833333
984	2	sham	-1	0.833333
985	2	sham	-1	0.916667
986	2	sham	-1	0.666667
987	2	sham	-1	1
988	2	sham	-1	0.666667
989	2	sham	-1	0.75
990	2	sham	-1	0.75
991	2	sham	-1	0.75
992	2	sham	-1	0.833333
993	2	sham	-1	0.583333
994	2	sham	-1	0.833333
995	2	sham	-1	0.75
996	2	sham	-1	0.666667
997	2	sham	-1	0.833333
998	2	sham	-1	0.75
999	2	sham	-1	0.833333
[truncated: 246,001+ more rows]

## Sheet: Fig4d
x	group
0.963951	sham
0.93046	sham
0.969626	sham
0.926563	sham
0.963825	sham
0.821542	sham
0.941679	sham
0.970623	sham
0.846581	sham
0.980065	sham
0.928027	sham
0.829475	sham
0.935473	sham
0.949524	sham
0.958463	sham
0.914315	sham
0.875268	sham
0.897806	sham
0.827958	sham
0.920822	sham
0.951235	sham
0.896941	sham
0.936175	sham
0.99098	sham
0.977521	sham
0.966968	sham
0.894534	sham
0.875779	sham
0.940631	sham
0.928423	sham
0.979857	sham
0.873795	sham
0.936878	sham
0.960066	sham
0.929153	sham
0.954914	sham
0.942036	sham
0.976628	sham
0.937987	sham
0.948534	sham
0.91836	sham
0.965299	sham
0.903947	sham
0.922378	sham
0.88901	sham
0.945273	sham
0.867243	sham
0.954981	sham
0.951984	sham
0.942897	sham
0.974832	sham
0.886675	sham
0.962576	sham
0.941388	sham
0.955721	sham
0.947444	sham
0.957533	sham
0.896557	sham
0.779626	sham
0.865762	sham
0.96302	sham
0.968827	sham
0.969035	sham
0.974601	sham
0.922442	sham
0.901199	sham
0.847058	sham
0.779448	sham
0.906765	sham
0.894604	sham
0.983365	sham
0.956449	sham
0.962045	sham
0.922886	sham
0.985161	sham
0.922007	sham
0.899946	sham
0.970698	sham
0.948044	sham
0.974052	sham
0.932877	sham
0.925484	sham
0.861842	sham
0.984787	sham
0.997306	sham
0.891949	sham
0.887407	sham
0.977005	sham
0.912376	sham
0.844575	sham
0.954638	sham
0.947673	sham
0.926567	sham
0.956741	sham
0.845194	sham
0.997714	sham
0.948779	sham
0.954742	sham
0.937951	sham
0.935471	sham
0.98099	sham
0.932251	sham
0.894551	sham
0.949783	sham
0.896993	sham
0.947057	sham
0.880894	sham
0.9596	sham
0.861662	sham
0.950584	sham
0.92484	sham
0.920402	sham
0.898651	sham
0.888744	sham
0.84356	sham
0.956875	sham
0.910618	sham
0.883256	sham
0.877037	sham
0.958287	sham
0.972504	sham
0.93365	sham
0.994126	sham
0.877176	sham
0.911852	sham
0.976332	sham
0.981761	sham
0.93335	sham
0.94844	sham
0.790439	sham
0.967385	sham
0.979569	sham
0.948093	sham
0.97812	sham
0.9436	sham
0.910691	sham
0.923146	sham
0.899598	sham
0.792221	sham
0.922225	sham
0.81303	sham
0.956126	sham
0.928058	sham
0.954705	sham
0.933027	sham
0.946793	sham
0.869985	sham
0.897795	sham
0.961095	sham
0.950082	sham
0.94076	sham
0.976834	sham
0.915833	sham
0.782549	sham
0.911502	sham
0.947129	sham
0.933874	sham
0.937036	sham
0.968305	sham
0.928142	sham
0.848964	sham
0.981017	sham
0.932595	sham
0.934373	sham
0.956604	sham
0.935136	sham
0.956075	sham
0.956237	sham
0.845922	sham
0.91657	sham
0.770535	sham
0.964791	sham
0.910679	sham
0.902531	sham
0.842396	sham
0.9579	sham
0.962869	sham
0.878088	sham
0.888842	sham
0.834221	sham
0.918216	sham
0.903773	sham
0.871542	sham
0.921766	sham
0.985308	sham
0.979111	sham
0.880195	sham
0.852222	sham
0.852769	sham
0.996479	sham
0.991414	sham
0.981989	sham
0.957215	sham
0.985116	sham
0.884092	sham
0.900045	sham
0.911858	sham
0.97208	sham
0.914565	sham
0.820529	sham
0.991709	sham
0.85561	sham
0.943839	sham
0.898018	sham
0.930296	sham
0.96459	sham
0.978945	sham
0.921538	sham
0.912541	sham
0.952705	sham
0.906935	sham
0.836811	sham
0.937012	sham
0.911372	sham
0.886354	sham
0.878613	sham
0.936128	sham
0.924003	sham
0.960467	sham
0.967568	sham
0.949637	sham
0.933723	sham
0.887143	sham
0.925358	sham
0.952685	sham
0.881002	sham
0.96312	sham
0.938768	sham
0.943862	sham
0.977967	sham
0.894859	sham
0.949368	sham
0.935343	sham
0.905082	sham
0.927798	sham
0.93048	sham
0.920916	sham
0.86127	sham
0.905034	sham
0.843724	sham
0.893109	sham
0.768758	sham
0.942708	sham
0.911551	sham
0.873709	sham
0.937508	sham
0.95277	sham
0.915582	sham
0.880593	sham
0.899533	sham
0.974248	sham
0.829631	sham
0.954331	sham
0.929383	sham
0.957303	sham
0.922306	sham
0.991715	sham
0.871188	sham
0.961081	sham
0.93619	sham
0.9883	sham
0.904211	sham
0.963639	sham
0.974203	sham
0.906426	sham
0.980434	sham
0.950426	sham
0.953645	sham
0.967217	sham
0.907016	sham
0.924596	sham
0.920431	sham
0.885369	sham
0.976976	sham
0.966351	sham
0.881606	sham
0.966082	sham
0.924966	sham
0.964767	sham
0.927199	sham
0.867517	sham
0.936502	sham
0.939488	sham
0.879051	sham
0.961452	sham
0.968269	sham
0.858253	sham
0.95297	sham
0.927133	sham
0.974733	sham
0.909992	sham
0.993869	sham
0.939712	sham
0.944685	sham
0.827597	sham
0.923855	sham
0.933612	sham
0.93237	sham
0.854049	sham
0.784214	sham
0.901648	sham
0.825844	sham
0.978449	sham
0.7684	sham
0.899581	sham
0.871332	sham
0.968	sham
0.851263	sham
0.859629	sham
0.954222	sham
0.935161	sham
0.939316	sham
0.934667	sham
0.849254	sham
0.984894	sham
0.956911	sham
0.977039	sham
0.938788	sham
0.909132	sham
0.930343	sham
0.965832	sham
0.921041	sham
0.931967	sham
0.923518	sham
0.835216	sham
0.983358	sham
0.936936	sham
0.964424	sham
0.916044	sham
0.859696	sham
0.972123	sham
0.908869	sham
0.922875	sham
0.97084	sham
0.927942	sham
0.899037	sham
0.945101	sham
0.982679	sham
0.943189	sham
0.900809	sham
0.863555	sham
0.915601	sham
0.918626	sham
0.830822	sham
0.875469	sham
0.917393	sham
0.91341	sham
0.893661	sham
0.968228	sham
0.948686	sham
0.893553	sham
0.925958	sham
0.966695	sham
0.890581	sham
0.954911	sham
0.858273	sham
0.893519	sham
0.946501	sham
0.957462	sham
0.982828	sham
0.827012	sham
0.976206	sham
0.963866	sham
0.962541	sham
0.931066	sham
0.82459	sham
0.884215	sham
0.97818	sham
0.868288	sham
0.941055	sham
0.893673	sham
0.873774	sham
0.988168	sham
0.971987	sham
0.84648	sham
0.910835	sham
0.940442	sham
0.962767	sham
0.764168	sham
0.886011	sham
0.933056	sham
0.976132	sham
0.872442	sham
0.964975	sham
0.92171	sham
0.973863	sham
0.927656	sham
0.894572	sham
0.957683	sham
0.904303	sham
0.848318	sham
0.855214	sham
0.926812	sham
0.985156	sham
0.950738	sham
0.939019	sham
0.899479	sham
0.918156	sham
0.908426	sham
0.889455	sham
0.945387	sham
0.921044	sham
0.88798	sham
0.997352	sham
0.870319	sham
0.938805	sham
0.867912	sham
0.943028	sham
0.948874	sham
0.890455	sham
0.927923	sham
0.878453	sham
0.937867	sham
0.922598	sham
0.931816	sham
0.909516	sham
0.901564	sham
0.896424	sham
0.896788	sham
0.932999	sham
0.993556	sham
0.909604	sham
0.910477	sham
0.877831	sham
0.943932	sham
0.748483	sham
0.954822	sham
0.874921	sham
0.849506	sham
0.898735	sham
0.860903	sham
0.900201	sham
0.957831	sham
0.780076	sham
0.944918	sham
0.880717	sham
0.977606	sham
0.977957	sham
0.941841	sham
0.907453	sham
0.951466	sham
0.966133	sham
0.977852	sham
0.923075	sham
0.977679	sham
0.824393	sham
0.929499	sham
0.976939	sham
0.920207	sham
0.907399	sham
0.772728	sham
0.983717	sham
0.84041	sham
0.901917	sham
0.885271	sham
0.914175	sham
0.970039	sham
0.935811	sham
0.85935	sham
0.937314	sham
0.886656	sham
0.950652	sham
0.932137	sham
0.988577	sham
0.925703	sham
0.912643	sham
0.910484	sham
0.978294	sham
0.898583	sham
0.929378	sham
0.87708	sham
0.950334	sham
0.923662	sham
0.961963	sham
0.977761	sham
0.937006	sham
0.929356	sham
0.908306	sham
0.920117	sham
0.914078	sham
0.971462	sham
0.968734	sham
0.973688	sham
0.929692	sham
0.996641	sham
0.891837	sham
0.91496	sham
0.890969	sham
0.952155	sham
0.960317	sham
0.943814	sham
0.958241	sham
0.949769	sham
0.935199	sham
0.966906	sham
0.932984	sham
0.890118	sham
0.976321	sham
0.966912	sham
0.912903	sham
0.939309	sham
0.880227	sham
0.967799	sham
0.923761	sham
0.870131	sham
0.899112	sham
0.848833	sham
0.961792	sham
0.868989	sham
0.812679	sham
0.97872	sham
0.943074	sham
0.813515	sham
0.863331	sham
0.866222	sham
0.966911	sham
0.931428	sham
0.991135	sham
0.881797	sham
0.948611	sham
0.926728	sham
0.887561	sham
0.887649	sham
0.960101	sham
0.966109	sham
0.923692	sham
0.923481	sham
0.979821	sham
0.968384	sham
0.941724	sham
0.891784	sham
0.886306	sham
0.970214	sham
0.920115	sham
0.956611	sham
0.830298	sham
0.889047	sham
0.967244	sham
0.957497	sham
0.93834	sham
0.913604	sham
0.903324	sham
0.904997	sham
0.943523	sham
0.891301	sham
0.970957	sham
0.894693	sham
0.940174	sham
0.956508	sham
0.722258	sham
0.898296	sham
0.862023	sham
0.867996	sham
0.870999	sham
0.916455	sham
0.893097	sham
0.938824	sham
0.923322	sham
0.974642	sham
0.892709	sham
0.924419	sham
0.864546	sham
0.886058	sham
0.965058	sham
0.952186	sham
0.993113	sham
0.905793	sham
0.873882	sham
0.941815	sham
0.852449	sham
0.942329	sham
0.950729	sham
0.909701	sham
0.944475	sham
0.955068	sham
0.937437	sham
0.974666	sham
0.96226	sham
0.841211	sham
0.947911	sham
0.870605	sham
0.942026	sham
0.971445	sham
0.967823	sham
0.936511	sham
0.969023	sham
0.973996	sham
0.940571	sham
0.881548	sham
0.907255	sham
0.929337	sham
0.917757	sham
0.873145	sham
0.989784	sham
0.871238	sham
0.808469	sham
0.899007	sham
0.938483	sham
0.905483	sham
0.929487	sham
0.885923	sham
0.969009	sham
0.893719	sham
0.933435	sham
0.862663	sham
0.9299	sham
0.952199	sham
0.824581	sham
0.935862	sham
0.851563	sham
0.888795	sham
0.900044	sham
0.929957	sham
0.95123	sham
0.970901	sham
0.959918	sham
0.936708	sham
0.931752	sham
0.95738	sham
0.939537	sham
0.927914	sham
0.854334	sham
0.919908	sham
0.942079	sham
0.950555	sham
0.964249	sham
0.877578	sham
0.980685	sham
0.908349	sham
0.965258	sham
0.863765	sham
0.833305	sham
0.945217	sham
0.915966	sham
0.945023	sham
0.798559	sham
0.829391	sham
0.867512	sham
0.932217	sham
0.816411	sham
0.924931	sham
0.920607	sham
0.845407	sham
0.970102	sham
0.929769	sham
0.914833	sham
0.961464	sham
0.858472	sham
0.933997	sham
0.961112	sham
0.989416	sham
0.882033	sham
0.967729	sham
0.963109	sham
0.878522	sham
0.911084	sham
0.981328	sham
0.897105	sham
0.905544	sham
0.99598	sham
0.910985	sham
0.946468	sham
0.90014	sham
0.870199	sham
0.892787	sham
0.895259	sham
0.90878	sham
0.826909	sham
0.918325	sham
0.86331	sham
0.93854	sham
0.958145	sham
0.912558	sham
0.990962	sham
0.883817	sham
0.856064	sham
0.933119	sham
0.915399	sham
0.898622	sham
0.873869	sham
0.879579	sham
0.956178	sham
0.954539	sham
0.842912	sham
0.887496	sham
0.847264	sham
0.901253	sham
0.983319	sham
0.977614	sham
0.904116	sham
0.989021	sham
0.930087	sham
0.97634	sham
0.82787	sham
0.928711	sham
0.943749	sham
0.974556	sham
0.865409	sham
0.938911	sham
0.944029	sham
0.894788	sham
0.947436	sham
0.963268	sham
0.951936	sham
0.95512	sham
0.876755	sham
0.935298	sham
0.899366	sham
0.95321	sham
0.910175	sham
0.953062	sham
0.887869	sham
0.854787	sham
0.922416	sham
0.926571	sham
0.988324	sham
0.883479	sham
0.968871	sham
0.835207	sham
0.912798	sham
0.867431	sham
0.964058	sham
0.889983	sham
0.934102	sham
0.932749	sham
0.976604	sham
0.979808	sham
0.914414	sham
0.878923	sham
0.865592	sham
0.988502	sham
0.912447	sham
0.866559	sham
0.995129	sham
0.96696	sham
0.990422	sham
0.835111	sham
0.912411	sham
0.946299	sham
0.899427	sham
0.847657	sham
0.930495	sham
0.942317	sham
0.828816	sham
0.977537	sham
0.958154	sham
0.926268	sham
0.903146	sham
0.957642	sham
0.883375	sham
0.97964	sham
0.891761	sham
0.952555	sham
0.945778	sham
0.931235	sham
0.898498	sham
0.911232	sham
0.991762	sham
0.947124	sham
0.952993	sham
0.920597	sham
0.767657	sham
0.969519	sham
0.954755	sham
0.893972	sham
0.988248	sham
0.931871	sham
0.959764	sham
0.941668	sham
0.959757	sham
0.887077	sham
0.949685	sham
0.900538	sham
0.925015	sham
0.939313	sham
0.890126	sham
0.904465	sham
0.960878	sham
0.981292	sham
0.88371	sham
0.909989	sham
0.908207	sham
0.926365	sham
0.986695	sham
0.931129	sham
0.911909	sham
0.919985	sham
0.868502	sham
0.97355	sham
0.832652	sham
0.969058	sham
0.964948	sham
0.892096	sham
0.97791	sham
0.869297	sham
0.948815	sham
0.926559	sham
0.905993	sham
0.991701	sham
0.924515	sham
0.872911	sham
0.950812	sham
0.90782	sham
0.937238	sham
0.97943	sham
0.949561	sham
0.94777	sham
0.93239	sham
0.918098	sham
0.898835	sham
0.94087	sham
0.892145	sham
0.969435	sham
0.840046	sham
0.887071	sham
0.995846	sham
0.916305	sham
0.855658	sham
0.90769	sham
0.956372	sham
0.961279	sham
0.871378	sham
0.888544	sham
0.884094	sham
0.935983	sham
0.949548	sham
0.951778	sham
0.834249	sham
0.87344	sham
0.901956	sham
0.893254	sham
0.918998	sham
0.848756	sham
0.873234	sham
0.977273	sham
0.813277	sham
0.906436	sham
0.96631	sham
0.918931	sham
0.985565	sham
0.923738	sham
0.908009	sham
0.881287	sham
0.870017	sham
0.807168	sham
0.797935	sham
0.967352	sham
0.890095	sham
0.961468	sham
0.926508	sham
0.940403	sham
0.88114	sham
0.972384	sham
0.884196	sham
0.902492	sham
0.964785	sham
0.900563	sham
0.906733	sham
0.857114	sham
0.918361	sham
0.879626	sham
0.890785	sham
0.879425	sham
0.934398	sham
0.834924	sham
0.923214	sham
0.931948	sham
0.958104	sham
0.948486	sham
0.948655	sham
0.944069	sham
0.929522	sham
0.919125	sham
0.964925	sham
0.95378	sham
0.924579	sham
0.937725	sham
0.945442	sham
0.907256	sham
0.909073	sham
0.88338	sham
0.855718	sham
0.988012	sham
0.962244	sham
0.928629	sham
0.852049	sham
0.855731	sham
0.906929	sham
0.953189	sham
0.892179	sham
0.923711	sham
0.974045	sham
0.895986	sham
0.851625	sham
0.966183	sham
0.867845	sham
0.95325	sham
0.952168	sham
0.957234	sham
0.945551	sham
0.979346	sham
0.841466	sham
0.835799	sham
0.903433	sham
0.9225	sham
0.895348	sham
0.99352	sham
0.958875	sham
0.93464	sham
0.951464	sham
0.812963	sham
0.859605	sham
0.89638	sham
0.959612	sham
0.956876	sham
0.926823	sham
0.939416	sham
0.868049	sham
0.941753	sham
0.931189	sham
0.886639	sham
0.989839	sham
0.953817	sham
0.879035	sham
0.969712	sham
0.948668	sham
0.960023	sham
0.843533	sham
0.908667	sham
0.908632	sham
0.92009	sham
0.979716	sham
0.927714	sham
0.953696	sham
0.858693	sham
0.94698	sham
0.996208	sham
0.891268	sham
0.970094	sham
0.899699	sham
0.947279	sham
0.865665	sham
0.954861	sham
0.908357	sham
0.855238	sham
0.855262	sham
0.86928	sham
0.926836	sham
0.873582	sham
0.964518	sham
0.960103	sham
0.966605	sham
0.902918	sham
0.900708	sham
0.923662	sham
0.950685	sham
0.912774	sham
0.932597	sham
0.836607	sham
0.935971	sham
0.947414	sham
0.925398	sham
0.941711	sham
0.931405	sham
0.897809	sham
0.849234	sham
0.91605	sham
0.970617	sham
0.834467	sham
0.811553	sham
0.895914	sham
0.854004	sham
0.866433	sham
0.939493	sham
0.883713	sham
0.961598	sham
0.838906	sham
0.962219	sham
0.954938	sham
0.87924	sham
0.945451	sham
0.836111	sham
0.942434	sham
0.829871	sham
0.920842	sham
0.963196	sham
0.980134	sham
0.85621	sham
0.956167	sham
0.882832	sham
0.89333	sham
0.856302	sham
0.975507	sham
0.938672	sham
0.903309	sham
0.986432	sham
0.933557	sham
0.904251	sham
0.742649	sham
0.908609	sham
0.976879	sham
0.80522	sham
0.905707	sham
0.853455	sham
0.87642	sham
0.936673	sham
0.988279	sham
0.961775	sham
0.925984	sham
0.897275	sham
0.855617	sham
0.865089	sham
0.919956	sham
0.920485	sham
0.897998	sham
0.921479	sham
0.946657	sham
0.952851	sham
0.98521	sham
0.950796	sham
0.93031	sham
0.946994	sham
0.909177	sham
0.912808	sham
0.875559	sham
0.917772	sham
0.943994	sham
0.948697	sham
0.987034	sham
0.944154	sham
0.920012	sham
0.952695	sham
0.934162	sham
0.904968	sham
0.753991	sham
0.958412	sham
0.921345	sham
0.941374	sham
0.873151	sham
0.941815	sham
0.882472	sham
0.912772	sham
0.971373	sham
0.831354	sham
0.898835	sham
0.915765	sham
0.910853	sham
0.978108	sham
0.893748	sham
0.938393	sham
0.831492	sham
0.934134	sham
0.908516	sham
0.955767	sham
0.972046	sham
0.933881	sham
0.96743	sham
0.948811	sham
0.901189	sham
0.96027	sham
0.854088	sham
0.92073	sham
0.915761	sham
0.918061	sham
0.934227	sham
0.946297	sham
0.889167	sham
0.976441	sham
0.940709	sham
0.777124	sham
0.863709	sham
0.998406	sham
0.946927	sham
0.98471	sham
0.931561	sham
0.93358	sham
0.927698	sham
0.897603	sham
0.87534	sham
0.957316	sham
0.85425	sham
0.916923	sham
0.874519	sham
0.850358	sham
0.978941	sham
0.948594	sham
0.820929	sham
0.9457	sham
0.958128	sham
0.922853	sham
0.977397	sham
0.923864	sham
0.912693	sham
0.986962	sham
0.907301	sham
0.919176	sham
0.907085	sham
0.916723	sham
0.912762	sham
0.974639	sham
0.856462	sham
0.874256	sham
0.977879	sham
0.910791	sham
0.869772	sham
0.91589	sham
0.944221	sham
0.87292	sham
0.978897	sham
0.952261	sham
0.9216	sham
0.879682	sham
0.87618	sham
0.900427	sham
0.952154	sham
0.906892	sham
0.844299	sham
0.90991	sham
0.952938	sham
0.965968	sham
0.882302	sham
0.962045	sham
0.846208	sham
0.944833	sham
0.829735	sham
0.947406	sham
0.934523	sham
0.907168	sham
0.81228	sham
0.905676	sham
0.925428	sham
0.991838	sham
0.871845	sham
0.925898	sham
0.928605	sham
0.954742	sham
0.932546	sham
0.950935	sham
0.906784	sham
0.918616	sham
0.968261	sham
0.818673	sham
0.81594	sham
0.971577	sham
0.964496	sham
0.951512	sham
0.872513	sham
0.900028	sham
0.943165	sham
0.886848	sham
0.920293	sham
0.952167	sham
0.90092	sham
0.900406	sham
0.870073	sham
0.940249	sham
0.897384	sham
0.94527	sham
0.9183	sham
0.87906	sham
0.904837	sham
0.929383	sham
0.859913	sham
0.901623	sham
0.955225	sham
0.865229	sham
0.968808	sham
0.996478	sham
0.977867	sham
0.959367	sham
0.879615	sham
0.987098	sham
0.986251	sham
0.807799	sham
0.889434	sham
0.862478	sham
0.843556	sham
0.995041	sham
0.971937	sham
0.927162	sham
0.914595	sham
0.978115	sham
0.930434	sham
0.921439	sham
0.762493	sham
0.995085	sham
0.911822	sham
0.898338	sham
0.912122	sham
0.970173	sham
0.967445	sham
0.896369	sham
0.921442	sham
0.894145	sham
0.925932	sham
0.924085	sham
0.948901	sham
0.875128	sham
0.8275	sham
0.979498	sham
0.92382	sham
0.934162	sham
0.928253	sham
0.962853	sham
0.886062	sham
0.949154	sham
0.977875	sham
0.971828	sham
0.988508	sham
0.898665	sham
0.889451	sham
0.975989	sham
0.816936	sham
0.873315	sham
0.969466	sham
0.940971	sham
0.888679	sham
0.853151	sham
0.940351	sham
0.970673	sham
0.976439	sham
0.909708	sham
0.826504	sham
0.922076	sham
0.7815	sham
0.932037	sham
0.858031	sham
0.897525	sham
0.94321	sham
0.853488	sham
0.815256	sham
0.928188	sham
0.954391	sham
0.961752	sham
0.872202	sham
0.96016	sham
0.926154	sham
0.884472	sham
0.899773	sham
0.795843	sham
0.931398	sham
0.981523	sham
0.846117	sham
0.961316	sham
0.986246	sham
0.952053	sham
0.837579	sham
0.969822	sham
0.974325	sham
0.978925	sham
0.869347	sham
0.892808	sham
0.934589	sham
0.938592	sham
0.967631	sham
0.906907	sham
0.955536	sham
0.950969	sham
0.913084	sham
0.949709	sham
0.890297	sham
0.96975	sham
0.960351	sham
0.99692	sham
0.979505	sham
0.913204	sham
0.932096	sham
0.934942	sham
0.959894	sham
0.913599	sham
0.945708	sham
0.939047	sham
0.883524	sham
0.823207	sham
0.985414	sham
0.936906	sham
0.934958	sham
0.832073	sham
0.932523	sham
0.953244	sham
0.977935	sham
0.899748	sham
0.957232	sham
0.989486	sham
0.85177	sham
0.87942	sham
0.867152	sham
0.891005	sham
0.914311	sham
0.829784	sham
0.942837	sham
0.896352	sham
0.834705	sham
0.906628	sham
0.965748	sham
0.949715	sham
0.915933	sham
0.871377	sham
0.998883	sham
0.895155	sham
0.965482	sham
0.944839	sham
0.871725	sham
0.88488	sham
0.921347	sham
0.929161	sham
0.991815	sham
0.930624	sham
0.965999	sham
0.98106	sham
0.97138	sham
0.888746	sham
0.85088	sham
0.934605	sham
0.872183	sham
0.853276	sham
0.908677	sham
0.946139	sham
0.935308	sham
0.925898	sham
0.843718	sham
0.921182	sham
0.900507	sham
0.884011	sham
0.976642	sham
0.913455	sham
0.975806	sham
0.972553	sham
0.919194	sham
0.964681	sham
0.90554	sham
0.931121	sham
0.942443	sham
0.944014	sham
0.995566	sham
0.872171	sham
0.960239	sham
0.932543	sham
0.927155	sham
0.966832	sham
0.948084	sham
0.861694	sham
0.962367	sham
0.947761	sham
0.96667	sham
0.850119	sham
0.929977	sham
0.954087	sham
0.910967	sham
0.968889	sham
0.936688	sham
0.954543	sham
0.956725	sham
0.930662	sham
0.94673	sham
0.970115	sham
0.916184	sham
0.988215	sham
0.967258	sham
0.957501	sham
0.970736	sham
0.946673	sham
0.941956	sham
0.912539	sham
0.912555	sham
0.880923	sham
0.944168	sham
0.949425	sham
0.865544	sham
0.838485	sham
0.919414	sham
0.805976	sham
0.919409	sham
0.861541	sham
0.970569	sham
0.909488	sham
0.885786	sham
0.92025	sham
0.932001	sham
0.907969	sham
0.887326	sham
0.959691	sham
0.962892	sham
0.988195	sham
0.89787	sham
0.953038	sham
0.956046	sham
0.908629	sham
0.914947	sham
0.953414	sham
0.875457	sham
0.929047	sham
0.971436	sham
0.843275	sham
0.951231	sham
0.910673	sham
0.91992	sham
0.940204	sham
0.88374	sham
0.940722	sham
0.976772	sham
0.94009	sham
0.939126	sham
0.968203	sham
0.883057	sham
0.890515	sham
0.855518	sham
0.963735	sham
0.974394	sham
0.81497	sham
0.85567	sham
0.866156	sham
0.959155	sham
0.874611	sham
0.984794	sham
0.820668	sham
0.911688	sham
0.932787	sham
0.916066	sham
0.97598	sham
0.923984	sham
0.956499	sham
0.958801	sham
0.930829	sham
0.898352	sham
0.96373	sham
0.975946	sham
0.872468	sham
0.869887	sham
0.941727	sham
0.92266	sham
0.950665	sham
0.908959	sham
0.929279	sham
0.970209	sham
0.954443	sham
0.845239	sham
0.876708	sham
0.958253	sham
0.928375	sham
0.922659	sham
0.862676	sham
0.836177	sham
0.888992	sham
0.937766	sham
0.972178	sham
0.88263	sham
0.969528	sham
0.881668	sham
0.928997	sham
0.938322	sham
0.924316	sham
0.771152	sham
0.945529	sham
0.944324	sham
0.939773	sham
0.961343	sham
0.926719	sham
0.83774	sham
0.898523	sham
0.962455	sham
0.970862	sham
0.924139	sham
0.929788	sham
0.886505	sham
0.980024	sham
0.948449	sham
0.888356	sham
0.904439	sham
0.86252	sham
0.917676	sham
0.965965	sham
0.905216	sham
0.940156	sham
0.963368	sham
0.991668	sham
0.970704	sham
0.925324	sham
0.924557	sham
0.918992	sham
0.90682	sham
0.943061	sham
0.983083	sham
0.927589	sham
0.971119	sham
0.860588	sham
0.887958	sham
0.924673	sham
0.923773	sham
0.90196	sham
0.919732	sham
0.88997	sham
0.890239	sham
0.902645	sham
0.92094	sham
0.956376	sham
0.961239	sham
0.968651	sham
0.882975	sham
0.900254	sham
0.951109	sham
0.960347	sham
0.87319	sham
0.959094	sham
0.946936	sham
0.877993	sham
0.909689	sham
0.885155	sham
0.935122	sham
0.865632	sham
0.958832	sham
0.944317	sham
0.973893	sham
0.920987	sham
0.840421	sham
0.93455	sham
0.884715	sham
0.970394	sham
0.97295	sham
0.965532	sham
0.944895	sham
0.857774	sham
0.972722	sham
0.782143	sham
0.979163	sham
0.959816	sham
0.94835	sham
0.837406	sham
0.974474	sham
0.955162	sham
0.840313	sham
0.954621	sham
0.8841	sham
0.976157	sham
0.951386	sham
0.966708	sham
0.918798	sham
0.979874	sham
0.940595	sham
0.976529	sham
0.90019	sham
0.89006	sham
0.900715	sham
0.94555	sham
0.954887	sham
0.934295	sham
0.972121	sham
0.88359	sham
0.867035	sham
0.895429	sham
0.992751	sham
0.944899	sham
0.856053	sham
0.989244	sham
0.9748	sham
0.905516	sham
0.880614	sham
0.893157	sham
0.969452	sham
0.905455	sham
0.964743	sham
0.962994	sham
0.970145	sham
0.944953	sham
0.903818	sham
0.975764	sham
0.914713	sham
0.983725	sham
0.871208	sham
0.910364	sham
0.969133	sham
0.897169	sham
0.88542	sham
0.986245	sham
0.833084	sham
0.818159	sham
0.940939	sham
0.95986	sham
0.863127	sham
0.947657	sham
0.896907	sham
0.874677	sham
0.887066	sham
0.91406	sham
0.855331	sham
0.920993	sham
0.946404	sham
0.944023	sham
0.920041	sham
0.837185	sham
0.903538	sham
0.993948	sham
0.995352	sham
0.948341	sham
0.897682	sham
0.960816	sham
0.972235	sham
0.839335	sham
0.95287	sham
0.917692	sham
0.755647	sham
0.881563	sham
0.921853	sham
0.874052	sham
0.89893	sham
0.891702	sham
0.966907	sham
0.975849	sham
0.996819	sham
0.969204	sham
0.97283	sham
0.846385	sham
0.995766	sham
0.894788	sham
0.844245	sham
0.851043	sham
0.92605	sham
0.912728	sham
0.854691	sham
0.940108	sham
0.981035	sham
0.965462	sham
0.96604	sham
0.907089	sham
0.935345	sham
0.970379	sham
0.961542	sham
0.894528	sham
0.95552	sham
0.883855	sham
0.93723	sham
0.814459	sham
0.974092	sham
0.906455	sham
0.930025	sham
0.881253	sham
0.860707	sham
0.913134	sham
0.951939	sham
0.982609	sham
0.909737	sham
0.88755	sham
0.907093	sham
0.965167	sham
0.804865	sham
0.825315	sham
0.960763	sham
0.956576	sham
0.976817	sham
0.947213	sham
0.937837	sham
0.931036	sham
0.868168	sham
0.906773	sham
0.97144	sham
0.987009	sham
0.932372	sham
0.970772	sham
0.823285	sham
0.886741	sham
0.957181	sham
0.886912	sham
0.921713	sham
0.978049	sham
0.865323	sham
0.878935	sham
0.898624	sham
0.931464	sham
0.889074	sham
0.903254	sham
0.972331	sham
0.859546	sham
0.961784	sham
0.984462	sham
0.905435	sham
0.95956	sham
0.899284	sham
0.935337	sham
0.896307	sham
0.942347	sham
0.947929	sham
0.975223	sham
0.944438	sham
0.933806	sham
0.925187	sham
0.924301	sham
0.943778	sham
0.905991	sham
0.976103	sham
0.956222	sham
0.969527	sham
0.960926	sham
0.904341	sham
0.960777	sham
0.918788	sham
0.945664	sham
0.915052	sham
0.934827	sham
0.872819	sham
0.931399	sham
0.965171	sham
0.896892	sham
0.896373	sham
0.910724	sham
0.87001	sham
0.927323	sham
0.895818	sham
0.898646	sham
0.920878	sham
0.950102	sham
0.890591	sham
0.937613	sham
0.92338	sham
0.969785	sham
0.916984	sham
0.941183	sham
0.914751	sham
0.908746	sham
0.988413	sham
0.84662	sham
0.911656	sham
0.93338	sham
0.941573	sham
0.873781	sham
0.926337	sham
0.905414	sham
0.889011	sham
0.82766	sham
0.95101	sham
0.854927	sham
0.958092	sham
0.788142	sham
0.931318	sham
0.943874	sham
0.783828	sham
0.866913	sham
0.931	sham
0.934092	sham
0.890828	sham
0.958044	sham
0.938103	sham
0.939646	sham
0.93955	sham
0.931141	sham
0.948168	sham
0.896731	sham
0.921066	sham
0.94221	sham
0.93144	sham
0.950025	sham
0.936217	sham
0.954696	sham
0.951527	sham
0.929421	sham
0.906017	sham
0.949334	sham
0.831571	sham
0.797526	sham
0.978387	sham
0.955638	sham
0.916473	sham
0.956729	sham
0.898986	sham
0.838612	sham
0.929768	sham
0.939084	sham
0.948448	sham
0.976676	sham
0.938069	sham
0.924555	sham
0.913194	sham
0.902897	sham
0.951473	sham
0.93839	sham
0.919905	sham
0.974913	sham
0.897628	sham
0.917543	sham
0.856472	sham
0.887224	sham
0.827457	sham
0.957126	sham
0.858507	sham
0.918758	sham
0.938427	sham
0.926022	sham
0.939477	sham
0.906945	sham
0.940278	sham
0.991086	sham
0.956049	sham
0.874255	sham
0.898506	sham
0.958279	sham
0.927827	sham
0.959875	sham
0.925079	sham
0.914733	sham
0.97827	sham
0.88887	sham
0.839191	sham
0.877493	sham
0.892658	sham
0.883229	sham
0.839972	sham
0.86301	sham
0.851254	sham
0.936343	sham
0.914789	sham
0.939333	sham
0.832357	sham
0.935563	sham
0.96672	sham
0.827835	sham
0.984607	sham
0.808306	sham
0.824408	sham
0.908166	sham
0.900598	sham
0.94115	sham
0.903704	sham
0.966721	sham
0.936866	sham
0.97064	sham
0.859682	sham
0.968261	sham
0.932671	sham
0.922262	sham
0.897564	sham
0.87773	sham
0.937699	sham
0.967665	sham
0.849029	sham
0.893091	sham
0.960792	sham
0.885097	sham
0.97324	sham
0.987896	sham
0.833749	sham
0.991678	sham
0.91728	sham
0.941103	sham
0.965343	sham
0.991254	sham
0.781608	sham
0.953921	sham
0.922599	sham
0.981691	sham
0.936232	sham
0.910747	sham
0.98973	sham
0.844723	sham
0.977058	sham
0.863696	sham
0.85248	sham
0.886278	sham
0.885653	sham
0.911498	sham
0.963397	sham
0.974618	sham
0.828411	sham
0.94244	sham
0.931075	sham
0.820229	sham
0.972071	sham
0.972094	sham
0.857979	sham
0.832828	sham
0.926511	sham
0.89129	sham
0.899824	sham
0.984822	sham
0.913816	sham
0.943104	sham
0.932686	sham
0.955563	sham
0.918055	sham
0.889451	sham
0.90401	sham
0.924927	sham
0.893942	sham
0.92815	sham
0.899462	sham
0.906604	sham
0.938376	sham
0.971448	sham
0.942863	sham
0.966398	sham
0.973928	sham
0.947751	sham
0.93681	sham
0.93411	sham
0.855562	sham
0.921072	sham
0.950563	sham
0.891863	sham
0.898043	sham
0.822176	sham
0.910604	sham
0.852515	sham
0.942323	sham
0.950628	sham
0.965202	sham
0.924667	sham
0.936663	sham
0.904745	sham
0.890665	sham
0.790806	sham
0.986633	sham
0.908555	sham
0.929554	sham
0.881665	sham
0.884101	sham
0.948468	sham
0.946832	sham
0.917135	sham
0.99021	sham
0.958638	sham
0.834196	sham
0.950046	sham
0.951552	sham
0.905852	sham
0.865696	sham
0.929706	sham
0.902086	sham
0.865003	sham
0.942392	sham
0.915438	sham
0.90695	sham
0.949136	sham
0.958997	sham
0.990831	sham
0.857774	sham
0.929822	sham
0.907154	sham
0.914845	sham
0.910237	sham
0.974139	sham
0.966749	sham
0.893407	sham
0.901581	sham
0.951114	sham
0.951794	sham
0.93795	sham
0.958202	sham
0.900517	sham
0.922314	sham
0.919137	sham
0.861121	sham
0.892723	sham
0.857307	sham
0.924776	sham
0.890665	sham
0.969305	sham
0.958446	sham
0.929897	sham
0.876405	sham
0.92774	sham
0.839299	sham
0.96041	sham
0.942194	sham
0.978125	sham
0.88145	sham
0.966174	sham
0.940423	sham
0.943619	sham
0.993602	sham
0.955018	sham
0.957326	sham
0.840943	sham
0.855295	sham
0.94513	sham
0.941252	sham
0.914573	sham
0.880079	sham
0.990555	sham
0.942908	sham
0.997732	sham
0.98848	sham
0.992305	sham
0.936789	sham
0.861573	sham
0.971876	sham
0.947152	sham
0.913244	sham
0.934196	sham
0.983484	sham
0.960714	sham
0.980989	sham
0.95537	sham
0.79531	sham
0.929857	sham
0.963686	sham
0.86986	sham
0.960307	sham
0.91661	sham
0.877563	sham
0.922435	sham
0.958626	sham
[truncated: 16,001 more rows]

## Sheet: Fig4e
sham	cTBS
0.95277	0.944225
0.348995	0.0514365
0.965186	0.967897
0.892969	0.869862
0.958354	0.90651
0.937334	0.866941
0.863557	0.888869
0.949664	0.918426
0.940795	0.959126
0.932622	0.635288
0.575739	0.922473
0.900379	0.875153
0.95246	0.96719
0.954624	0.950464
0.95654	0.887145
0.928787	0.205294
0.768991	0.434077
0.946669	0.945057
0.95547	0.953928
0.940472	0.953441
0.0727116	0.539418
0.946371	0.8668
0.907467	0.968999
0.968352	0.950531
0.943441	0.950229
0.970562	0.889634
0.971299	0.968225
0.945287	0.966298
0.941575	0.952008
0.952941	0.954373
0.948445	0.841554

## Sheet: Fig5bSFig5c
RevLoc	ROI	Sess	Subs	Beta	TMS
0	MB	1	1	0.643351	sham
-1	MB	1	1	0.579125	sham
1	MB	1	1	1.07855	sham
2	MB	1	1	0.415275	sham
0	LPFC	1	1	0.864519	sham
-1	LPFC	1	1	-0.030228	sham
1	LPFC	1	1	-0.333235	sham
2	LPFC	1	1	-0.48453	sham
0	MB	2	1	1.01678	cTBS
-1	MB	2	1	0.0471137	cTBS
1	MB	2	1	1.29717	cTBS
2	MB	2	1	0.933712	cTBS
0	LPFC	2	1	2.01404	cTBS
-1	LPFC	2	1	-0.341136	cTBS
1	LPFC	2	1	0.792911	cTBS
2	LPFC	2	1	1.40169	cTBS
0	MB	1	2	0.372025	sham
-1	MB	1	2	-0.0125473	sham
1	MB	1	2	0.437069	sham
2	MB	1	2	0.569157	sham
0	LPFC	1	2	0.312535	sham
-1	LPFC	1	2	-0.218887	sham
1	LPFC	1	2	-0.241979	sham
2	LPFC	1	2	-0.171331	sham
0	MB	2	2	0.072103	cTBS
-1	MB	2	2	-0.11005	cTBS
1	MB	2	2	0.549219	cTBS
2	MB	2	2	-0.294266	cTBS
0	LPFC	2	2	-0.314649	cTBS
-1	LPFC	2	2	-0.816323	cTBS
1	LPFC	2	2	-0.590887	cTBS
2	LPFC	2	2	0.494227	cTBS
0	MB	1	4	1.0243	sham
-1	MB	1	4	0.392797	sham
1	MB	1	4	0.203517	sham
2	MB	1	4	-0.198503	sham
0	LPFC	1	4	1.57379	sham
-1	LPFC	1	4	-0.33482	sham
1	LPFC	1	4	0.892983	sham
2	LPFC	1	4	0.0904288	sham
0	MB	2	4	2.66751	cTBS
-1	MB	2	4	1.69331	cTBS
1	MB	2	4	1.57946	cTBS
2	MB	2	4	1.71272	cTBS
0	LPFC	2	4	1.50669	cTBS
-1	LPFC	2	4	1.03325	cTBS
1	LPFC	2	4	1.37962	cTBS
2	LPFC	2	4	1.11489	cTBS
0	MB	1	6	0.312754	sham
-1	MB	1	6	0.393307	sham
1	MB	1	6	0.304347	sham
2	MB	1	6	0.463083	sham
0	LPFC	1	6	1.50572	sham
-1	LPFC	1	6	0.744592	sham
1	LPFC	1	6	0.0552425	sham
2	LPFC	1	6	-0.150751	sham
0	MB	2	6	0.62829	cTBS
-1	MB	2	6	-0.0465085	cTBS
1	MB	2	6	-0.109092	cTBS
2	MB	2	6	0.0251973	cTBS
0	LPFC	2	6	1.9084	cTBS
-1	LPFC	2	6	0.803732	cTBS
1	LPFC	2	6	0.937735	cTBS
2	LPFC	2	6	0.800215	cTBS
0	MB	1	7	0.406306	cTBS
-1	MB	1	7	-0.109264	cTBS
1	MB	1	7	0.397393	cTBS
2	MB	1	7	0.00999355	cTBS
0	LPFC	1	7	0.217918	cTBS
-1	LPFC	1	7	0.397678	cTBS
1	LPFC	1	7	0.608052	cTBS
2	LPFC	1	7	0.329711	cTBS
0	MB	2	7	0.613393	sham
-1	MB	2	7	0.526439	sham
1	MB	2	7	0.20464	sham
2	MB	2	7	0.0364137	sham
0	LPFC	2	7	0.780601	sham
-1	LPFC	2	7	0.00394218	sham
1	LPFC	2	7	0.383391	sham
2	LPFC	2	7	0.416276	sham
0	MB	1	8	0.836864	cTBS
-1	MB	1	8	0.728613	cTBS
1	MB	1	8	0.421167	cTBS
2	MB	1	8	0.728258	cTBS
0	LPFC	1	8	1.93402	cTBS
-1	LPFC	1	8	0.930246	cTBS
1	LPFC	1	8	1.4358	cTBS
2	LPFC	1	8	1.1831	cTBS
0	MB	2	8	0.866807	sham
-1	MB	2	8	0.792292	sham
1	MB	2	8	0.666225	sham
2	MB	2	8	0.508309	sham
0	LPFC	2	8	1.361	sham
-1	LPFC	2	8	1.77802	sham
1	LPFC	2	8	1.56161	sham
2	LPFC	2	8	1.47634	sham
0	MB	1	11	1.42197	sham
-1	MB	1	11	0.34552	sham
1	MB	1	11	0.596014	sham
2	MB	1	11	0.132105	sham
0	LPFC	1	11	1.23104	sham
-1	LPFC	1	11	-0.809982	sham
1	LPFC	1	11	-0.507133	sham
2	LPFC	1	11	-0.51226	sham
0	MB	2	11	0.440237	cTBS
-1	MB	2	11	0.00457962	cTBS
1	MB	2	11	0.0794613	cTBS
2	MB	2	11	-0.153289	cTBS
0	LPFC	2	11	-0.0904062	cTBS
-1	LPFC	2	11	-0.317875	cTBS
1	LPFC	2	11	0.251965	cTBS
2	LPFC	2	11	0.321138	cTBS
0	MB	1	12	1.18841	cTBS
-1	MB	1	12	0.215395	cTBS
1	MB	1	12	0.460315	cTBS
2	MB	1	12	-0.618245	cTBS
0	LPFC	1	12	0.0551525	cTBS
-1	LPFC	1	12	-0.732384	cTBS
1	LPFC	1	12	-0.777811	cTBS
2	LPFC	1	12	-1.07846	cTBS
0	MB	2	12	0.515724	sham
-1	MB	2	12	0.616135	sham
1	MB	2	12	0.0276188	sham
2	MB	2	12	0.172158	sham
0	LPFC	2	12	0.721473	sham
-1	LPFC	2	12	0.157954	sham
1	LPFC	2	12	-0.519183	sham
2	LPFC	2	12	-0.330666	sham
0	MB	1	15	-0.0956509	cTBS
-1	MB	1	15	-0.0678577	cTBS
1	MB	1	15	0.315097	cTBS
2	MB	1	15	-0.370387	cTBS
0	LPFC	1	15	-0.423046	cTBS
-1	LPFC	1	15	0.306816	cTBS
1	LPFC	1	15	-0.23764	cTBS
2	LPFC	1	15	-0.302804	cTBS
0	MB	2	15	-0.029443	sham
-1	MB	2	15	-0.0881044	sham
1	MB	2	15	-0.0701322	sham
2	MB	2	15	-0.746868	sham
0	LPFC	2	15	0.834059	sham
-1	LPFC	2	15	-0.0656826	sham
1	LPFC	2	15	0.453886	sham
2	LPFC	2	15	-0.393427	sham
0	MB	1	16	1.65454	cTBS
-1	MB	1	16	0.290201	cTBS
1	MB	1	16	0.830987	cTBS
2	MB	1	16	-0.641161	cTBS
0	LPFC	1	16	1.1499	cTBS
-1	LPFC	1	16	-0.60511	cTBS
1	LPFC	1	16	0.189594	cTBS
2	LPFC	1	16	-0.694467	cTBS
0	MB	2	16	0.172624	sham
-1	MB	2	16	-0.649458	sham
1	MB	2	16	0.0784023	sham
2	MB	2	16	1.37301	sham
0	LPFC	2	16	0.262913	sham
-1	LPFC	2	16	-0.463269	sham
1	LPFC	2	16	-1.00203	sham
2	LPFC	2	16	-0.123045	sham
0	MB	1	18	0.42772	sham
-1	MB	1	18	0.608309	sham
1	MB	1	18	-0.32254	sham
2	MB	1	18	-0.538053	sham
0	LPFC	1	18	0.768303	sham
-1	LPFC	1	18	0.262903	sham
1	LPFC	1	18	0.0894504	sham
2	LPFC	1	18	-0.246742	sham
0	MB	2	18	0.214471	cTBS
-1	MB	2	18	0.00983508	cTBS
1	MB	2	18	-0.85916	cTBS
2	MB	2	18	-0.912726	cTBS
0	LPFC	2	18	0.324603	cTBS
-1	LPFC	2	18	0.653433	cTBS
1	LPFC	2	18	-0.712553	cTBS
2	LPFC	2	18	-0.127206	cTBS
0	MB	1	19	0.264285	sham
-1	MB	1	19	0.180897	sham
1	MB	1	19	-0.408056	sham
2	MB	1	19	0.45289	sham
0	LPFC	1	19	1.10652	sham
-1	LPFC	1	19	-0.420349	sham
1	LPFC	1	19	0.437045	sham
2	LPFC	1	19	-0.0370814	sham
0	MB	2	19	0.63382	cTBS
-1	MB	2	19	0.299571	cTBS
1	MB	2	19	0.841239	cTBS
2	MB	2	19	-0.0958225	cTBS
0	LPFC	2	19	1.5787	cTBS
-1	LPFC	2	19	-0.0473919	cTBS
1	LPFC	2	19	0.465363	cTBS
2	LPFC	2	19	-0.258532	cTBS
0	MB	1	21	-0.0221865	cTBS
-1	MB	1	21	-0.0921586	cTBS
1	MB	1	21	-0.173758	cTBS
2	MB	1	21	-0.184507	cTBS
0	LPFC	1	21	-0.54345	cTBS
-1	LPFC	1	21	-0.581053	cTBS
1	LPFC	1	21	-0.433477	cTBS
2	LPFC	1	21	-0.754845	cTBS
0	MB	2	21	0.839461	sham
-1	MB	2	21	-0.295908	sham
1	MB	2	21	0.265618	sham
2	MB	2	21	-0.409491	sham
0	LPFC	2	21	0.3883	sham
-1	LPFC	2	21	-0.166544	sham
1	LPFC	2	21	-0.0952867	sham
2	LPFC	2	21	-0.443379	sham
0	MB	1	23	1.56646	sham
-1	MB	1	23	0.754129	sham
1	MB	1	23	0.58425	sham
2	MB	1	23	0.806331	sham
0	LPFC	1	23	1.11463	sham
-1	LPFC	1	23	0.217683	sham
1	LPFC	1	23	0.152761	sham
2	LPFC	1	23	-0.255726	sham
0	MB	2	23	1.18207	cTBS
-1	MB	2	23	0.615539	cTBS
1	MB	2	23	0.360951	cTBS
2	MB	2	23	0.0526635	cTBS
0	LPFC	2	23	0.600289	cTBS
-1	LPFC	2	23	-0.447539	cTBS
1	LPFC	2	23	0.422317	cTBS
2	LPFC	2	23	0.364027	cTBS
0	MB	1	25	1.23727	cTBS
-1	MB	1	25	0.676815	cTBS
1	MB	1	25	0.787616	cTBS
2	MB	1	25	0.660836	cTBS
0	LPFC	1	25	1.48907	cTBS
-1	LPFC	1	25	0.043865	cTBS
1	LPFC	1	25	-0.536088	cTBS
2	LPFC	1	25	-0.794313	cTBS
0	MB	2	25	1.55391	sham
-1	MB	2	25	-0.00459107	sham
1	MB	2	25	-0.227236	sham
2	MB	2	25	0.0908061	sham
0	LPFC	2	25	2.94809	sham
-1	LPFC	2	25	-0.581549	sham
1	LPFC	2	25	-0.452015	sham
2	LPFC	2	25	-0.748852	sham
0	MB	1	26	0.296098	sham
-1	MB	1	26	-0.155122	sham
1	MB	1	26	0.234928	sham
2	MB	1	26	-0.403935	sham
0	LPFC	1	26	0.988111	sham
-1	LPFC	1	26	-0.206595	sham
1	LPFC	1	26	0.567235	sham
2	LPFC	1	26	-0.442543	sham
0	MB	2	26	-0.249948	cTBS
-1	MB	2	26	-0.204727	cTBS
1	MB	2	26	-0.465663	cTBS
2	MB	2	26	0.22755	cTBS
0	LPFC	2	26	0.235713	cTBS
-1	LPFC	2	26	0.0469241	cTBS
1	LPFC	2	26	-0.38478	cTBS
2	LPFC	2	26	-0.0214472	cTBS
0	MB	1	28	0.411847	cTBS
-1	MB	1	28	-0.479774	cTBS
1	MB	1	28	-0.485789	cTBS
2	MB	1	28	-0.747217	cTBS
0	LPFC	1	28	1.59286	cTBS
-1	LPFC	1	28	0.353149	cTBS
1	LPFC	1	28	0.965467	cTBS
2	LPFC	1	28	-0.026072	cTBS
0	MB	2	28	0.66847	sham
-1	MB	2	28	1.04379	sham
1	MB	2	28	0.0534054	sham
2	MB	2	28	1.06406	sham
0	LPFC	2	28	1.16527	sham
-1	LPFC	2	28	0.638614	sham
1	LPFC	2	28	0.674603	sham
2	LPFC	2	28	1.10995	sham
0	MB	1	30	0.0647558	sham
-1	MB	1	30	0.00441024	sham
1	MB	1	30	-0.745091	sham
2	MB	1	30	-0.254155	sham
0	LPFC	1	30	0.631834	sham
-1	LPFC	1	30	0.00882101	sham
1	LPFC	1	30	-1.01862	sham
2	LPFC	1	30	-1.19497	sham
0	MB	2	30	0.416652	cTBS
-1	MB	2	30	0.639072	cTBS
1	MB	2	30	1.48066	cTBS
2	MB	2	30	0.413742	cTBS
0	LPFC	2	30	-0.113738	cTBS
-1	LPFC	2	30	-0.268064	cTBS
1	LPFC	2	30	0.283307	cTBS
2	LPFC	2	30	-0.190561	cTBS
0	MB	1	31	1.72479	cTBS
-1	MB	1	31	1.61712	cTBS
1	MB	1	31	-0.0789137	cTBS
2	MB	1	31	0.920587	cTBS
0	LPFC	1	31	1.3052	cTBS
-1	LPFC	1	31	-0.213003	cTBS
1	LPFC	1	31	0.126212	cTBS
2	LPFC	1	31	1.42089	cTBS
0	MB	2	31	1.44827	sham
-1	MB	2	31	0.448042	sham
1	MB	2	31	0.107993	sham
2	MB	2	31	1.0117	sham
0	LPFC	2	31	2.35766	sham
-1	LPFC	2	31	0.551542	sham
1	LPFC	2	31	0.624945	sham
2	LPFC	2	31	0.278372	sham
0	MB	1	33	0.0523985	cTBS
-1	MB	1	33	0.362652	cTBS
1	MB	1	33	0.453419	cTBS
2	MB	1	33	0.122701	cTBS
0	LPFC	1	33	0.507125	cTBS
-1	LPFC	1	33	-0.137947	cTBS
1	LPFC	1	33	0.171897	cTBS
2	LPFC	1	33	-0.25461	cTBS
0	MB	2	33	0.892473	sham
-1	MB	2	33	-0.105712	sham
1	MB	2	33	0.51937	sham
2	MB	2	33	-0.0942986	sham
0	LPFC	2	33	0.116894	sham
-1	LPFC	2	33	-0.208366	sham
1	LPFC	2	33	0.00562478	sham
2	LPFC	2	33	-0.524132	sham
0	MB	1	34	0.558688	sham
-1	MB	1	34	-0.408109	sham
1	MB	1	34	0.374915	sham
2	MB	1	34	-0.153913	sham
0	LPFC	1	34	-0.270031	sham
-1	LPFC	1	34	-1.03649	sham
1	LPFC	1	34	0.125614	sham
2	LPFC	1	34	-0.686584	sham
0	MB	2	34	0.875525	cTBS
-1	MB	2	34	0.0423938	cTBS
1	MB	2	34	0.316114	cTBS
2	MB	2	34	0.391344	cTBS
0	LPFC	2	34	0.813105	cTBS
-1	LPFC	2	34	0.352176	cTBS
1	LPFC	2	34	0.23336	cTBS
2	LPFC	2	34	-0.338614	cTBS
0	MB	1	36	0.00461782	cTBS
-1	MB	1	36	0.51005	cTBS
1	MB	1	36	-0.0882105	cTBS
2	MB	1	36	-0.0669908	cTBS
0	LPFC	1	36	1.4727	cTBS
-1	LPFC	1	36	0.702782	cTBS
1	LPFC	1	36	0.18786	cTBS
2	LPFC	1	36	-0.0417649	cTBS
0	MB	2	36	1.08981	sham
-1	MB	2	36	0.418202	sham
1	MB	2	36	0.162717	sham
2	MB	2	36	0.314734	sham
0	LPFC	2	36	1.19528	sham
-1	LPFC	2	36	0.0580052	sham
1	LPFC	2	36	0.11909	sham
2	LPFC	2	36	0.223468	sham
0	MB	1	37	1.7926	sham
-1	MB	1	37	0.966593	sham
1	MB	1	37	-0.496937	sham
2	MB	1	37	0.34794	sham
0	LPFC	1	37	1.58013	sham
-1	LPFC	1	37	0.662511	sham
1	LPFC	1	37	-0.182937	sham
2	LPFC	1	37	-0.842514	sham
0	MB	2	37	1.20264	cTBS
-1	MB	2	37	0.474385	cTBS
1	MB	2	37	0.910637	cTBS
2	MB	2	37	0.394839	cTBS
0	LPFC	2	37	0.363495	cTBS
-1	LPFC	2	37	-1.17201	cTBS
1	LPFC	2	37	-0.422975	cTBS
2	LPFC	2	37	-0.0640813	cTBS
0	MB	1	39	1.92242	sham
-1	MB	1	39	0.519377	sham
1	MB	1	39	0.129758	sham
2	MB	1	39	0.514615	sham
0	LPFC	1	39	1.66298	sham
-1	LPFC	1	39	0.606993	sham
1	LPFC	1	39	-0.378189	sham
2	LPFC	1	39	0.113827	sham
0	MB	2	39	0.665797	cTBS
-1	MB	2	39	-0.576416	cTBS
1	MB	2	39	0.113059	cTBS
2	MB	2	39	-0.406095	cTBS
0	LPFC	2	39	-0.544711	cTBS
-1	LPFC	2	39	-1.16603	cTBS
1	LPFC	2	39	-1.0692	cTBS
2	LPFC	2	39	-0.876369	cTBS
0	MB	1	40	1.88695	cTBS
-1	MB	1	40	0.972723	cTBS
1	MB	1	40	1.70354	cTBS
2	MB	1	40	1.60289	cTBS
0	LPFC	1	40	3.58399	cTBS
-1	LPFC	1	40	1.47214	cTBS
1	LPFC	1	40	2.86072	cTBS
2	LPFC	1	40	1.66249	cTBS
0	MB	2	40	1.49365	sham
-1	MB	2	40	0.407286	sham
1	MB	2	40	1.14942	sham
2	MB	2	40	0.813764	sham
0	LPFC	2	40	2.30638	sham
-1	LPFC	2	40	-0.0224788	sham
1	LPFC	2	40	1.35545	sham
2	LPFC	2	40	0.863655	sham
0	MB	1	43	1.83481	cTBS
-1	MB	1	43	0.999445	cTBS
1	MB	1	43	0.97927	cTBS
2	MB	1	43	1.18016	cTBS
0	LPFC	1	43	3.16648	cTBS
-1	LPFC	1	43	0.775889	cTBS
1	LPFC	1	43	1.30026	cTBS
2	LPFC	1	43	0.904772	cTBS
0	MB	2	43	1.16013	sham
-1	MB	2	43	0.848402	sham
1	MB	2	43	0.770795	sham
2	MB	2	43	0.551481	sham
0	LPFC	2	43	2.37269	sham
-1	LPFC	2	43	1.23359	sham
1	LPFC	2	43	0.944983	sham
2	LPFC	2	43	0.693245	sham
0	MB	1	44	1.20839	sham
-1	MB	1	44	0.104052	sham
1	MB	1	44	0.451026	sham
2	MB	1	44	0.385182	sham
0	LPFC	1	44	1.05476	sham
-1	LPFC	1	44	-0.606343	sham
1	LPFC	1	44	-1.03282	sham
2	LPFC	1	44	-0.309393	sham
0	MB	2	44	1.76576	cTBS
-1	MB	2	44	0.841738	cTBS
1	MB	2	44	1.23489	cTBS
2	MB	2	44	0.791647	cTBS
0	LPFC	2	44	1.89629	cTBS
-1	LPFC	2	44	0.566467	cTBS
1	LPFC	2	44	0.120441	cTBS
2	LPFC	2	44	-0.083689	cTBS
0	MB	1	47	0.329443	sham
-1	MB	1	47	-0.0855094	sham
1	MB	1	47	0.334703	sham
2	MB	1	47	-0.131202	sham
0	LPFC	1	47	0.454253	sham
-1	LPFC	1	47	-0.167284	sham
1	LPFC	1	47	-0.290905	sham
2	LPFC	1	47	-1.04483	sham
0	MB	2	47	0.729132	cTBS
-1	MB	2	47	-0.741456	cTBS
1	MB	2	47	0.433908	cTBS
2	MB	2	47	0.169652	cTBS
0	LPFC	2	47	0.747461	cTBS
-1	LPFC	2	47	-0.637215	cTBS
1	LPFC	2	47	-0.399204	cTBS
2	LPFC	2	47	0.0690314	cTBS
0	MB	1	49	2.75871	sham
-1	MB	1	49	1.88207	sham
1	MB	1	49	1.32831	sham
2	MB	1	49	1.23837	sham
0	LPFC	1	49	1.61772	sham
-1	LPFC	1	49	0.867731	sham
1	LPFC	1	49	0.0293921	sham
2	LPFC	1	49	0.225524	sham
0	MB	2	49	1.43584	cTBS
-1	MB	2	49	1.26389	cTBS
1	MB	2	49	0.725666	cTBS
2	MB	2	49	1.49256	cTBS
0	LPFC	2	49	0.970651	cTBS
-1	LPFC	2	49	0.325012	cTBS
1	LPFC	2	49	-0.358942	cTBS
2	LPFC	2	49	0.190301	cTBS
0	MB	1	51	1.70401	cTBS
-1	MB	1	51	0.288368	cTBS
1	MB	1	51	0.703662	cTBS
2	MB	1	51	0.0682277	cTBS
0	LPFC	1	51	0.980199	cTBS
-1	LPFC	1	51	0.506484	cTBS
1	LPFC	1	51	-0.310958	cTBS
2	LPFC	1	51	0.021541	cTBS
0	MB	2	51	0.843771	sham
-1	MB	2	51	-0.10894	sham
1	MB	2	51	-0.00492369	sham
2	MB	2	51	0.380887	sham
0	LPFC	2	51	0.8396	sham
-1	LPFC	2	51	-0.0394804	sham
1	LPFC	2	51	-0.600678	sham
2	LPFC	2	51	-0.0982803	sham
0	MB	1	52	-0.555926	sham
-1	MB	1	52	-0.970181	sham
1	MB	1	52	-1.23853	sham
2	MB	1	52	-0.429113	sham
0	LPFC	1	52	1.34399	sham
-1	LPFC	1	52	-1.03431	sham
1	LPFC	1	52	-0.85964	sham
2	LPFC	1	52	-0.410044	sham
0	MB	2	52	0.217974	cTBS
-1	MB	2	52	-0.285854	cTBS
1	MB	2	52	-0.70763	cTBS
2	MB	2	52	-0.148018	cTBS
0	LPFC	2	52	1.8948	cTBS
-1	LPFC	2	52	0.291193	cTBS
1	LPFC	2	52	0.161435	cTBS
2	LPFC	2	52	-0.49284	cTBS

## Sheet: Fig5cSFig5b
ROI	Sess	Subs	Beta	TMS	paired
MB	1	1	0.435203	sham	1
MB	2	1	0.280392	cTBS	1
MB	1	2	0.0650433	sham	2
MB	2	2	0.477116	cTBS	2
MB	1	4	-0.820788	sham	3
MB	2	4	-1.08805	cTBS	3
MB	1	6	-0.00840746	sham	4
MB	2	6	-0.737382	cTBS	4
MB	1	7	-0.00891203	cTBS	5
MB	2	7	-0.408754	sham	5
MB	1	8	-0.415696	cTBS	6
MB	2	8	-0.200582	sham	6
MB	1	11	-0.825959	sham	7
MB	2	11	-0.360775	cTBS	7
MB	1	12	-0.7281	cTBS	8
MB	2	12	-0.488105	sham	8
MB	1	15	0.410748	cTBS	9
MB	2	15	-0.0406892	sham	9
MB	1	16	-0.823551	cTBS	10
MB	2	16	-0.0942214	sham	10
MB	1	18	-0.75026	sham	11
MB	2	18	-1.07363	cTBS	11
MB	1	19	-0.672341	sham	12
MB	2	19	0.207419	cTBS	12
MB	1	21	-0.151571	cTBS	13
MB	2	21	-0.573843	sham	13
MB	1	23	-0.982208	sham	14
MB	2	23	-0.821114	cTBS	14
MB	1	25	-0.449652	cTBS	15
MB	2	25	-1.78114	sham	15
MB	1	26	-0.0611701	sham	16
MB	2	26	-0.215714	cTBS	16
MB	1	28	-0.897636	cTBS	17
MB	2	28	-0.615064	sham	17
MB	1	30	-0.809847	sham	18
MB	2	30	1.06401	cTBS	18
MB	1	31	-1.8037	cTBS	19
MB	2	31	-1.34027	sham	19
MB	1	33	0.401021	cTBS	20
MB	2	33	-0.373102	sham	20
MB	1	34	-0.183773	sham	21
MB	2	34	-0.559411	cTBS	21
MB	1	36	-0.0928284	cTBS	22
MB	2	36	-0.927092	sham	22
MB	1	37	-2.28954	sham	23
MB	2	37	-0.291999	cTBS	23
MB	1	39	-1.79267	sham	24
MB	2	39	-0.552738	cTBS	24
MB	1	40	-0.18341	cTBS	25
MB	2	40	-0.344226	sham	25
MB	1	43	-0.855543	cTBS	26
MB	2	43	-0.389338	sham	26
MB	1	44	-0.757361	sham	27
MB	2	44	-0.53087	cTBS	27
MB	1	47	0.00526014	sham	28
MB	2	47	-0.295224	cTBS	28
MB	1	49	-1.4304	sham	29
MB	2	49	-0.710177	cTBS	29
MB	1	51	-1.00035	cTBS	30
MB	2	51	-0.848695	sham	30
MB	1	52	-0.682605	sham	31
MB	2	52	-0.925605	cTBS	31
LPFC	1	1	-1.19775	sham	32
LPFC	2	1	-1.22113	cTBS	32
LPFC	1	2	-0.554513	sham	33
LPFC	2	2	-0.276238	cTBS	33
LPFC	1	4	-0.680805	sham	34
LPFC	2	4	-0.12707	cTBS	34
LPFC	1	6	-1.45048	sham	35
LPFC	2	6	-0.970661	cTBS	35
LPFC	1	7	0.390133	cTBS	36
LPFC	2	7	-0.39721	sham	36
LPFC	1	8	-0.498221	cTBS	37
LPFC	2	8	0.20061	sham	37
LPFC	1	11	-1.73817	sham	38
LPFC	2	11	0.342372	cTBS	38
LPFC	1	12	-0.832964	cTBS	39
LPFC	2	12	-1.24066	sham	39
LPFC	1	15	0.185406	cTBS	40
LPFC	2	15	-0.380173	sham	40
LPFC	1	16	-0.960303	cTBS	41
LPFC	2	16	-1.26494	sham	41
LPFC	1	18	-0.678852	sham	42
LPFC	2	18	-1.03716	cTBS	42
LPFC	1	19	-0.669473	sham	43
LPFC	2	19	-1.11334	cTBS	43
LPFC	1	21	0.109973	cTBS	44
LPFC	2	21	-0.483586	sham	44
LPFC	1	23	-0.961866	sham	45
LPFC	2	23	-0.177973	cTBS	45
LPFC	1	25	-2.02516	cTBS	46
LPFC	2	25	-3.40011	sham	46
LPFC	1	26	-0.420876	sham	47
LPFC	2	26	-0.620494	cTBS	47
LPFC	1	28	-0.627398	cTBS	48
LPFC	2	28	-0.490666	sham	48
LPFC	1	30	-1.65046	sham	49
LPFC	2	30	0.397044	cTBS	49
LPFC	1	31	-1.17899	cTBS	50
LPFC	2	31	-1.73271	sham	50
LPFC	1	33	-0.335229	cTBS	51
LPFC	2	33	-0.111269	sham	51
LPFC	1	34	0.395645	sham	52
LPFC	2	34	-0.579746	cTBS	52
LPFC	1	36	-1.28484	cTBS	53
LPFC	2	36	-1.07619	sham	53
LPFC	1	37	-1.76306	sham	54
LPFC	2	37	-0.78647	cTBS	54
LPFC	1	39	-2.04116	sham	55
LPFC	2	39	-0.52449	cTBS	55
LPFC	1	40	-0.723267	cTBS	56
LPFC	2	40	-0.950936	sham	56
LPFC	1	43	-1.86622	cTBS	57
LPFC	2	43	-1.42771	sham	57
LPFC	1	44	-2.08758	sham	58
LPFC	2	44	-1.77585	cTBS	58
LPFC	1	47	-0.745157	sham	59
LPFC	2	47	-1.14666	cTBS	59
LPFC	1	49	-1.58833	sham	60
LPFC	2	49	-1.32959	cTBS	60
LPFC	1	51	-1.29116	cTBS	61
LPFC	2	51	-1.44028	sham	61
LPFC	1	52	-2.20363	sham	62
LPFC	2	52	-1.73337	cTBS	62

[truncated: 7 more sheets: Fig6d, SFig1, SFig4, SFig5d-1, SFig5d-2, SFig6a, SFig6b]
